# Supplementary material for: Tripartite interactions between filamentous Pf4 bacteriophage, Pseudomonas aeruginosa, and bacterivorous nematodes
Source: PLoS Pathog. 2023 Feb 17;19(2):e1010925. doi: 10.1371/journal.ppat.1010925 (PMC9980816; doi:10.1371/journal.ppat.1010925)
Supplement: S1 Table — (XLSX) [file ppat.1010925.s003.xlsx]

## Sheet: Sheet1
Protein Metadata							Log2 cyclic loess normalized MS3 reporter ion intensities for TMT								01_PAO1_vs_∆Pf4
ID	Symbol	Protein_IDs	Majority_protein_IDs	Fasta_headers	Protein_names	Gene_names	Delt.Pf4.1	Delt.Pf4.2	Delt.Pf4.4	Delt.Pf4.5	PAO1.1	PAO1.2	PAO1.4	PAO1.5	logFC	CI.L	CI.R	AveExpr	t	P.Value	adj.P.Val	B	Flag.adj	Flag.no.adj
Q9NF70	abu-5	Q9NF70;Q9NF69;Q17401;Q17400;Q4R172	Q9NF70;Q9NF69;Q17401;Q17400;Q4R172	tr|Q9NF70|Q9NF70_CAEEL Activated in Blocked Unfolded protein response OS=Caenorhabditis elegans OX=6239 GN=abu-5 PE=4 SV=1;tr|Q9NF69|Q9NF69_CAEEL Prion-like-(Q/N-rich)-domain-bearing protein OS=Caenorhabditis elegans OX=6239 GN=pqn-78 PE=4 SV=1;tr|Q17401|Q		abu-5;pqn-78;pqn-2;abu-1	0	15.9787	16.2423	17.1545	11.8826	0	0	0	-9.37322	-20.1673	1.42087	7.65726	-2.03589	0.079496	0.304241	-4.35493	0	0
Q17417	col-149	Q17417	Q17417	tr|Q17417|Q17417_CAEEL Col_cuticle_N domain-containing protein OS=Caenorhabditis elegans OX=6239 GN=col-149 PE=1 SV=1		col-149	0	16.297	16.7506	17.9673	0	0	0	14.0348	-9.24502	-20.9785	2.48847	8.13121	-1.84727	0.105406	0.344445	-4.60978	0	0
P83387	P83387	P83387;Q5R3Y2;P83386	P83387;Q5R3Y2;P83386	tr|P83387|P83387_CAEEL MARVEL domain-containing protein OS=Caenorhabditis elegans OX=6239 GN=CELE_F47B3.3 PE=4 SV=2;tr|Q5R3Y2|Q5R3Y2_CAEEL MARVEL domain-containing protein OS=Caenorhabditis elegans OX=6239 GN=CELE_F28H1.4 PE=1 SV=1;tr|P83386|P83386_CAEEL M			12.6174	14.3744	14.0622	15.6158	13.048	12.1494	0	0	-7.86808	-15.7143	-0.0218741	10.2334	-2.35104	0.0495119	0.234193	-3.91839	0	-1
A3QM98	col-138	A3QM98;O17642;O17641;P91249	A3QM98;O17642;O17641;P91249	tr|A3QM98|A3QM98_CAEEL Col_cuticle_N domain-containing protein OS=Caenorhabditis elegans OX=6239 GN=col-138 PE=1 SV=1;tr|O17642|O17642_CAEEL Col_cuticle_N domain-containing protein OS=Caenorhabditis elegans OX=6239 GN=col-179 PE=1 SV=1;tr|O17641|O17641_CAE		col-138;col-179;col-178;col-20	9.62244	13.7644	13.3385	14.1606	0	0	10.8235	10.6372	-7.35628	-14.3031	-0.409482	9.04332	-2.4827	0.0406489	0.211854	-3.73423	0	-1
P18833	col-8	P18833	P18833	sp|P18833|COL8_CAEEL Cuticle collagen 8 OS=Caenorhabditis elegans OX=6239 GN=col-8 PE=3 SV=2	Cuticle collagen 8	col-8	14.6646	21.4604	20.4339	21.527	15.4657	18.0459	0	16.9356	-6.90971	-16.56	2.74057	16.0666	-1.67869	0.135292	0.385494	-4.83071	0	0
Q09455	col-39	Q09455	Q09455	sp|Q09455|COL39_CAEEL Cuticle collagen 39 OS=Caenorhabditis elegans OX=6239 GN=col-39 PE=3 SV=1	Cuticle collagen 39	col-39	13.3497	20.9475	21.5693	23.0183	13.3971	14.4802	13.0148	18.668	-4.8312	-10.1984	0.536017	17.3056	-2.11036	0.0710843	0.287079	-4.25268	0	0
Q9N2Z3	grl-16	Q9N2Z3;H2L083	Q9N2Z3;H2L083	tr|Q9N2Z3|Q9N2Z3_CAEEL Ground-like domain-containing protein OS=Caenorhabditis elegans OX=6239 GN=grl-16 PE=1 SV=1;tr|H2L083|H2L083_CAEEL Ground-like domain-containing protein OS=Caenorhabditis elegans OX=6239 GN=grl-16 PE=1 SV=1		grl-16	15.034	20.1222	20.494	21.8883	14.785	14.5307	11.959	17.2764	-4.74686	-8.39987	-1.09384	17.0112	-2.98658	0.0170496	0.134919	-2.96235	0	-1
Q18799	col-119	Q18799	Q18799	tr|Q18799|Q18799_CAEEL Col_cuticle_N domain-containing protein OS=Caenorhabditis elegans OX=6239 GN=col-119 PE=1 SV=1		col-119	16.4746	23.4586	22.6229	23.5464	16.4762	17.1136	15.0369	19.0332	-4.61064	-8.33565	-0.885638	19.2203	-2.84481	0.021232	0.149101	-3.16812	0	-1
Q8MXT6	col-106	Q8MXT6	Q8MXT6	tr|Q8MXT6|Q8MXT6_CAEEL Col_cuticle_N domain-containing protein OS=Caenorhabditis elegans OX=6239 GN=col-106 PE=1 SV=1		col-106	15.1776	21.9054	21.2378	22.9214	15.3757	15.9239	15.4095	18.484	-4.01225	-7.75214	-0.272355	18.3044	-2.46574	0.0384231	0.206368	-3.72106	0	-1
H2KZ05	H2KZ05	H2KZ05	H2KZ05	tr|H2KZ05|H2KZ05_CAEEL Uncharacterized protein OS=Caenorhabditis elegans OX=6239 GN=CELE_T05C3.6 PE=1 SV=1			13.2016	12.8686	13.563	13.3656	0	12.7608	12.5122	12.8099	-3.72898	-10.48	3.02204	11.3852	-1.295	0.234723	0.496456	-5.29634	0	0
Q17598	C03A3.2	Q17598	Q17598	sp|Q17598|TM104_CAEEL Transmembrane protein 104 homolog OS=Caenorhabditis elegans OX=6239 GN=C03A3.2 PE=1 SV=2	Transmembrane protein 104 homolog	C03A3.2	13.4028	13.613	13.0691	13.6477	13.0006	12.9302	13.3505	0	-3.61284	-10.5758	3.3501	11.6267	-1.21648	0.26162	0.523822	-5.38315	0	0
Q23635	Q23635	Q23635	Q23635	tr|Q23635|Q23635_CAEEL Uncharacterized protein OS=Caenorhabditis elegans OX=6239 GN=CELE_ZK84.1 PE=1 SV=1			15.072	19.9404	20.6222	21.4509	15.1353	15.4265	15.6198	17.4214	-3.37063	-6.34128	-0.399974	17.5861	-2.59976	0.0306638	0.181444	-3.5182	0	-1
Q23447	Q23447	Q23447;U4PMA2	Q23447;U4PMA2	tr|Q23447|Q23447_CAEEL Uncharacterized protein OS=Caenorhabditis elegans OX=6239 GN=CELE_ZK180.6 PE=1 SV=2;tr|U4PMA2|U4PMA2_CAEEL Uncharacterized protein OS=Caenorhabditis elegans OX=6239 GN=CELE_ZK180.6 PE=1 SV=1			15.3596	19.0291	19.5315	20.8536	15.0602	15.203	14.6878	16.688	-3.28372	-5.73296	-0.834489	17.0516	-3.07193	0.0146292	0.124812	-2.82629	0	-1
H2KZA3	pqn-22	H2KZA3;V6CLQ8;V6CKH6;V6CLV0;V6CLW0;V6CLV2;V6CKI4;V6CJC7;V6CKJ1;V6CLQ4;V6CLU3;V6CJD2;V6CLR2;V6CLU8;V6CLV6;H2KZA4;Q9TY23;V6CLT8;V6CLP8;V6CJC4	H2KZA3;V6CLQ8;V6CKH6;V6CLV0;V6CLW0;V6CLV2;V6CKI4;V6CJC7;V6CKJ1;V6CLQ4;V6CLU3;V6CJD2;V6CLR2;V6CLU8;V6CLV6;H2KZA4;Q9TY23;V6CLT8;V6CLP8;V6CJC4	tr|H2KZA3|H2KZA3_CAEEL ZM domain-containing protein OS=Caenorhabditis elegans OX=6239 GN=pqn-22 PE=1 SV=2;tr|V6CLQ8|V6CLQ8_CAEEL ZM domain-containing protein OS=Caenorhabditis elegans OX=6239 GN=pqn-22 PE=1 SV=1;tr|V6CKH6|V6CKH6_CAEEL ZM domain-containing		pqn-22	20.0375	24.0786	24.0684	25.6099	20.0888	20.1598	19.2929	21.3532	-3.2249	-5.69575	-0.754051	21.8361	-2.99051	0.0166	0.133244	-2.94485	0	-1
Q8I4C0	Q8I4C0	Q8I4C0	Q8I4C0	tr|Q8I4C0|Q8I4C0_CAEEL Col_cuticle_N domain-containing protein OS=Caenorhabditis elegans OX=6239 GN=col-42 PE=1 SV=1			11.1697	16.4904	16.5003	18.87	11.093	11.875	12.8173	14.6909	-3.13855	-6.69711	0.420009	14.1883	-2.02709	0.0765292	0.299402	-4.35117	0	0
H2KYS1	hsp-43	H2KYS1;B0M0L8	H2KYS1;B0M0L8	tr|H2KYS1|H2KYS1_CAEEL SHSP domain-containing protein OS=Caenorhabditis elegans OX=6239 GN=hsp-43 PE=1 SV=1;tr|B0M0L8|B0M0L8_CAEEL SHSP domain-containing protein OS=Caenorhabditis elegans OX=6239 GN=hsp-43 PE=1 SV=2		hsp-43	20.1805	23.1876	23.5947	24.4497	19.8871	19.9714	19.4257	19.8404	-3.07197	-4.90205	-1.24188	21.3171	-3.8461	0.00456785	0.0781347	-1.73464	0	-1
I2HA94	col-184	I2HA94;Q19470	I2HA94;Q19470	tr|I2HA94|I2HA94_CAEEL Col_cuticle_N domain-containing protein OS=Caenorhabditis elegans OX=6239 GN=col-184 PE=1 SV=1;tr|Q19470|Q19470_CAEEL Col_cuticle_N domain-containing protein OS=Caenorhabditis elegans OX=6239 GN=col-184 PE=1 SV=1		col-184	16.3358	21.0075	20.5756	21.7351	16.2227	16.8	16.1566	18.3812	-3.02339	-5.60162	-0.445151	18.4018	-2.68687	0.0267216	0.167821	-3.39011	0	-1
Q95XN3	tln-1	Q95XN3;A0A0K3AQU9	Q95XN3;A0A0K3AQU9	tr|Q95XN3|Q95XN3_CAEEL FERM domain-containing protein OS=Caenorhabditis elegans OX=6239 GN=tln-1 PE=1 SV=1;tr|A0A0K3AQU9|A0A0K3AQU9_CAEEL Talin_middle domain-containing protein OS=Caenorhabditis elegans OX=6239 GN=tln-1 PE=1 SV=1		tln-1	14.6922	17.9813	18.0636	19.3677	14.9921	14.6757	13.5337	14.9234	-2.99498	-5.05033	-0.939638	16.0287	-3.33876	0.00971422	0.102443	-2.44182	0	-1
Q9NAR3	col-124	Q9NAR3	Q9NAR3	tr|Q9NAR3|Q9NAR3_CAEEL Col_cuticle_N domain-containing protein OS=Caenorhabditis elegans OX=6239 GN=col-124 PE=1 SV=1		col-124	15.7386	19.6567	18.6819	19.4947	15.7949	15.8317	14.365	16.0039	-2.89407	-4.8207	-0.967433	16.9459	-3.44179	0.00831174	0.0962374	-2.29542	0	-1
O44989	col-49	O44989	O44989	tr|O44989|O44989_CAEEL Col_cuticle_N domain-containing protein OS=Caenorhabditis elegans OX=6239 GN=col-49 PE=1 SV=1		col-49	13.8705	17.6264	18.0285	19.0675	13.9516	14.5851	13.0255	15.561	-2.86741	-5.31216	-0.422669	15.7145	-2.6874	0.0266992	0.167821	-3.38933	0	-1
Q23330	Q23330	Q23330	Q23330	tr|Q23330|Q23330_CAEEL Uncharacterized protein OS=Caenorhabditis elegans OX=6239 GN=CELE_ZC449.5 PE=1 SV=2			13.2814	17.7636	17.9751	19.3097	14.2647	13.4149	13.9347	15.4347	-2.82019	-5.51239	-0.127986	15.6723	-2.40019	0.0420683	0.214777	-3.81096	0	-1
Q9NEZ5	unc-95	Q9NEZ5	Q9NEZ5	sp|Q9NEZ5|UNC95_CAEEL LIM domain-containing protein unc-95 OS=Caenorhabditis elegans OX=6239 GN=unc-95 PE=1 SV=2		unc-95	14.9555	18.0332	18.2831	19.528	15.4955	14.5966	14.0107	15.7015	-2.74888	-4.79601	-0.701752	16.3255	-3.0767	0.0145214	0.124777	-2.81935	0	-1
Q21281	mup-4	Q21281	Q21281	sp|Q21281|MUP4_CAEEL Transmembrane matrix receptor MUP-4 OS=Caenorhabditis elegans OX=6239 GN=mup-4 PE=1 SV=4	Transmembrane matrix receptor MUP-4	mup-4	19.4024	22.7299	22.7782	24.3741	19.2696	19.5721	19.3209	20.4064	-2.67891	-4.78282	-0.574994	20.9817	-2.91746	0.0186026	0.141016	-3.05161	0	-1
H9G351	unc-52	H9G351;A0A1T5HUZ1;G5EEI5;Q06561;H9G352;H9G349;H9G348;H9G350;H9G353;H9G354;U4PS79	H9G351;A0A1T5HUZ1;G5EEI5;Q06561;H9G352;H9G349;H9G348;H9G350;H9G353;H9G354	tr|H9G351|H9G351_CAEEL Basement membrane proteoglycan OS=Caenorhabditis elegans OX=6239 GN=unc-52 PE=1 SV=1;tr|A0A1T5HUZ1|A0A1T5HUZ1_CAEEL Basement membrane proteoglycan OS=Caenorhabditis elegans OX=6239 GN=unc-52 PE=1 SV=1;tr|G5EEI5|G5EEI5_CAEEL Basement	Basement membrane proteoglycan	unc-52	20.6577	24.0925	24.3263	25.5826	20.6586	20.8957	20.6868	21.7558	-2.66552	-4.78422	-0.546829	22.332	-2.88263	0.0196438	0.144493	-3.10261	0	-1
Q19286	ifb-2	Q19286;M1Z854;H2KYU8	Q19286;M1Z854	sp|Q19286|IFB2_CAEEL Intermediate filament protein ifb-2 OS=Caenorhabditis elegans OX=6239 GN=ifb-2 PE=1 SV=1;tr|M1Z854|M1Z854_CAEEL Intermediate filament protein ifb-2 OS=Caenorhabditis elegans OX=6239 GN=ifb-2 PE=1 SV=1	Intermediate filament protein ifb-2	ifb-2	20.8232	23.2232	23.9959	23.8565	20.4535	20.2903	20.1289	20.5412	-2.62124	-4.07391	-1.16857	21.6641	-4.13442	0.00302217	0.0718812	-1.34992	0	-1
Q22588	lgc-32	Q22588	Q22588	tr|Q22588|Q22588_CAEEL Neur_chan_LBD domain-containing protein OS=Caenorhabditis elegans OX=6239 GN=lgc-32 PE=1 SV=3		lgc-32	13.1915	15.3871	15.4178	16.4563	12.0872	12.3444	13.2506	12.5052	-2.56634	-3.99746	-1.13521	13.83	-4.10876	0.00313382	0.0718812	-1.38361	0	-1
Q95QA6	pat-12	Q95QA6	Q95QA6	sp|Q95QA6|PAT12_CAEEL Protein pat-12 OS=Caenorhabditis elegans OX=6239 GN=pat-12 PE=1 SV=1		pat-12	18.4729	21.5646	21.7564	23.2323	18.6943	18.6728	18.283	19.4042	-2.49297	-4.49775	-0.48819	20.0101	-2.84922	0.0206993	0.148094	-3.1516	0	-1
Q2XN04	col-181	Q2XN04;Q23150;V6CM19;O01799	Q2XN04;Q23150;V6CM19;O01799	tr|Q2XN04|Q2XN04_CAEEL Col_cuticle_N domain-containing protein OS=Caenorhabditis elegans OX=6239 GN=col-181 PE=1 SV=1;tr|Q23150|Q23150_CAEEL Col_cuticle_N domain-containing protein OS=Caenorhabditis elegans OX=6239 GN=col-181 PE=1 SV=2;tr|V6CM19|V6CM19_CAE		col-181;col-45	17.3652	19.26	19.3321	20.7831	16.7878	16.3187	16.4745	17.3091	-2.46261	-3.89944	-1.02578	17.9538	-3.92705	0.00406278	0.0770377	-1.62527	0	-1
A0A5E4M3F7	ifc-2	A0A5E4M3F7;G8JY94;A0A5E4LYE2;Q21067;Q19782;Q22560	A0A5E4M3F7;G8JY94;A0A5E4LYE2;Q21067	tr|A0A5E4M3F7|A0A5E4M3F7_CAEEL IF rod domain-containing protein OS=Caenorhabditis elegans OX=6239 GN=ifc-2 PE=1 SV=1;tr|G8JY94|G8JY94_CAEEL Intermediate filament protein ifc-2 OS=Caenorhabditis elegans OX=6239 GN=ifc-2 PE=1 SV=1;tr|A0A5E4LYE2|A0A5E4LYE2_CA	Intermediate filament protein ifc-2	ifc-2	19.4737	22.0042	22.9143	22.559	19.3678	19.4069	19.1866	19.6105	-2.34486	-3.8755	-0.814225	20.5654	-3.51011	0.00750078	0.091661	-2.19907	0	-1
Q20754	col-38	Q20754	Q20754	tr|Q20754|Q20754_CAEEL Col_cuticle_N domain-containing protein OS=Caenorhabditis elegans OX=6239 GN=col-38 PE=1 SV=2		col-38	12.1675	15.5298	15.2947	16.6726	12.179	12.7214	11.8469	13.6069	-2.32759	-4.35441	-0.300781	13.7524	-2.63129	0.0291728	0.176329	-3.47185	0	-1
Q17418	col-150	Q17418	Q17418	tr|Q17418|Q17418_CAEEL Col_cuticle_N domain-containing protein OS=Caenorhabditis elegans OX=6239 GN=col-150 PE=3 SV=1		col-150	12.9737	16.5837	16.7676	18.2883	13.2366	13.8913	13.3453	15.0422	-2.27447	-4.6159	0.0669625	15.0161	-2.22574	0.0554699	0.24984	-4.06462	0	0
Q18120	twk-18	Q18120	Q18120	sp|Q18120|TWK18_CAEEL TWiK family of potassium channels protein 18 OS=Caenorhabditis elegans OX=6239 GN=twk-18 PE=1 SV=2	TWiK family of potassium channels protein 18	twk-18	18.155	20.329	20.4919	21.6356	18.0137	17.7847	17.4725	18.2956	-2.26126	-3.72374	-0.798771	19.0223	-3.54269	0.00714385	0.0898569	-2.15333	0	-1
G5ECG8	vab-10	G5ECG8;G5EFK7;G5EFW2;G5ECP9;G5EFM4;G5EEC4	G5ECG8;G5EFK7;G5EFW2;G5ECP9;G5EFM4;G5EEC4	tr|G5ECG8|G5ECG8_CAEEL GAR domain-containing protein OS=Caenorhabditis elegans OX=6239 GN=vab-10 PE=1 SV=2;tr|G5EFK7|G5EFK7_CAEEL GAR domain-containing protein OS=Caenorhabditis elegans OX=6239 GN=vab-10 PE=1 SV=2;tr|G5EFW2|G5EFW2_CAEEL GAR domain-containi		vab-10	22.6853	24.8178	24.9629	26.2964	22.5884	22.6172	21.9807	22.7434	-2.20816	-3.70672	-0.709603	23.5865	-3.37623	0.00917729	0.0995791	-2.38843	0	-1
A9UJP1	A9UJP1	A9UJP1;D9N146;D9N147	A9UJP1;D9N146;D9N147	tr|A9UJP1|A9UJP1_CAEEL MARVEL domain-containing protein OS=Caenorhabditis elegans OX=6239 GN=CELE_K09G1.1 PE=1 SV=1;tr|D9N146|D9N146_CAEEL MARVEL domain-containing protein OS=Caenorhabditis elegans OX=6239 GN=CELE_K09G1.1 PE=1 SV=1;tr|D9N147|D9N147_CAEEL M			18.3543	20.2413	20.5076	21.7074	18.2224	17.9619	17.7579	18.0531	-2.20383	-3.57561	-0.832049	19.1007	-3.68102	0.00581716	0.0836526	-1.96078	0	-1
Q23186	Q23186	Q23186	Q23186	tr|Q23186|Q23186_CAEEL Uncharacterized protein OS=Caenorhabditis elegans OX=6239 GN=CELE_W06A7.2 PE=1 SV=1			13.7635	16.0344	16.481	17.4746	13.6323	13.6385	13.7268	13.972	-2.19594	-3.7392	-0.652679	14.8404	-3.26029	0.0109482	0.10671	-2.55414	0	-1
Q9UB28	let-805	Q9UB28;Q9UB29;H2L0C1;Q9BKP3	Q9UB28;Q9UB29	tr|Q9UB28|Q9UB28_CAEEL Myotactin form B OS=Caenorhabditis elegans OX=6239 GN=let-805 PE=1 SV=1;tr|Q9UB29|Q9UB29_CAEEL Myotactin form A OS=Caenorhabditis elegans OX=6239 GN=let-805 PE=1 SV=1		let-805	21.2879	23.9183	24.1784	25.3112	21.3003	21.5012	21.1949	21.933	-2.19157	-3.88495	-0.498197	22.5781	-2.96536	0.0172629	0.135663	-2.98157	0	-1
P34446	pat-2	P34446	P34446	sp|P34446|PAT2_CAEEL Integrin alpha pat-2 OS=Caenorhabditis elegans OX=6239 GN=pat-2 PE=1 SV=1	Integrin alpha pat-2	pat-2	19.1301	21.766	21.9632	23.1449	19.2467	19.3609	18.9292	19.7925	-2.16869	-3.86044	-0.47693	20.4167	-2.9372	0.0180378	0.139184	-3.02272	0	-1
A0A3P6N661	grd-6	A0A3P6N661;A0A3P6NID2;A0A3P6N6I4;A0A3P6PCU5;Q22551;A0A3P6MY87	A0A3P6N661;A0A3P6NID2;A0A3P6N6I4;A0A3P6PCU5;Q22551;A0A3P6MY87	tr|A0A3P6N661|A0A3P6N661_CAEEL Ground-like domain-containing protein OS=Caenorhabditis elegans OX=6239 GN=grd-6 PE=1 SV=1;tr|A0A3P6NID2|A0A3P6NID2_CAEEL Ground-like domain-containing protein OS=Caenorhabditis elegans OX=6239 GN=grd-6 PE=1 SV=1;tr|A0A3P6N6I		grd-6	12.5464	14.9775	15.3148	16.6314	12.3448	12.6767	12.1984	13.6481	-2.15052	-3.93299	-0.36804	13.7923	-2.76436	0.0236503	0.156844	-3.27619	0	-1
G5EDL9	G5EDL9	G5EDL9;G5EFP2;A0A679L8N1	G5EDL9;G5EFP2;A0A679L8N1	tr|G5EDL9|G5EDL9_CAEEL PDZ domain-containing protein OS=Caenorhabditis elegans OX=6239 GN=CELE_ZK1321.4 PE=1 SV=1;tr|G5EFP2|G5EFP2_CAEEL PDZ domain-containing protein OS=Caenorhabditis elegans OX=6239 GN=CELE_ZK1321.4 PE=1 SV=1;tr|A0A679L8N1|A0A679L8N1_CAE			19.707	21.6059	21.698	22.9953	19.5637	19.4088	18.8857	19.6523	-2.12393	-3.49187	-0.756	20.4396	-3.55755	0.00698709	0.0892112	-2.13252	0	-1
O02153	grd-14	O02153;Q7Z2A9	O02153	tr|O02153|O02153_CAEEL GRounDhog (Hedgehog-like family) OS=Caenorhabditis elegans OX=6239 GN=grd-14 PE=1 SV=2		grd-14	19.2179	21.9415	21.8977	23.261	19.1004	19.6183	19.1823	19.9838	-2.10832	-3.81427	-0.402364	20.5254	-2.83168	0.0212765	0.149101	-3.17733	0	-1
Q9NA75	Q9NA75	Q9NA75	Q9NA75	sp|Q9NA75|T38B1_CAEEL Trimeric intracellular cation channel type 1B.1 OS=Caenorhabditis elegans OX=6239 GN=tric-1B.1 PE=1 SV=2			17.8509	19.6239	20.1782	20.9137	17.5441	17.4547	17.371	17.8744	-2.08064	-3.378	-0.783283	18.6014	-3.67462	0.00587242	0.0836526	-1.96963	0	-1
Q8MPW1	del-6	Q8MPW1;Q8MPW0	Q8MPW1;Q8MPW0	tr|Q8MPW1|Q8MPW1_CAEEL DEgenerin Like OS=Caenorhabditis elegans OX=6239 GN=del-6 PE=1 SV=2;tr|Q8MPW0|Q8MPW0_CAEEL DEgenerin Like OS=Caenorhabditis elegans OX=6239 GN=del-6 PE=1 SV=2		del-6	18.0207	19.3317	19.0732	20.8019	17.5833	16.9828	16.6965	17.6545	-2.07759	-3.29145	-0.863739	18.2681	-3.92165	0.00409452	0.0771449	-1.63253	0	-1
C6KRG1	C6KRG1	C6KRG1;H2KZY6	C6KRG1;H2KZY6	tr|C6KRG1|C6KRG1_CAEEL Pharyngeal MARGginal cell marker OS=Caenorhabditis elegans OX=6239 GN=marg-1 PE=1 SV=1;tr|H2KZY6|H2KZY6_CAEEL Pharyngeal MARGginal cell marker OS=Caenorhabditis elegans OX=6239 GN=marg-1 PE=1 SV=1			14.0687	16.7774	17.0367	17.6754	14.042	14.9589	13.3059	14.9641	-2.07183	-3.814	-0.329669	15.3536	-2.72484	0.0251687	0.163542	-3.33428	0	-1
Q9XVL1	Q9XVL1	Q9XVL1	Q9XVL1	tr|Q9XVL1|Q9XVL1_CAEEL MARVEL domain-containing protein OS=Caenorhabditis elegans OX=6239 GN=CELE_K09G1.1 PE=1 SV=2			19.3349	21.2875	21.4101	22.8337	19.3386	19.0599	18.8485	19.3486	-2.06764	-3.49415	-0.641124	20.1827	-3.32104	0.0099795	0.104022	-2.46712	0	-1
Q8IFY5	Q8IFY5	Q8IFY5;H2KYX4	Q8IFY5;H2KYX4	tr|Q8IFY5|Q8IFY5_CAEEL Uncharacterized protein OS=Caenorhabditis elegans OX=6239 GN=C23H3.2 PE=1 SV=2;tr|H2KYX4|H2KYX4_CAEEL Uncharacterized protein OS=Caenorhabditis elegans OX=6239 GN=C23H3.2 PE=1 SV=1			18.6167	20.5134	20.4206	21.9395	18.522	18.3855	17.7728	18.599	-2.05274	-3.43546	-0.670025	19.3462	-3.40154	0.00883235	0.0976179	-2.35245	0	-1
Q93243	nas-37	Q93243	Q93243	sp|Q93243|NAS37_CAEEL Zinc metalloproteinase nas-37 OS=Caenorhabditis elegans OX=6239 GN=nas-37 PE=1 SV=2	Zinc metalloproteinase nas-37	nas-37	17.8666	20.4319	21.011	21.8644	17.9753	18.176	18.2326	18.7392	-2.01266	-3.72471	-0.300607	19.2871	-2.69357	0.0264405	0.167294	-3.38025	0	-1
O16331	catp-3	O16331;A0A131MBN3;O16436	O16331	tr|O16331|O16331_CAEEL Cation_ATPase_N domain-containing protein OS=Caenorhabditis elegans OX=6239 GN=catp-3 PE=1 SV=2		catp-3	22.0621	23.6025	23.4741	24.2773	21.6381	21.5449	20.6339	21.6629	-1.98401	-3.01979	-0.948232	22.362	-4.38886	0.00212009	0.0677076	-1.0219	0	-1
Q966J6	Q966J6	Q966J6	Q966J6	tr|Q966J6|Q966J6_CAEEL Uncharacterized protein OS=Caenorhabditis elegans OX=6239 GN=CELE_F41B4.1 PE=1 SV=2			13.043	15.4989	15.6059	17.2221	13.0341	13.206	13.151	14.1974	-1.94534	-3.70972	-0.180966	14.3698	-2.52627	0.034447	0.193169	-3.62619	0	-1
Q19663	Q19663	Q19663	Q19663	tr|Q19663|Q19663_CAEEL Uncharacterized protein OS=Caenorhabditis elegans OX=6239 GN=CELE_F21C10.7 PE=1 SV=2			18.501	20.6119	20.7762	21.9513	18.3949	18.6183	18.2431	18.9364	-1.91194	-3.34781	-0.476067	19.5041	-3.05094	0.0151128	0.127118	-2.85681	0	-1
Q18746	Q18746	Q18746	Q18746	tr|Q18746|Q18746_CAEEL Uncharacterized protein OS=Caenorhabditis elegans OX=6239 GN=C50F4.12 PE=3 SV=1			18.0597	18.7528	17.317	18.5176	14.2372	16.1489	16.973	17.6571	-1.90773	-3.48084	-0.33461	17.2079	-2.77863	0.0231253	0.155191	-3.25522	0	-1
O17274	lgc-34	O17274	O17274	tr|O17274|O17274_CAEEL Neur_chan_LBD domain-containing protein OS=Caenorhabditis elegans OX=6239 GN=lgc-34 PE=1 SV=1		lgc-34	17.9287	19.6926	20.0004	21.0235	17.9244	17.7212	17.2492	18.1548	-1.89892	-3.21562	-0.582225	18.7118	-3.30443	0.0102351	0.105581	-2.49087	0	-1
G5EDA8	G5EDA8	G5EDA8;G5EGA2;G5EF70	G5EDA8;G5EGA2;G5EF70	tr|G5EDA8|G5EDA8_CAEEL Uncharacterized protein OS=Caenorhabditis elegans OX=6239 GN=CELE_Y45F10B.13 PE=1 SV=1;tr|G5EGA2|G5EGA2_CAEEL Uncharacterized protein OS=Caenorhabditis elegans OX=6239 GN=CELE_Y45F10B.13 PE=1 SV=1;tr|G5EF70|G5EF70_CAEEL Uncharacteriz			16.2423	18.6347	18.6164	19.9613	16.3042	16.6115	16.1071	16.9243	-1.87693	-3.43089	-0.322978	17.4252	-2.76748	0.0235342	0.156844	-3.27159	0	-1
Q27874	pat-3	Q27874	Q27874	sp|Q27874|PAT3_CAEEL Integrin beta pat-3 OS=Caenorhabditis elegans OX=6239 GN=pat-3 PE=1 SV=1	Integrin beta pat-3	pat-3	18.9344	20.643	20.9119	21.9228	18.7852	18.8111	18.4754	19.0269	-1.82838	-3.06572	-0.591041	19.6888	-3.38574	0.00904612	0.0988076	-2.37491	0	-1
H9G2Z9	H9G2Z9	H9G2Z9;H9G2Z8	H9G2Z9;H9G2Z8	tr|H9G2Z9|H9G2Z9_CAEEL BPI2 domain-containing protein OS=Caenorhabditis elegans OX=6239 GN=CELE_F10D11.6 PE=1 SV=1;tr|H9G2Z8|H9G2Z8_CAEEL BPI2 domain-containing protein OS=Caenorhabditis elegans OX=6239 GN=CELE_F10D11.6 PE=1 SV=1			16.1707	18.257	18.4067	19.6309	16.0849	16.7624	16.0188	16.4006	-1.79965	-3.24367	-0.355622	17.2165	-2.85554	0.0204953	0.148094	-3.14233	0	-1
Q7Z1P8	Q7Z1P8	Q7Z1P8;Q8MPZ6;Q7Z1P9;H2KYE1	Q7Z1P8;Q8MPZ6;Q7Z1P9;H2KYE1	tr|Q7Z1P8|Q7Z1P8_CAEEL Uncharacterized protein OS=Caenorhabditis elegans OX=6239 GN=CELE_R11G1.6 PE=1 SV=1;tr|Q8MPZ6|Q8MPZ6_CAEEL Uncharacterized protein OS=Caenorhabditis elegans OX=6239 GN=CELE_R11G1.6 PE=1 SV=1;tr|Q7Z1P9|Q7Z1P9_CAEEL Uncharacterized pro			14.8282	16.4237	16.6007	17.8295	14.8244	14.5328	14.2609	14.9824	-1.77038	-3.01808	-0.522671	15.5353	-3.25109	0.0111034	0.10693	-2.56736	0	-1
O02082	O02082	O02082	O02082	tr|O02082|O02082_CAEEL Uncharacterized protein OS=Caenorhabditis elegans OX=6239 GN=C48E7.1 PE=1 SV=1			19.1866	21.0577	21.302	22.4081	19.152	19.2187	18.9835	19.6822	-1.72948	-3.07167	-0.387283	20.1238	-2.95239	0.0176154	0.136658	-3.00051	0	-1
A5Z2W3	A5Z2W3	A5Z2W3;H9G321;K8ESK7	A5Z2W3;H9G321;K8ESK7	tr|A5Z2W3|A5Z2W3_CAEEL Uncharacterized protein OS=Caenorhabditis elegans OX=6239 GN=CELE_R13H4.2 PE=1 SV=1;tr|H9G321|H9G321_CAEEL Uncharacterized protein OS=Caenorhabditis elegans OX=6239 GN=CELE_R13H4.2 PE=1 SV=1;tr|K8ESK7|K8ESK7_CAEEL Uncharacterized pro			20.9127	22.3417	22.9872	23.1787	21.1375	20.6194	20.4195	20.3388	-1.72627	-2.79473	-0.657804	21.4919	-3.70189	0.00564087	0.082836	-1.93196	0	-1
P91194	P91194	P91194	P91194	tr|P91194|P91194_CAEEL Thioredoxin domain-containing protein OS=Caenorhabditis elegans OX=6239 GN=CELE_D2092.4 PE=1 SV=2			19.1186	20.9798	21.1776	22.1526	19.2406	19.1728	18.8102	19.3831	-1.70548	-2.97051	-0.440443	20.0044	-3.08901	0.0142476	0.124095	-2.80148	0	-1
A0A6V7QYI0	aqp-7	A0A6V7QYI0;Q21473	A0A6V7QYI0;Q21473	tr|A0A6V7QYI0|A0A6V7QYI0_CAEEL AQuaPorin or aquaglyceroporin related OS=Caenorhabditis elegans OX=6239 GN=aqp-7 PE=1 SV=1;tr|Q21473|Q21473_CAEEL AQuaPorin or aquaglyceroporin related OS=Caenorhabditis elegans OX=6239 GN=aqp-7 PE=1 SV=2		aqp-7	19.6824	20.4504	21.1494	21.6401	19.407	18.7482	19.0384	18.9534	-1.69383	-2.57809	-0.809566	19.8837	-4.38898	0.00211974	0.0677076	-1.02175	0	-1
Q19978	best-14	Q19978	Q19978	sp|Q19978|BST14_CAEEL Bestrophin homolog 14 OS=Caenorhabditis elegans OX=6239 GN=best-14 PE=3 SV=3	Bestrophin homolog 14	best-14	18.5651	19.9293	19.8373	21.1014	18.2207	18.3999	17.8054	18.326	-1.67029	-2.72225	-0.618325	19.0231	-3.63803	0.00619902	0.0853645	-2.02033	0	-1
Q23158	atn-1	Q23158;Q9XVU8;H2L2C9;H2L2C8	Q23158;Q9XVU8;H2L2C9;H2L2C8	tr|Q23158|Q23158_CAEEL AcTiniN OS=Caenorhabditis elegans OX=6239 GN=atn-1 PE=1 SV=1;tr|Q9XVU8|Q9XVU8_CAEEL AcTiniN OS=Caenorhabditis elegans OX=6239 GN=atn-1 PE=1 SV=1;tr|H2L2C9|H2L2C9_CAEEL AcTiniN OS=Caenorhabditis elegans OX=6239 GN=atn-1 PE=1 SV=1;tr|H		atn-1	22.8638	24.808	24.9757	26.0662	23.2176	22.9142	22.9024	23.0726	-1.65174	-2.96502	-0.338464	23.8526	-2.88178	0.01967	0.144493	-3.10386	0	-1
Q95ZY7	ajm-1	Q95ZY7;A0A1C3NSL9	Q95ZY7;A0A1C3NSL9	tr|Q95ZY7|Q95ZY7_CAEEL Apical junction molecule OS=Caenorhabditis elegans OX=6239 GN=ajm-1 PE=1 SV=2;sp|A0A1C3NSL9|AJM1_CAEEL Apical junction molecule OS=Caenorhabditis elegans OX=6239 GN=ajm-1 PE=1 SV=1		ajm-1	13.9332	15.0877	15.7872	16.2523	13.4749	13.5015	13.7472	13.7988	-1.63454	-2.64058	-0.628505	14.4478	-3.72269	0.00547081	0.0827015	-1.9033	0	-1
I2HAF5	brp-1	I2HAF5;Q9U1S2	I2HAF5;Q9U1S2	tr|I2HAF5|I2HAF5_CAEEL Bypass of Response to Pheromone in yeast OS=Caenorhabditis elegans OX=6239 GN=brp-1 PE=1 SV=1;tr|Q9U1S2|Q9U1S2_CAEEL Bypass of Response to Pheromone in yeast OS=Caenorhabditis elegans OX=6239 GN=brp-1 PE=1 SV=1		brp-1	19.2727	20.5847	20.2348	21.0079	18.9076	19.0325	18.2841	18.3585	-1.62936	-2.45135	-0.807371	19.4603	-4.54178	0.0017211	0.0667649	-0.830126	0	-1
G4SI07	gei-15	G4SI07	G4SI07	tr|G4SI07|G4SI07_CAEEL GEX Interacting protein OS=Caenorhabditis elegans OX=6239 GN=gei-15 PE=1 SV=1		gei-15	16.1363	18.5599	19.0226	20.7005	16.6853	16.9964	16.8678	17.3904	-1.61987	-3.48408	0.244343	17.7949	-1.99095	0.0803312	0.305516	-4.3995	0	0
P34576	mua-3	P34576	P34576	sp|P34576|MUA3_CAEEL Transmembrane cell adhesion receptor mua-3 OS=Caenorhabditis elegans OX=6239 GN=mua-3 PE=1 SV=2	Transmembrane cell adhesion receptor mua-3	mua-3	18.1527	20.1439	20.6035	21.6963	18.3217	18.4839	18.4351	18.8816	-1.61853	-3.08779	-0.149271	19.3398	-2.52405	0.0345685	0.193609	-3.62946	0	-1
H2KYP2	ncx-2	H2KYP2;H2KYP4;H2KYP3	H2KYP2;H2KYP4;H2KYP3	tr|H2KYP2|H2KYP2_CAEEL Na_Ca_ex domain-containing protein OS=Caenorhabditis elegans OX=6239 GN=ncx-2 PE=1 SV=1;tr|H2KYP4|H2KYP4_CAEEL Na_Ca_ex domain-containing protein OS=Caenorhabditis elegans OX=6239 GN=ncx-2 PE=1 SV=1;tr|H2KYP3|H2KYP3_CAEEL Na_Ca_ex do		ncx-2	17.3917	18.8181	19.2176	20.1113	17.5508	16.9103	16.9972	17.6208	-1.6149	-2.78353	-0.446263	18.0772	-3.16622	0.0126475	0.115287	-2.68964	0	-1
V6CLU0	ketn-1	V6CLU0;V6CLP5;Q5PY59;V6CKH1;V6CLT3;V6CJB8;Q8MXD8;V6CLU5;H2L075;A0A0M7RDU5;A0A0M9JJ85;REV__X5LV96;REV__Q9BL53	V6CLU0;V6CLP5;Q5PY59;V6CKH1;V6CLT3;V6CJB8;Q8MXD8;V6CLU5;H2L075;A0A0M7RDU5;A0A0M9JJ85	tr|V6CLU0|V6CLU0_CAEEL KETtiN (Drosophila actin-binding) homolog OS=Caenorhabditis elegans OX=6239 GN=ketn-1 PE=1 SV=1;tr|V6CLP5|V6CLP5_CAEEL KETtiN (Drosophila actin-binding) homolog OS=Caenorhabditis elegans OX=6239 GN=ketn-1 PE=1 SV=1;tr|Q5PY59|Q5PY59_C		ketn-1	24.7576	26.1079	26.219	26.9449	24.7823	24.4588	23.958	24.3843	-1.61152	-2.57018	-0.652863	25.2016	-3.85165	0.00453112	0.0781347	-1.7271	0	-1
P30639	tag-256	P30639	P30639	sp|P30639|LNKN1_CAEEL Protein linkin OS=Caenorhabditis elegans OX=6239 GN=lnkn-1 PE=2 SV=1	Putative protein tag-256	tag-256	14.9498	16.7964	16.3664	17.5796	14.8065	14.9303	14.561	14.9676	-1.6067	-2.7053	-0.508102	15.6197	-3.35097	0.00953569	0.102036	-2.4244	0	-1
Q17405	AC3.5	Q17405;H9G2W1	Q17405;H9G2W1	sp|Q17405|YQ02_CAEEL Aminopeptidase-like protein AC3.5 OS=Caenorhabditis elegans OX=6239 GN=AC3.5 PE=1 SV=2;tr|H9G2W1|H9G2W1_CAEEL Aminopeptidase OS=Caenorhabditis elegans OX=6239 GN=AC3.5 PE=1 SV=1	Aminopeptidase-like protein AC3.5	AC3.5	22.7429	23.919	23.7676	24.8121	22.461	22.3383	21.8641	22.3418	-1.55913	-2.43609	-0.682161	23.0309	-4.07356	0.00329422	0.0726257	-1.43	0	-1
Q19441	Q19441	Q19441	Q19441	tr|Q19441|Q19441_CAEEL Uncharacterized protein OS=Caenorhabditis elegans OX=6239 GN=CELE_F14B8.4 PE=1 SV=1			12.4857	14.2306	15.0074	15.4737	12.4621	12.8014	12.5732	13.1333	-1.55685	-2.87583	-0.237879	13.5209	-2.7045	0.0259887	0.165996	-3.36419	0	-1
O44887	inx-13	O44887	O44887	tr|O44887|O44887_CAEEL Innexin OS=Caenorhabditis elegans OX=6239 GN=inx-13 PE=1 SV=1	Innexin	inx-13	17.0388	18.5151	18.7503	19.4433	17.3564	16.8954	16.5816	16.7934	-1.53017	-2.57581	-0.484533	17.6718	-3.353	0.00950631	0.102036	-2.4215	0	-1
O16338	asp-8	O16338	O16338	tr|O16338|O16338_CAEEL Peptidase A1 domain-containing protein OS=Caenorhabditis elegans OX=6239 GN=asp-8 PE=1 SV=2		asp-8	16.4024	16.1009	15.3327	15.4764	14.559	14.3205	13.9532	14.3896	-1.52253	-2.09482	-0.950241	15.0669	-6.09571	0.000249898	0.0667649	0.888445	0	-1
G5EEK9	vha-5	G5EEK9	G5EEK9	tr|G5EEK9|G5EEK9_CAEEL V-type proton ATPase subunit a OS=Caenorhabditis elegans OX=6239 GN=vha-5 PE=1 SV=1	V-type proton ATPase subunit a	vha-5	22.3285	23.3362	23.3827	24.0223	22.131	21.8922	21.3446	21.7327	-1.4923	-2.25987	-0.724732	22.5213	-4.45465	0.00193737	0.0668664	-0.938892	0	-1
O02141	O02141	O02141	O02141	tr|O02141|O02141_CAEEL Uncharacterized protein OS=Caenorhabditis elegans OX=6239 GN=C46G7.2 PE=1 SV=1			19.9344	21.077	21.3604	21.8962	20.0459	19.4554	19.2623	19.5524	-1.48799	-2.36935	-0.606643	20.323	-3.86836	0.00442256	0.0777324	-1.70445	0	-1
Q22966	clec-1	Q22966	Q22966	tr|Q22966|Q22966_CAEEL C-type lectin domain-containing protein OS=Caenorhabditis elegans OX=6239 GN=clec-1 PE=1 SV=1		clec-1	21.2832	21.4784	19.5558	21.9163	19.731	19.7228	19.0783	19.7617	-1.48495	-2.5539	-0.416007	20.3159	-3.18297	0.0123259	0.113042	-2.66545	0	-1
Q9NAG5	Q9NAG5	Q9NAG5	Q9NAG5	tr|Q9NAG5|Q9NAG5_CAEEL Uncharacterized protein OS=Caenorhabditis elegans OX=6239 GN=CELE_Y48C3A.3 PE=1 SV=1			17.0963	18.3294	18.6812	18.8609	17.0338	16.7934	16.3296	16.8806	-1.48263	-2.32386	-0.64139	17.5006	-4.03821	0.0034642	0.0735816	-1.47679	0	-1
O17070	O17070	O17070	O17070	tr|O17070|O17070_CAEEL Uncharacterized protein OS=Caenorhabditis elegans OX=6239 GN=CELE_F23F1.7 PE=1 SV=2			12.999	15.1986	14.7182	16.3021	13.2058	13.3741	13.036	13.7063	-1.47392	-2.84835	-0.0994771	14.0675	-2.4571	0.0384382	0.206368	-3.72767	0	-1
Q22065	Q22065	Q22065	Q22065	tr|Q22065|Q22065_CAEEL Uncharacterized protein OS=Caenorhabditis elegans OX=6239 GN=CELE_T01C8.2 PE=1 SV=1			19.5804	20.7836	20.7283	21.5477	19.268	19.2315	18.7918	19.4556	-1.47325	-2.32164	-0.624857	19.9234	-3.97882	0.00377128	0.0747453	-1.55587	0	-1
Q18625	lec-4	Q18625	Q18625	tr|Q18625|Q18625_CAEEL Galectin OS=Caenorhabditis elegans OX=6239 GN=lec-4 PE=1 SV=1	Galectin	lec-4	22.4179	23.9916	24.049	24.9617	22.2672	22.3299	22.2536	22.6869	-1.47063	-2.52812	-0.413151	23.1197	-3.18644	0.0122602	0.112669	-2.66043	0	-1
O16785	pat-6	O16785	O16785	sp|O16785|PARV_CAEEL Paralyzed arrest at two-fold protein 6 OS=Caenorhabditis elegans OX=6239 GN=pat-6 PE=1 SV=1	Paralyzed arrest at two-fold protein 6	pat-6	20.8045	21.8292	22.0056	22.9641	20.6949	20.4391	20.3119	20.2803	-1.46929	-2.36212	-0.576462	21.1662	-3.77064	0.00509926	0.0814255	-1.8375	0	-1
Q7JMQ6	aqp-2	Q7JMQ6;Q17571	Q7JMQ6;Q17571	tr|Q7JMQ6|Q7JMQ6_CAEEL AQuaPorin or aquaglyceroporin related OS=Caenorhabditis elegans OX=6239 GN=aqp-2 PE=1 SV=1;tr|Q17571|Q17571_CAEEL AQuaPorin or aquaglyceroporin related OS=Caenorhabditis elegans OX=6239 GN=aqp-2 PE=1 SV=1		aqp-2	17.5394	18.2699	19.124	18.9679	17.6567	16.7402	16.783	16.8541	-1.46678	-2.30353	-0.630028	17.7419	-4.01646	0.00357343	0.0742856	-1.50568	0	-1
O18156		O18156	O18156	tr|O18156|O18156_CAEEL Uncharacterized protein OS=Caenorhabditis elegans OX=6239 GN=CELE_T28D6.3 PE=1 SV=1			19.2058	20.2232	20.1087	21.5606	18.8705	18.1828	18.5618	19.7661	-1.42927	-2.58974	-0.268795	19.5599	-2.82198	0.0216028	0.150584	-3.19156	0	-1
P17140	let-2	P17140	P17140	sp|P17140|CO4A2_CAEEL Collagen alpha-2(IV) chain OS=Caenorhabditis elegans OX=6239 GN=let-2 PE=1 SV=2	Collagen alpha-2(IV) chain	let-2	16.3129	17.8127	19.001	18.7238	16.4678	16.2729	16.7165	16.753	-1.41007	-2.61854	-0.201602	17.2576	-2.6735	0.0272911	0.169577	-3.40976	0	-1
Q17437		Q17437	Q17437	tr|Q17437|Q17437_CAEEL Lipase_3 domain-containing protein OS=Caenorhabditis elegans OX=6239 GN=B0035.13 PE=1 SV=1			22.1419	21.8114	21.3964	21.0843	20.3396	20.7483	19.4363	20.2711	-1.40968	-2.12547	-0.693889	20.9037	-4.51242	0.00179093	0.0667649	-0.866635	0	-1
Q20277	fipr-21	Q20277	Q20277	tr|Q20277|Q20277_CAEEL FIP (Fungus-Induced Protein) Related OS=Caenorhabditis elegans OX=6239 GN=fipr-21 PE=1 SV=1		fipr-21	16.1148	17.8346	18.7818	20.3645	16.4238	16.5081	17.1486	17.3907	-1.40609	-3.20402	0.391845	17.5709	-1.7919	0.109533	0.350399	-4.67415	0	0
Q9XWU2	sup-1	Q9XWU2	Q9XWU2	sp|Q9XWU2|SUP1_CAEEL Protein SUP-1 OS=Caenorhabditis elegans OX=6239 GN=sup-1 PE=1 SV=1	Protein SUP-1	sup-1	17.1612	18.1652	18.5665	19.2201	17.2207	16.7101	16.4821	17.1035	-1.39916	-2.31446	-0.48385	17.5787	-3.50247	0.00758712	0.0918409	-2.20981	0	-1
H2KYS8	cpna-1	H2KYS8	H2KYS8	sp|H2KYS8|CPNA1_CAEEL Copine family protein 1 OS=Caenorhabditis elegans OX=6239 GN=cpna-1 PE=1 SV=1		cpna-1	18.335	19.6995	19.9982	20.9097	18.3572	18.4216	18.0326	18.5454	-1.39639	-2.46617	-0.326605	19.0374	-2.99079	0.0165928	0.133244	-2.94445	0	-1
Q22508	tag-18	Q22508	Q22508	tr|Q22508|Q22508_CAEEL Uncharacterized protein OS=Caenorhabditis elegans OX=6239 GN=tag-18 PE=1 SV=1		tag-18	20.909	21.8049	22.0121	22.5042	20.8753	20.3825	19.9899	20.4039	-1.39469	-2.14798	-0.641391	21.1102	-4.24215	0.00259793	0.0710698	-1.20969	0	-1
G5EBU8		G5EBU8;G5EFT0	G5EBU8;G5EFT0	tr|G5EBU8|G5EBU8_CAEEL Uncharacterized protein OS=Caenorhabditis elegans OX=6239 GN=CELE_T12D8.9 PE=1 SV=1;tr|G5EFT0|G5EFT0_CAEEL Uncharacterized protein OS=Caenorhabditis elegans OX=6239 GN=CELE_T12D8.9 PE=1 SV=1			19.3437	20.9119	20.8886	21.983	19.4783	19.3071	19.2022	19.6057	-1.38343	-2.46514	-0.30172	20.0901	-2.93036	0.0182315	0.13962	-3.03273	0	-1
Q8ITY9		Q8ITY9;H2KZA6	Q8ITY9;H2KZA6	tr|Q8ITY9|Q8ITY9_CAEEL PID domain-containing protein OS=Caenorhabditis elegans OX=6239 GN=CELE_R148.5 PE=1 SV=1;tr|H2KZA6|H2KZA6_CAEEL PID domain-containing protein OS=Caenorhabditis elegans OX=6239 GN=CELE_R148.5 PE=1 SV=1			16.5743	17.547	17.6617	18.5952	16.2619	16.1973	16.1643	16.2951	-1.36489	-2.18475	-0.545034	16.9121	-3.81447	0.00478299	0.078893	-1.77764	0	-1
G5EC97	cyp-29a2	G5EC97	G5EC97	tr|G5EC97|G5EC97_CAEEL CYtochrome P450 family OS=Caenorhabditis elegans OX=6239 GN=cyp-29a2 PE=1 SV=1		cyp-29a2	21.1173	20.8448	20.6233	20.8325	20.2119	19.1693	18.9322	19.6544	-1.36255	-1.96606	-0.759035	20.1732	-5.17298	0.000754662	0.0667649	-0.0819797	0	-1
P34261	B0303.11/B0303.12	P34261	P34261	sp|P34261|YKAA_CAEEL Solute carrier family 12 protein B0303.11 OS=Caenorhabditis elegans OX=6239 GN=B0303.11 PE=3 SV=7	Uncharacterized amino-acid permease B0303.11	B0303.11/B0303.12	13.5451	14.9527	15.0731	15.9788	13.4823	13.5516	13.1734	13.9304	-1.35301	-2.3879	-0.318111	14.2109	-2.99556	0.01647	0.133244	-2.93748	0	-1
Q10901	glt-1	Q10901	Q10901	sp|Q10901|EAA1_CAEEL Excitatory amino acid transporter OS=Caenorhabditis elegans OX=6239 GN=glt-1 PE=1 SV=2	Excitatory amino acid transporter	glt-1	18.8995	20.1036	20.2404	20.8999	18.7762	18.7099	18.5855	18.6797	-1.34801	-2.1762	-0.519818	19.3618	-3.72939	0.00541726	0.0827015	-1.8941	0	-1
Q19207	hmgr-1	Q19207	Q19207	tr|Q19207|Q19207_CAEEL 3-hydroxy-3-methylglutaryl coenzyme A reductase OS=Caenorhabditis elegans OX=6239 GN=hmgr-1 PE=1 SV=2	3-hydroxy-3-methylglutaryl coenzyme A reductase	hmgr-1	10.9774	12.261	11.7521	13.8616	10.5263	10.8597	11.1607	10.9702	-1.33378	-2.55755	-0.11	11.5461	-2.49722	0.0360698	0.199	-3.66884	0	-1
Q9TXZ6	ugt-13	Q9TXZ6	Q9TXZ6	tr|Q9TXZ6|Q9TXZ6_CAEEL Glucuronosyltransferase OS=Caenorhabditis elegans OX=6239 GN=ugt-13 PE=1 SV=2		ugt-13	16.7694	17.4195	18.3747	18.408	16.6992	15.6017	16.5316	16.8352	-1.32597	-2.2822	-0.369749	17.0799	-3.17724	0.0124349	0.11381	-2.67372	0	-1
Q9XU13	sca-1	Q9XU13	Q9XU13	tr|Q9XU13|Q9XU13_CAEEL Calcium-transporting ATPase OS=Caenorhabditis elegans OX=6239 GN=sca-1 PE=1 SV=1	Calcium-transporting ATPase	sca-1	25.2173	26.1653	26.1985	26.8997	25.076	24.8517	24.4624	24.815	-1.31893	-2.05002	-0.587835	25.4607	-4.13355	0.00302586	0.0718812	-1.35105	0	-1
P50464	unc-97	P50464	P50464	sp|P50464|UNC97_CAEEL LIM domain-containing protein unc-97 OS=Caenorhabditis elegans OX=6239 GN=unc-97 PE=1 SV=1	LIM domain-containing protein unc-97	unc-97	17.5437	18.493	18.6903	19.727	17.4434	17.2414	17.0433	17.4539	-1.318	-2.22191	-0.414082	17.9545	-3.34089	0.00968281	0.102351	-2.43878	0	-1
Q9N3I0	col-70	Q9N3I0;O61209	Q9N3I0;O61209	tr|Q9N3I0|Q9N3I0_CAEEL Uncharacterized protein OS=Caenorhabditis elegans OX=6239 GN=CELE_Y51H7C.1 PE=1 SV=1;tr|O61209|O61209_CAEEL Uncharacterized protein OS=Caenorhabditis elegans OX=6239 GN=CELE_H17B01.2 PE=4 SV=2		col-70	17.2569	18.257	18.4863	18.7282	16.5072	17.3326	16.525	17.1008	-1.31571	-2.07771	-0.553704	17.5242	-3.95619	0.00389584	0.0756163	-1.58615	0	-1
C9IY22		C9IY22;C9IY21	C9IY22;C9IY21	tr|C9IY22|C9IY22_CAEEL Uncharacterized protein OS=Caenorhabditis elegans OX=6239 GN=CELE_ZK1058.9 PE=1 SV=1;tr|C9IY21|C9IY21_CAEEL Uncharacterized protein OS=Caenorhabditis elegans OX=6239 GN=CELE_ZK1058.9 PE=1 SV=1			20.7498	21.6531	21.787	22.5029	20.788	20.3871	20.024	20.2394	-1.31358	-2.09517	-0.531979	21.0164	-3.85077	0.00453696	0.0781347	-1.7283	0	-1
Q9N2Z4		Q9N2Z4;Q8MXQ8	Q9N2Z4	tr|Q9N2Z4|Q9N2Z4_CAEEL Lipase_GDSL domain-containing protein OS=Caenorhabditis elegans OX=6239 GN=CELE_Y65B4BR.1 PE=1 SV=1			23.0379	21.5764	21.6824	21.5834	21.6086	20.3722	19.5879	21.0587	-1.31319	-2.42131	-0.205062	21.3134	-2.71527	0.025551	0.164995	-3.34834	0	-1
G5EBN9	snf-3	G5EBN9	G5EBN9	sp|G5EBN9|SNF3_CAEEL Sodium- and chloride-dependent betaine transporter OS=Caenorhabditis elegans OX=6239 GN=snf-3 PE=1 SV=1	Sodium- and chloride-dependent betaine transporter	snf-3	17.7995	18.7267	18.875	19.7735	17.5206	17.4292	17.3295	17.6618	-1.3084	-2.12042	-0.496371	18.1395	-3.69185	0.00572495	0.0834286	-1.94581	0	-1
P91844		P91844;D3YT23	P91844	tr|P91844|P91844_CAEEL Microfilaria Surface-Associated protein OS=Caenorhabditis elegans OX=6239 GN=msa-1 PE=1 SV=1			22.5358	24.0567	23.8659	24.8055	22.4734	22.7948	22.1835	22.6015	-1.30262	-2.267	-0.338239	23.1646	-3.09488	0.0141187	0.12345	-2.79295	0	-1
P19826	deb-1	P19826	P19826	sp|P19826|VINC_CAEEL Vinculin OS=Caenorhabditis elegans OX=6239 GN=deb-1 PE=1 SV=2	Vinculin	deb-1	21.4578	22.6926	22.796	23.8745	21.5372	21.5009	21.1864	21.4061	-1.29753	-2.28304	-0.31203	22.0564	-3.01672	0.015937	0.130843	-2.90663	0	-1
B3WFT8		B3WFT8;H2KYS2	B3WFT8;H2KYS2	tr|B3WFT8|B3WFT8_CAEEL Uncharacterized protein OS=Caenorhabditis elegans OX=6239 GN=C14F11.4 PE=1 SV=1;tr|H2KYS2|H2KYS2_CAEEL Uncharacterized protein OS=Caenorhabditis elegans OX=6239 GN=C14F11.4 PE=1 SV=1			17.0327	17.5972	18.3217	17.9245	16.7224	16.2762	16.3838	16.3344	-1.28984	-1.87377	-0.7059	17.0741	-5.06109	0.000869763	0.0667649	-0.209497	0	-1
G5ED43	fmo-5	G5ED43;G5EDP6	G5ED43	tr|G5ED43|G5ED43_CAEEL Dimethylaniline monooxygenase [N-oxide-forming] OS=Caenorhabditis elegans OX=6239 GN=fmo-5 PE=1 SV=1	Dimethylaniline monooxygenase [N-oxide-forming]	fmo-5	21.5337	20.4429	20.0875	20.4491	20.4916	18.6478	18.7233	19.5275	-1.28071	-2.32737	-0.234055	19.9879	-2.80364	0.022234	0.151926	-3.21849	0	-1
Q23628	lon-3	Q23628	Q23628	sp|Q23628|LON3_CAEEL Cuticle collagen lon-3 OS=Caenorhabditis elegans OX=6239 GN=lon-3 PE=2 SV=1	Cuticle collagen lon-3	lon-3	17.8001	19.1975	19.5584	20.5769	17.9349	17.9448	17.7733	18.3975	-1.27063	-2.42811	-0.113143	18.6479	-2.51523	0.0350546	0.195602	-3.6424	0	-1
Q7YX57		Q7YX57;E1B6V3	Q7YX57;E1B6V3	tr|Q7YX57|Q7YX57_CAEEL DUF19 domain-containing protein OS=Caenorhabditis elegans OX=6239 GN=CELE_D1086.8 PE=1 SV=1;tr|E1B6V3|E1B6V3_CAEEL DUF19 domain-containing protein OS=Caenorhabditis elegans OX=6239 GN=CELE_D1086.8 PE=1 SV=1			18.1681	19.0238	19.1708	20.2253	17.9914	17.8047	17.6671	18.072	-1.26321	-2.11653	-0.409896	18.5154	-3.39189	0.00896228	0.0981926	-2.36616	0	-1
Q20603	scl-2	Q20603;J7RNK2	Q20603	tr|Q20603|Q20603_CAEEL SCP domain-containing protein OS=Caenorhabditis elegans OX=6239 GN=scl-2 PE=1 SV=1		scl-2	22.5979	22.6227	23.2175	22.8823	21.0841	21.7541	21.7368	21.7051	-1.26009	-1.70742	-0.812751	22.2001	-6.45419	0.000167561	0.0667649	1.22822	0	-1
O16266		O16266	O16266	tr|O16266|O16266_CAEEL Uncharacterized protein OS=Caenorhabditis elegans OX=6239 GN=CELE_F40A3.6 PE=1 SV=1			18.4455	19.7604	19.898	20.6825	18.8818	18.3168	18.1734	18.397	-1.25436	-2.21702	-0.291699	19.0694	-2.98555	0.0167287	0.133854	-2.95209	0	-1
P91372		P91372	P91372	tr|P91372|P91372_CAEEL Uncharacterized protein OS=Caenorhabditis elegans OX=6239 GN=CELE_K11H12.7 PE=1 SV=1			18.8979	19.7966	19.8301	20.595	18.72	18.5089	18.2691	18.6159	-1.25144	-1.96791	-0.534973	19.1542	-4.0021	0.00364756	0.0742856	-1.5248	0	-1
O01614	ugt-12	O01614	O01614	tr|O01614|O01614_CAEEL Glucuronosyltransferase OS=Caenorhabditis elegans OX=6239 GN=ugt-12 PE=1 SV=1		ugt-12	17.9376	18.7844	18.8823	19.5097	17.7195	17.2547	17.4125	17.7785	-1.23719	-1.92718	-0.547192	18.1599	-4.10832	0.00313578	0.0718812	-1.38419	0	-1
Q18020	asp-10	Q18020	Q18020	sp|Q18020|HRG7_CAEEL Aspartic protease 10 OS=Caenorhabditis elegans OX=6239 GN=hrg-7 PE=1 SV=1		asp-10	23.6795	22.3763	22.9042	22.3185	22.1573	20.98	21.5551	21.6551	-1.23271	-2.01988	-0.445543	22.2032	-3.58813	0.00667577	0.0880846	-2.08978	0	-1
G5EBP5		G5EBP5;REV__G5ECH5	G5EBP5	tr|G5EBP5|G5EBP5_CAEEL Uncharacterized protein OS=Caenorhabditis elegans OX=6239 GN=CELE_ZC247.1 PE=1 SV=1			22.4752	23.7912	23.8436	24.7226	22.8277	22.5799	22.2056	22.3007	-1.22968	-2.18369	-0.275676	23.0933	-2.95336	0.0175888	0.136658	-2.9991	0	-1
Q95YD5	vha-16	Q95YD5	Q95YD5	tr|Q95YD5|Q95YD5_CAEEL V-type proton ATPase subunit OS=Caenorhabditis elegans OX=6239 GN=vha-16 PE=1 SV=1		vha-16	22.7207	23.3924	23.6654	23.8684	22.5869	22.2069	21.9622	22	-1.22277	-1.80263	-0.642913	22.8004	-4.83168	0.00117015	0.0667649	-0.477818	0	-1
G5EGK1	tln-1	G5EGK1;A0A0K3ATT6;G4S9F5;W6SBK6	G5EGK1;A0A0K3ATT6;G4S9F5;W6SBK6	tr|G5EGK1|G5EGK1_CAEEL Talin OS=Caenorhabditis elegans OX=6239 GN=tln-1 PE=1 SV=1;tr|A0A0K3ATT6|A0A0K3ATT6_CAEEL I/LWEQ domain-containing protein OS=Caenorhabditis elegans OX=6239 GN=tln-1 PE=1 SV=1;tr|G4S9F5|G4S9F5_CAEEL I/LWEQ domain-containing protein O		tln-1	22.1186	23.1242	23.2123	24.0264	21.9628	22.0022	21.7865	21.8464	-1.2209	-2.00194	-0.439865	22.5099	-3.58166	0.00674045	0.0880846	-2.09882	0	-1
Q22183	col-122	Q22183	Q22183	tr|Q22183|Q22183_CAEEL Col_cuticle_N domain-containing protein OS=Caenorhabditis elegans OX=6239 GN=col-122 PE=1 SV=1		col-122	16.64	17.1723	17.5344	18.468	16.3126	16.0733	16.1462	16.4324	-1.21259	-1.99207	-0.433104	16.8474	-3.56436	0.00691648	0.0887319	-2.12299	0	-1
Q9TZC4	pat-4	Q9TZC4	Q9TZC4	sp|Q9TZC4|ILKH_CAEEL Integrin-linked protein kinase homolog pat-4 OS=Caenorhabditis elegans OX=6239 GN=pat-4 PE=1 SV=1		pat-4	19.4273	20.4723	20.578	21.514	19.5158	19.2607	19.1592	19.2358	-1.20504	-2.0622	-0.347892	19.8954	-3.22122	0.011623	0.108812	-2.61031	0	-1
P37806	unc-87	P37806	P37806	sp|P37806|UNC87_CAEEL Protein unc-87 OS=Caenorhabditis elegans OX=6239 GN=unc-87 PE=1 SV=3	Protein unc-87	unc-87	24.4297	25.8421	25.9403	26.5703	24.7234	24.5517	24.2114	24.4887	-1.20178	-2.11725	-0.286306	25.0947	-3.00784	0.0161586	0.131816	-2.91958	0	-1
O16202	lys-7	O16202	O16202	sp|O16202|LYS7_CAEEL Lysozyme-like protein 7 OS=Caenorhabditis elegans OX=6239 GN=lys-7 PE=2 SV=1		lys-7	22.5895	23.2668	24.3913	23.9091	22.355	22.3786	22.4515	22.166	-1.20139	-1.98655	-0.416229	22.9385	-3.5059	0.00754818	0.091661	-2.20498	0	-1
Q09221	cpna-2	Q09221	Q09221	sp|Q09221|CPNA2_CAEEL Copine family protein 2 OS=Caenorhabditis elegans OX=6239 GN=cpna-2 PE=2 SV=4	Copine family protein 2	cpna-2	17.7482	18.9664	19.2873	20.1824	17.7705	17.7329	17.7324	18.1632	-1.1963	-2.20808	-0.184528	18.4479	-2.70915	0.0257989	0.165018	-3.35735	0	-1
Q8MXS0	mca-3	Q8MXS0;Q95XP6;B7CED8	Q8MXS0;Q95XP6;B7CED8	tr|Q8MXS0|Q8MXS0_CAEEL Calcium-transporting ATPase OS=Caenorhabditis elegans OX=6239 GN=mca-3 PE=1 SV=1;tr|Q95XP6|Q95XP6_CAEEL Calcium-transporting ATPase OS=Caenorhabditis elegans OX=6239 GN=mca-3 PE=1 SV=1;tr|B7CED8|B7CED8_CAEEL Calcium-transporting ATPa	Calcium-transporting ATPase	mca-3	23.3187	23.9844	24.0135	24.5061	23.1147	22.8876	22.4287	22.6509	-1.1852	-1.75945	-0.610951	23.3631	-4.72896	0.00133969	0.0667649	-0.600963	0	-1
Q7Z2A6		Q7Z2A6;H2KZR1	Q7Z2A6;H2KZR1	tr|Q7Z2A6|Q7Z2A6_CAEEL Uncharacterized protein OS=Caenorhabditis elegans OX=6239 GN=CELE_M60.4 PE=1 SV=1;tr|H2KZR1|H2KZR1_CAEEL Uncharacterized protein OS=Caenorhabditis elegans OX=6239 GN=CELE_M60.4 PE=1 SV=1			18.8148	19.5791	20.4463	20.6886	19.0726	18.6653	18.292	18.8106	-1.17207	-2.07595	-0.2682	19.2962	-2.97113	0.0171084	0.134919	-2.97314	0	-1
Q20637		Q20637	Q20637	tr|Q20637|Q20637_CAEEL Uncharacterized protein OS=Caenorhabditis elegans OX=6239 GN=CELE_F52A8.1 PE=1 SV=1			19.7847	20.3792	20.2097	20.9298	19.4061	19.3567	18.5215	19.3506	-1.16714	-1.80428	-0.530013	19.7423	-4.1973	0.0027662	0.0710698	-1.26783	0	-1
G5EC65	abts-1	G5EC65;G5EDF4;B3WFV9	G5EC65;G5EDF4;B3WFV9	tr|G5EC65|G5EC65_CAEEL Anion exchange protein OS=Caenorhabditis elegans OX=6239 GN=abts-1 PE=1 SV=1;tr|G5EDF4|G5EDF4_CAEEL Anion exchange protein OS=Caenorhabditis elegans OX=6239 GN=abts-1 PE=1 SV=1;tr|B3WFV9|B3WFV9_CAEEL Anion exchange protein OS=Caenorh	Anion exchange protein	abts-1	19.7316	20.2313	20.1929	20.6383	19.5	19.0031	18.6234	19.0243	-1.16078	-1.68411	-0.637452	19.6181	-5.08219	0.00084668	0.0667649	-0.185289	0	-1
O44827	fgt-1	O44827	O44827	sp|O44827|FGT1_CAEEL Facilitated glucose transporter protein 1 OS=Caenorhabditis elegans OX=6239 GN=fgt-1 PE=1 SV=2	Facilitated glucose transporter protein 1	fgt-1	21.1284	21.6571	21.8303	22.3275	21.0265	20.5399	20.2864	20.46	-1.15763	-1.74803	-0.567227	21.157	-4.49259	0.0018398	0.0667649	-0.891368	0	-1
H2KZ48		H2KZ48	H2KZ48	tr|H2KZ48|H2KZ48_CAEEL Uncharacterized protein OS=Caenorhabditis elegans OX=6239 GN=C30F12.5 PE=1 SV=1			16.5835	17.5851	17.6991	18.6283	16.5716	16.5845	16.197	16.5181	-1.15618	-2.00238	-0.30999	17.0459	-3.13063	0.0133604	0.119132	-2.74113	0	-1
Q86DC6	ifd-1	Q86DC6	Q86DC6	sp|Q86DC6|IFD1_CAEEL Intermediate filament protein ifd-1 OS=Caenorhabditis elegans OX=6239 GN=ifd-1 PE=3 SV=2	Intermediate filament protein ifd-1	ifd-1	13.3861	15.0204	15.1209	15.5278	13.5376	13.5671	14.0003	13.3783	-1.14299	-2.10936	-0.176619	14.1923	-2.71003	0.0257632	0.165018	-3.35606	0	-1
O44618	srr-4	O44618;H2KYR4	O44618;H2KYR4	tr|O44618|O44618_CAEEL Serpentine Receptor, class R OS=Caenorhabditis elegans OX=6239 GN=srr-4 PE=1 SV=2;tr|H2KYR4|H2KYR4_CAEEL Serpentine Receptor, class R OS=Caenorhabditis elegans OX=6239 GN=srr-4 PE=1 SV=1		srr-4	14.1058	14.8902	14.9755	15.4618	14.2261	13.4518	13.3134	13.8764	-1.14143	-1.83684	-0.446018	14.2876	-3.76082	0.00517311	0.0817352	-1.85095	0	-1
Q19200	sto-1	Q19200;G8JY63	Q19200;G8JY63	sp|Q19200|STO1_CAEEL Stomatin-1 OS=Caenorhabditis elegans OX=6239 GN=sto-1 PE=3 SV=2;tr|G8JY63|G8JY63_CAEEL PHB domain-containing protein OS=Caenorhabditis elegans OX=6239 GN=sto-1 PE=1 SV=1	Stomatin-1	sto-1	19.5353	20.6386	20.9756	21.0427	19.6803	19.5415	19.1894	19.2406	-1.13506	-1.86722	-0.402899	19.9805	-3.55212	0.00704395	0.0893491	-2.14012	0	-1
G5EEL1	alp-1	G5EEL1;G5EFG1;G5EFL5;G5EEF6;G5EC72	G5EEL1;G5EFG1;G5EFL5;G5EEF6;G5EC72	tr|G5EEL1|G5EEL1_CAEEL ALP/Enigma encoding OS=Caenorhabditis elegans OX=6239 GN=alp-1 PE=1 SV=1;tr|G5EFG1|G5EFG1_CAEEL ALP/Enigma encoding OS=Caenorhabditis elegans OX=6239 GN=alp-1 PE=1 SV=1;tr|G5EFL5|G5EFL5_CAEEL ALP/Enigma encoding OS=Caenorhabditis ele		alp-1	21.5857	22.1794	22.2928	23.6538	21.6123	21.3724	20.8559	21.3389	-1.13307	-2.05005	-0.216082	21.8614	-2.83119	0.0212929	0.149101	-3.17805	0	-1
Q21898	vha-1	Q21898	Q21898	sp|Q21898|VATL1_CAEEL V-type proton ATPase 16 kDa proteolipid subunit 1 OS=Caenorhabditis elegans OX=6239 GN=vha-1 PE=2 SV=1	V-type proton ATPase 16 kDa proteolipid subunit 1	vha-1	19.8294	20.2159	20.351	21.084	19.3391	19.3378	18.7655	19.5209	-1.12925	-1.74939	-0.509121	19.8055	-4.17236	0.00286483	0.0710698	-1.30031	0	-1
V6CLW5	nkb-3	V6CLW5;Q9XUY5	V6CLW5;Q9XUY5	tr|V6CLW5|V6CLW5_CAEEL Probable sodium/potassium-transporting ATPase subunit beta-3 OS=Caenorhabditis elegans OX=6239 GN=nkb-3 PE=1 SV=1;sp|Q9XUY5|AT1B3_CAEEL Probable sodium/potassium-transporting ATPase subunit beta-3 OS=Caenorhabditis elegans OX=6239 GN	Probable sodium/potassium-transporting ATPase subunit beta-3	nkb-3	21.0009	21.6377	21.9112	22.2671	20.829	20.5205	20.4113	20.5617	-1.12359	-1.69148	-0.555701	21.1424	-4.53335	0.00174085	0.0667649	-0.840594	0	-1
Q65XX4		Q65XX4	Q65XX4	tr|Q65XX4|Q65XX4_CAEEL Uncharacterized protein OS=Caenorhabditis elegans OX=6239 GN=CELE_Y47G6A.15 PE=1 SV=1			19.267	20.3526	21.3141	20.8592	19.353	19.4699	19.2074	19.2803	-1.12057	-1.99652	-0.244626	19.8879	-2.93115	0.0182092	0.13962	-3.03158	0	-1
Q20840		Q20840	Q20840	tr|Q20840|Q20840_CAEEL Dietary restriction down regulated OS=Caenorhabditis elegans OX=6239 GN=drd-5 PE=1 SV=2			18.0542	18.0546	17.2312	18.0141	16.8602	16.9012	16.2546	16.8748	-1.11582	-1.6351	-0.596542	17.2806	-4.92344	0.00103827	0.0667649	-0.369383	0	-1
P90735	eat-6	P90735;G5EFV6	P90735	tr|P90735|P90735_CAEEL Sodium/potassium-transporting ATPase subunit alpha OS=Caenorhabditis elegans OX=6239 GN=eat-6 PE=1 SV=1		eat-6	25.1307	25.6011	25.6506	26.1086	24.8958	24.5828	24.1093	24.4461	-1.11422	-1.63723	-0.591217	25.0656	-4.88136	0.00109663	0.0667649	-0.418928	0	-1
Q9XVU3	atgp-1	Q9XVU3	Q9XVU3	tr|Q9XVU3|Q9XVU3_CAEEL Aamy domain-containing protein OS=Caenorhabditis elegans OX=6239 GN=atgp-1 PE=1 SV=2		atgp-1	19.3591	19.8638	19.8784	20.4198	19.0057	18.902	18.2732	18.8896	-1.11269	-1.66475	-0.560632	19.3239	-4.61812	0.00155298	0.0667649	-0.735926	0	-1
Q9XU45		Q9XU45	Q9XU45	tr|Q9XU45|Q9XU45_CAEEL Uncharacterized protein OS=Caenorhabditis elegans OX=6239 GN=B0379.1 PE=1 SV=1			19.0803	19.8244	20.1059	20.6194	19.1047	18.8201	18.5085	18.7614	-1.10882	-1.79373	-0.423918	19.3531	-3.70943	0.00557862	0.082836	-1.92157	0	-1
D0VWL6	fln-2	D0VWL6;A0A0K3AYI1;A0A4V0INA2;A0A4V0IKI4;A0A4V6M3C1;A0A0K3AW96;A0A0K3AT80;A0A0K3ASN4;D0VWL7;A0A0K3AYH6;A0A0K3AVH8;A0A0K3AVI4;D0VWL8;A0A4V0IK63;A0A0K3AT74;A0A4V0IN32;A0A4V0IK09;A0A0K3AWA2;A0A0K3AT86;A0A0K3AVH5;A0A0K3ASN9;A0A0K3ASM8	D0VWL6;A0A0K3AYI1;A0A4V0INA2;A0A4V0IKI4;A0A4V6M3C1;A0A0K3AW96;A0A0K3AT80;A0A0K3ASN4;D0VWL7;A0A0K3AYH6;A0A0K3AVH8;A0A0K3AVI4;D0VWL8;A0A4V0IK63;A0A0K3AT74;A0A4V0IN32;A0A4V0IK09;A0A0K3AWA2;A0A0K3AT86;A0A0K3AVH5;A0A0K3ASN9;A0A0K3ASM8	tr|D0VWL6|D0VWL6_CAEEL FiLamiN (Actin binding protein) homolog OS=Caenorhabditis elegans OX=6239 GN=fln-2 PE=1 SV=4;tr|A0A0K3AYI1|A0A0K3AYI1_CAEEL FiLamiN (Actin binding protein) homolog OS=Caenorhabditis elegans OX=6239 GN=fln-2 PE=1 SV=1;tr|A0A4V0INA2|A0		fln-2	18.6616	19.8133	19.9133	20.911	18.7123	18.7902	18.4883	18.8808	-1.10691	-2.02934	-0.184475	19.2713	-2.74949	0.0242103	0.159458	-3.29805	0	-1
Q23068		Q23068	Q23068	tr|Q23068|Q23068_CAEEL Epoxide hydrolase OS=Caenorhabditis elegans OX=6239 GN=CELE_W01A11.1 PE=1 SV=1			24.1467	24.6728	23.5206	24.3128	23.2703	23.5305	22.1958	23.2441	-1.10307	-1.85911	-0.347025	23.6117	-3.34296	0.00965239	0.102351	-2.43582	0	-1
Q9XXQ4		Q9XXQ4	Q9XXQ4	tr|Q9XXQ4|Q9XXQ4_CAEEL MFS domain-containing protein OS=Caenorhabditis elegans OX=6239 GN=CELE_Y51A2D.18 PE=1 SV=2			16.3341	17.2473	17.0184	18.1733	16.0969	16.3702	15.7218	16.2011	-1.09574	-1.89582	-0.295662	16.6454	-3.13798	0.0132098	0.118023	-2.73048	0	-1
Q22392	dhs-19	Q22392	Q22392	tr|Q22392|Q22392_CAEEL DeHydrogenases, Short chain OS=Caenorhabditis elegans OX=6239 GN=dhs-19 PE=1 SV=1		dhs-19	22.2929	22.2745	22.6141	22.4159	21.86	21.2828	20.9993	21.0888	-1.09163	-1.52318	-0.660075	21.8535	-5.79583	0.000353471	0.0667649	0.588604	0	-1
P12844	myo-3	P12844	P12844	sp|P12844|MYO3_CAEEL Myosin-3 OS=Caenorhabditis elegans OX=6239 GN=myo-3 PE=2 SV=1	Myosin-3	myo-3	25.918	26.4798	26.7431	27.1521	25.9049	25.3286	25.2708	25.4344	-1.08855	-1.68311	-0.493997	26.029	-4.19499	0.00277518	0.0710698	-1.27083	0	-1
Q18655		Q18655	Q18655	tr|Q18655|Q18655_CAEEL MFS domain-containing protein OS=Caenorhabditis elegans OX=6239 GN=C46C2.2 PE=1 SV=2			18.0229	18.6962	18.9697	19.6131	18.0486	17.5947	17.4643	17.8562	-1.08453	-1.79004	-0.379019	18.2832	-3.52219	0.00736621	0.0914851	-2.18208	0	-1
Q18136	cal-5	Q18136	Q18136	tr|Q18136|Q18136_CAEEL CALmodulin related genes OS=Caenorhabditis elegans OX=6239 GN=cal-5 PE=1 SV=2		cal-5	19.6208	20.5522	20.6912	21.5921	19.6605	19.2675	19.4909	19.6995	-1.08449	-1.90617	-0.262811	20.0718	-3.02411	0.0157551	0.130175	-2.89586	0	-1
Q21463	asns-2	Q21463	Q21463	tr|Q21463|Q21463_CAEEL Asparagine synthetase [glutamine-hydrolyzing] OS=Caenorhabditis elegans OX=6239 GN=asns-2 PE=1 SV=1		asns-2	20.3803	21.7055	20.3422	21.8505	19.379	20.5322	20.1431	19.9107	-1.07837	-2.0161	-0.140634	20.5304	-2.63489	0.0290073	0.175994	-3.46655	0	-1
C0HLB4		C0HLB4;C0HLB3	C0HLB4;C0HLB3	sp|C0HLB4|VATL3_CAEEL V-type proton ATPase 16 kDa proteolipid subunit 3 OS=Caenorhabditis elegans OX=6239 GN=vha-3 PE=2 SV=1;sp|C0HLB3|VATL2_CAEEL V-type proton ATPase 16 kDa proteolipid subunit 2 OS=Caenorhabditis elegans OX=6239 GN=vha-2 PE=2 SV=1			21.362	21.8235	22.3415	22.5081	21.2738	20.9969	20.7716	20.6876	-1.07626	-1.66224	-0.490287	21.4706	-4.20837	0.00272364	0.0710698	-1.25346	0	-1
Q27476	cyp-25a2	Q27476;Q27477;Q1HB05;Q27479;Q21262	Q27476;Q27477;Q1HB05	tr|Q27476|Q27476_CAEEL CYtochrome P450 family OS=Caenorhabditis elegans OX=6239 GN=cyp-25a2 PE=1 SV=2;tr|Q27477|Q27477_CAEEL CYtochrome P450 family OS=Caenorhabditis elegans OX=6239 GN=cyp-25a1 PE=1 SV=3;tr|Q1HB05|Q1HB05_CAEEL CYtochrome P450 family OS=Cae		cyp-25a2;cyp-25a1;cyp-25a3	23.2817	23.0936	22.7379	22.8608	22.291	22.0565	21.2636	22.0787	-1.07104	-1.59104	-0.551028	22.458	-4.7192	0.00135713	0.0667649	-0.612755	0	-1
Q20525		Q20525	Q20525	tr|Q20525|Q20525_CAEEL Uncharacterized protein OS=Caenorhabditis elegans OX=6239 GN=CELE_F47B8.2 PE=1 SV=1			14.2496	15.3947	16.4185	16.1917	14.5418	14.1724	14.66	14.6376	-1.06067	-2.05063	-0.0707006	15.0333	-2.4549	0.0385723	0.206368	-3.73089	0	-1
Q9BKP8		Q9BKP8	Q9BKP8	tr|Q9BKP8|Q9BKP8_CAEEL Uncharacterized protein OS=Caenorhabditis elegans OX=6239 GN=C17F4.7 PE=1 SV=1			22.283	23.5734	24.7415	24.0813	20.9772	22.8964	23.296	23.2762	-1.05834	-2.54354	0.426864	23.1406	-1.63273	0.139773	0.391591	-4.88522	0	0
Q9N4K0	F54A3.5	Q9N4K0	Q9N4K0	sp|Q9N4K0|MIC10_CAEEL MICOS complex subunit Mic10 OS=Caenorhabditis elegans OX=6239 GN=F54A3.5 PE=3 SV=2	MICOS complex subunit Mic10	F54A3.5	19.4294	20.1851	20.3851	20.592	19.37	19.1912	18.8782	18.9219	-1.05759	-1.61981	-0.495373	19.6191	-4.3101	0.0023636	0.0709452	-1.12226	0	-1
Q21752	vdac-1	Q21752	Q21752	sp|Q21752|VDAC_CAEEL Probable voltage-dependent anion-selective channel OS=Caenorhabditis elegans OX=6239 GN=vdac-1 PE=3 SV=2	Probable voltage-dependent anion-selective channel	vdac-1	25.416	25.8056	25.9564	26.0059	25.2253	24.7462	24.5207	24.4974	-1.04859	-1.49264	-0.60453	25.2717	-5.41054	0.000561552	0.0667649	0.181582	0	-1
Q22505	immt-1	Q22505	Q22505	sp|Q22505|IMMT1_CAEEL MICOS complex subunit MIC60-1 OS=Caenorhabditis elegans OX=6239 GN=immt-1 PE=2 SV=2		immt-1	22.8063	23.5419	23.555	23.8988	22.6121	22.5642	22.131	22.3316	-1.04077	-1.55943	-0.522118	22.9301	-4.59782	0.00159587	0.0667649	-0.760869	0	-1
G5EGI7	zig-1	G5EGI7	G5EGI7	sp|G5EGI7|ZIG1_CAEEL Zwei Ig domain protein zig-1 OS=Caenorhabditis elegans OX=6239 GN=zig-1 PE=2 SV=1		zig-1	16.9012	17.765	17.745	18.6361	16.758	16.9486	16.4777	16.7928	-1.01754	-1.74788	-0.287186	17.2531	-3.19223	0.0121518	0.11213	-2.65209	0	-1
O01758	dhs-2	O01758;Q86NJ7;H2KYZ9	O01758;Q86NJ7;H2KYZ9	tr|O01758|O01758_CAEEL DeHydrogenases, Short chain OS=Caenorhabditis elegans OX=6239 GN=dhs-2 PE=1 SV=2;tr|Q86NJ7|Q86NJ7_CAEEL DeHydrogenases, Short chain OS=Caenorhabditis elegans OX=6239 GN=dhs-2 PE=1 SV=1;tr|H2KYZ9|H2KYZ9_CAEEL DeHydrogenases, Short cha		dhs-2	20.7713	20.9142	19.7511	20.258	19.2722	20.0156	18.8521	19.4859	-1.01719	-1.73078	-0.303591	19.915	-3.26605	0.0108522	0.106537	-2.54586	0	-1
Q19876	thn-2	Q19876;Q19874	Q19876;Q19874	tr|Q19876|Q19876_CAEEL THaumatiN family OS=Caenorhabditis elegans OX=6239 GN=thn-2 PE=1 SV=1;tr|Q19874|Q19874_CAEEL THaumatiN family OS=Caenorhabditis elegans OX=6239 GN=thn-1 PE=1 SV=1		thn-2;thn-1	20.1186	21.0893	21.8607	21.9852	18.9484	20.5004	20.8039	20.7339	-1.01678	-2.22029	0.186724	20.755	-1.93578	0.087581	0.31672	-4.47664	0	0
Q21154	moma-1	Q21154	Q21154	sp|Q21154|MOMA1_CAEEL MICOS complex subunit MIC27 OS=Caenorhabditis elegans OX=6239 GN=moma-1 PE=2 SV=1		moma-1	19.8818	20.5231	20.6947	20.8611	19.7724	19.4906	19.2722	19.3632	-1.01555	-1.50573	-0.525376	19.9824	-4.74705	0.001308	0.0667649	-0.579141	0	-1
P90900	ifa-4	P90900	P90900	sp|P90900|IFA4_CAEEL Intermediate filament protein ifa-4 OS=Caenorhabditis elegans OX=6239 GN=ifa-4 PE=1 SV=3	Intermediate filament protein ifa-4	ifa-4	20.4799	21.1415	21.5175	21.7156	20.4202	20.2995	20.054	20.0195	-1.01532	-1.59614	-0.434495	20.706	-4.00528	0.00363102	0.0742856	-1.52057	0	-1
O17983	arrd-14	O17983	O17983	tr|O17983|O17983_CAEEL Arrestin_C domain-containing protein OS=Caenorhabditis elegans OX=6239 GN=arrd-14 PE=1 SV=1		arrd-14	18.3587	19.0111	19.3318	20.0398	18.0903	18.1495	18.0545	18.3882	-1.01472	-1.72583	-0.303614	18.678	-3.26954	0.0107946	0.106537	-2.54086	0	-1
O62415	lys-1	O62415	O62415	sp|O62415|LYS1_CAEEL Lysozyme-like protein 1 OS=Caenorhabditis elegans OX=6239 GN=lys-1 PE=2 SV=1		lys-1	21.7877	22.3672	22.6629	22.6442	21.2557	21.3908	21.1303	21.6455	-1.00993	-1.48473	-0.535133	21.8605	-4.87367	0.00110767	0.0667649	-0.42801	0	-1
E5QCI0	nstp-5	E5QCI0;O02345	E5QCI0;O02345	tr|E5QCI0|E5QCI0_CAEEL Nucleotide Sugar TransPorter family OS=Caenorhabditis elegans OX=6239 GN=nstp-5 PE=1 SV=1;tr|O02345|O02345_CAEEL Nucleotide Sugar TransPorter family OS=Caenorhabditis elegans OX=6239 GN=nstp-5 PE=1 SV=1		nstp-5	16.1145	16.3476	16.7094	17.0177	15.7497	15.5009	15.3601	15.5517	-1.00669	-1.44938	-0.563992	16.0439	-5.21032	0.000720024	0.0667649	-0.0399025	0	-1
A5JYX5	dhs-3	A5JYX5	A5JYX5	sp|A5JYX5|DHS3_CAEEL Protein dhs-3 OS=Caenorhabditis elegans OX=6239 GN=dhs-3 PE=1 SV=1		dhs-3	23.8805	24.4817	23.6974	24.3251	22.8708	23.5858	22.6882	23.2165	-1.00584	-1.5524	-0.459289	23.5932	-4.21669	0.00269206	0.0710698	-1.24265	0	-1
O44608	hacd-1	O44608	O44608	tr|O44608|O44608_CAEEL Hydroxy-Acyl-CoA Dehydrogenase OS=Caenorhabditis elegans OX=6239 GN=hacd-1 PE=1 SV=1		hacd-1	21.7524	22.0918	19.3694	22.4602	20.2182	19.9361	19.8707	21.6383	-1.0026	-2.59029	0.585099	20.9171	-1.44689	0.184588	0.449783	-5.11917	0	0
H2L0E5	mct-4	H2L0E5;Q2L6X7;H2L0E6	H2L0E5;Q2L6X7;H2L0E6	tr|H2L0E5|H2L0E5_CAEEL MFS domain-containing protein OS=Caenorhabditis elegans OX=6239 GN=mct-4 PE=1 SV=1;tr|Q2L6X7|Q2L6X7_CAEEL MFS domain-containing protein OS=Caenorhabditis elegans OX=6239 GN=mct-4 PE=1 SV=1;tr|H2L0E6|H2L0E6_CAEEL MFS_4 domain-containi		mct-4	17.7531	18.1123	18.1376	18.5751	17.4396	17.0496	16.6685	17.4145	-1.00147	-1.50509	-0.497841	17.6438	-4.55621	0.00168787	0.0667649	-0.812238	0	-1
Q93637	hpo-34	Q93637;E3W743;Q6A2D2;Q93636;K8FDY0	Q93637;E3W743;Q6A2D2	tr|Q93637|Q93637_CAEEL Uncharacterized protein OS=Caenorhabditis elegans OX=6239 GN=hpo-34 PE=1 SV=3;tr|E3W743|E3W743_CAEEL Uncharacterized protein OS=Caenorhabditis elegans OX=6239 GN=hpo-34 PE=1 SV=1;tr|Q6A2D2|Q6A2D2_CAEEL Uncharacterized protein OS=Caen		hpo-34	18.6122	19.2781	19.3241	19.5677	18.4512	18.0714	18.012	18.2624	-0.996244	-1.46264	-0.529847	18.6974	-4.89424	0.0010784	0.0667649	-0.403729	0	0
Q09321	F42A8.1	Q09321	Q09321	sp|Q09321|YR51_CAEEL Uncharacterized protein F42A8.1 OS=Caenorhabditis elegans OX=6239 GN=F42A8.1 PE=4 SV=1	Uncharacterized protein F42A8.1	F42A8.1	20.1724	21.3775	21.6591	22.7414	20.3373	20.4215	20.3828	20.8249	-0.995973	-2.05696	0.0650158	20.9896	-2.15086	0.0624452	0.267038	-4.17241	0	0
Q20203	csq-1	Q20203	Q20203	tr|Q20203|Q20203_CAEEL Calsequestrin OS=Caenorhabditis elegans OX=6239 GN=csq-1 PE=1 SV=1	Calsequestrin	csq-1	22.3923	23.5039	23.4995	24.5583	22.5372	22.4529	22.272	22.7414	-0.987599	-1.88134	-0.0938539	22.9947	-2.53187	0.0341426	0.192662	-3.61796	0	0
O01813	ant-1.2	O01813	O01813	tr|O01813|O01813_CAEEL ADP/ATP translocase OS=Caenorhabditis elegans OX=6239 GN=ant-1.2 PE=1 SV=1		ant-1.2	23.9353	24.2348	24.1408	24.5533	23.6873	23.3236	22.7421	23.1614	-0.98745	-1.46662	-0.508275	23.7223	-4.72168	0.00135268	0.0667649	-0.609762	0	0
Q19209	numr-2	Q19209	Q19209	tr|Q19209|Q19209_CAEEL NUclear localized Metal Responsive OS=Caenorhabditis elegans OX=6239 GN=numr-2 PE=1 SV=2		numr-2	16.3921	16.6892	17.8934	21.1696	16.1012	17.1218	17.5309	17.4447	-0.986423	-3.21493	1.24208	17.5429	-1.0142	0.339113	0.597842	-5.59317	0	0
Q9TZE0		Q9TZE0	Q9TZE0	tr|Q9TZE0|Q9TZE0_CAEEL MICOS complex subunit MIC13 OS=Caenorhabditis elegans OX=6239 GN=CELE_W04C9.2 PE=1 SV=1			18.7461	19.2629	19.3026	19.5652	18.5918	18.3116	17.8909	18.1666	-0.978961	-1.44113	-0.516797	18.7297	-4.85338	0.00113741	0.0667649	-0.452045	0	0
Q93540		Q93540	Q93540	tr|Q93540|Q93540_CAEEL SLC (SoLute Carrier) homolog OS=Caenorhabditis elegans OX=6239 GN=slc-25a18.1 PE=1 SV=2			21.0559	21.6912	21.7358	21.9072	20.8467	20.7091	20.3861	20.5396	-0.977144	-1.4144	-0.539891	21.1089	-5.12036	0.000806583	0.0667649	-0.141678	0	0
Q18074		Q18074	Q18074	tr|Q18074|Q18074_CAEEL Uncharacterized protein OS=Caenorhabditis elegans OX=6239 GN=C18B2.3 PE=1 SV=2			19.3225	20.2438	20.5009	21.206	19.5808	19.2177	19.2707	19.3112	-0.973212	-1.76108	-0.185339	19.8317	-2.83026	0.0213239	0.149101	-3.17941	0	0
Q9XXJ4		Q9XXJ4	Q9XXJ4	tr|Q9XXJ4|Q9XXJ4_CAEEL Uncharacterized protein OS=Caenorhabditis elegans OX=6239 GN=CELE_Y12A6A.1 PE=1 SV=1			19.035	19.8489	20.0673	20.7768	18.9346	18.8563	18.9023	19.1432	-0.972898	-1.69701	-0.248783	19.4456	-3.07847	0.0144818	0.124777	-2.81679	0	0
O01882	acl-14	O01882;A0A486WXW2	O01882;A0A486WXW2	tr|O01882|O01882_CAEEL PlsC domain-containing protein OS=Caenorhabditis elegans OX=6239 GN=acl-14 PE=1 SV=3;tr|A0A486WXW2|A0A486WXW2_CAEEL PlsC domain-containing protein OS=Caenorhabditis elegans OX=6239 GN=acl-14 PE=1 SV=1		acl-14	20.7563	21.1756	21.4833	21.6197	20.5231	20.4139	20.2782	19.9382	-0.9704	-1.44105	-0.499749	20.7735	-4.72418	0.0013482	0.0667649	-0.606732	0	0
A0A5E4LWN1		A0A5E4LWN1;H2KZS3;A0A5E4M2N5;H2KZS2;L8E6J9;Q8MXJ1;A0A5E4LZT0;A0A5E4M3L3;A0A5E4LX00;A0A5E4LZC5;H2KZS4	A0A5E4LWN1;H2KZS3;A0A5E4M2N5;H2KZS2;L8E6J9;Q8MXJ1;A0A5E4LZT0;A0A5E4M3L3;A0A5E4LX00;A0A5E4LZC5	tr|A0A5E4LWN1|A0A5E4LWN1_CAEEL Uncharacterized protein OS=Caenorhabditis elegans OX=6239 GN=CELE_T23E7.2 PE=1 SV=1;tr|H2KZS3|H2KZS3_CAEEL Uncharacterized protein OS=Caenorhabditis elegans OX=6239 GN=CELE_T23E7.2 PE=1 SV=3;tr|A0A5E4M2N5|A0A5E4M2N5_CAEEL Unc			23.3248	24.3747	24.5371	25.1447	23.6082	23.4664	23.3363	23.1191	-0.962824	-1.74074	-0.184909	23.8639	-2.83589	0.0211363	0.149101	-3.17114	0	0
Q18806	rig-3	Q18806	Q18806	sp|Q18806|RIG3_CAEEL Neuronal immunoglobulin domain-containing protein rig-3 OS=Caenorhabditis elegans OX=6239 GN=rig-3 PE=1 SV=1		rig-3	15.9054	16.586	16.8511	17.4105	15.7398	15.4436	15.6643	16.0561	-0.962316	-1.63493	-0.289706	16.2071	-3.27815	0.0106535	0.106527	-2.52851	0	0
Q22129		Q22129	Q22129	tr|Q22129|Q22129_CAEEL Uncharacterized protein OS=Caenorhabditis elegans OX=6239 GN=CELE_T03G6.3 PE=1 SV=2			19.9048	20.8793	21.1246	22.0124	19.9236	19.981	20.0818	20.1222	-0.953134	-1.81401	-0.0922619	20.5037	-2.53682	0.0338759	0.192362	-3.61069	0	0
Q27257	dif-1	Q27257	Q27257	sp|Q27257|DIF1_CAEEL Protein dif-1 OS=Caenorhabditis elegans OX=6239 GN=dif-1 PE=2 SV=1	Protein dif-1	dif-1	22.0966	22.6056	22.6064	22.7908	21.9384	21.6184	21.2795	21.4593	-0.950927	-1.37507	-0.526782	22.0494	-5.13699	0.000789767	0.0667649	-0.122761	0	0
O62198		O62198;O45901	O62198	tr|O62198|O62198_CAEEL Uncharacterized protein OS=Caenorhabditis elegans OX=6239 GN=CELE_F32A11.1 PE=1 SV=1			21.7213	22.2904	22.3521	22.6917	21.6801	21.4056	21.0382	21.1308	-0.950188	-1.45465	-0.445722	21.7888	-4.31571	0.00234527	0.0709452	-1.11507	0	0
Q93235	nkb-1	Q93235	Q93235	sp|Q93235|AT1B1_CAEEL Sodium/potassium-transporting ATPase subunit beta-1 OS=Caenorhabditis elegans OX=6239 GN=nkb-1 PE=1 SV=1	Sodium/potassium-transporting ATPase subunit beta-1	nkb-1	22.4598	22.8909	22.9616	23.2753	22.3506	22.049	21.524	21.8718	-0.948052	-1.43931	-0.456797	22.4229	-4.42181	0.00202638	0.0668664	-0.980241	0	0
Q8T3E5	ncam-1	Q8T3E5;Q19128;Q8MQ86	Q8T3E5;Q19128;Q8MQ86	tr|Q8T3E5|Q8T3E5_CAEEL NCAM (Neural cell adhesion molecule) homolog OS=Caenorhabditis elegans OX=6239 GN=ncam-1 PE=1 SV=2;tr|Q19128|Q19128_CAEEL Immunoglobulin domain-containing protein F02G3.1 OS=Caenorhabditis elegans OX=6239 GN=ncam-1 PE=1 SV=3;tr|Q8MQ8		ncam-1	14.8011	15.698	15.9945	16.7833	14.9832	14.5632	14.7978	15.1409	-0.94794	-1.79384	-0.102043	15.3453	-2.56767	0.0322614	0.186967	-3.56538	0	0
Q27531	cyp-14a5	Q27531	Q27531	tr|Q27531|Q27531_CAEEL CYtochrome P450 family OS=Caenorhabditis elegans OX=6239 GN=cyp-14a5 PE=1 SV=1		cyp-14a5	15.2889	16.1023	15.2598	16.1173	14.8464	15.2045	14.2483	14.6895	-0.944908	-1.57014	-0.319672	15.2196	-3.46275	0.00805354	0.0949347	-2.2658	0	0
O76566	unc-96	O76566;H2KZR3	O76566;H2KZR3	tr|O76566|O76566_CAEEL Uncharacterized protein OS=Caenorhabditis elegans OX=6239 GN=unc-96 PE=1 SV=2;tr|H2KZR3|H2KZR3_CAEEL Uncharacterized protein OS=Caenorhabditis elegans OX=6239 GN=unc-96 PE=1 SV=1		unc-96	13.0041	14.3868	14.5401	15.3554	13.299	13.049	13.4451	13.7166	-0.944168	-1.94306	0.0547272	13.8495	-2.16573	0.0609944	0.262831	-4.15107	0	0
Q20303	elo-6	Q20303	Q20303	sp|Q20303|ELO6_CAEEL Elongation of long chain fatty acids protein 6 OS=Caenorhabditis elegans OX=6239 GN=elo-6 PE=1 SV=1	Elongation of very long chain fatty acids protein 6	elo-6	18.2027	18.0615	17.2195	18.6008	16.848	16.7538	16.92	17.7908	-0.942958	-1.69118	-0.19474	17.5496	-2.88761	0.0194913	0.144142	-3.09531	0	0
H2KYJ5	mtch-1	H2KYJ5	H2KYJ5	tr|H2KYJ5|H2KYJ5_CAEEL MiTochondrial Carrier Homolog OS=Caenorhabditis elegans OX=6239 GN=mtch-1 PE=1 SV=1		mtch-1	23.1027	23.4661	23.4671	23.5908	22.9478	22.5085	22.1109	22.2879	-0.942846	-1.37558	-0.510111	22.9352	-4.99222	0.000950028	0.0667649	-0.289083	0	0
G5EC04	mca-1	G5EC04;F5GU98;G5EC39;G5EFR6	G5EC04;F5GU98;G5EC39;G5EFR6	tr|G5EC04|G5EC04_CAEEL Calcium-transporting ATPase OS=Caenorhabditis elegans OX=6239 GN=mca-1 PE=1 SV=1;tr|F5GU98|F5GU98_CAEEL Calcium-transporting ATPase OS=Caenorhabditis elegans OX=6239 GN=mca-1 PE=1 SV=1;tr|G5EC39|G5EC39_CAEEL Calcium-transporting ATPa	Calcium-transporting ATPase	mca-1	17.3312	18.2182	18.4374	18.8968	17.3745	17.2223	17.1551	17.3608	-0.942695	-1.60712	-0.27827	17.7495	-3.25088	0.011107	0.10693	-2.56766	0	0
Q58A95	lron-9	Q58A95;O02329	Q58A95;O02329	tr|Q58A95|Q58A95_CAEEL ELRR (Extracellular Leucine-Rich Repeat) ONly OS=Caenorhabditis elegans OX=6239 GN=lron-9 PE=1 SV=1;tr|O02329|O02329_CAEEL ELRR (Extracellular Leucine-Rich Repeat) ONly OS=Caenorhabditis elegans OX=6239 GN=lron-9 PE=1 SV=1		lron-9	16.0343	16.7421	16.937	17.7828	16.0131	15.7793	15.8091	16.1348	-0.939977	-1.6742	-0.205749	16.4041	-2.93333	0.0181472	0.139448	-3.02838	0	0
Q94271	asp-14	Q94271	Q94271	tr|Q94271|Q94271_CAEEL Peptidase A1 domain-containing protein OS=Caenorhabditis elegans OX=6239 GN=asp-14 PE=1 SV=2		asp-14	26.2845	26.183	25.7587	25.9951	25.2627	25.0363	24.7536	25.4121	-0.939157	-1.32647	-0.551845	25.5857	-5.55587	0.000470479	0.0667649	0.338039	0	0
Q03567	C38C10.2	Q03567	Q03567	sp|Q03567|SL172_CAEEL Uncharacterized transporter slc-17.2 OS=Caenorhabditis elegans OX=6239 GN=C38C10.2 PE=1 SV=2	Uncharacterized transporter slc-17.2	C38C10.2	18.7631	18.8972	19.0523	19.3639	18.5057	18.154	17.7493	17.9239	-0.935889	-1.36699	-0.504793	18.5512	-4.97422	0.000972301	0.0667649	-0.310013	0	0
A0A238ULT2		A0A238ULT2;A0A238UKK1;H2KZD2;Q9TXU1;A0A238UKJ7;H2KZD1	A0A238ULT2;A0A238UKK1;H2KZD2;Q9TXU1;A0A238UKJ7;H2KZD1	tr|A0A238ULT2|A0A238ULT2_CAEEL AcidPPc domain-containing protein OS=Caenorhabditis elegans OX=6239 GN=plpp-1.1 PE=1 SV=1;tr|A0A238UKK1|A0A238UKK1_CAEEL AcidPPc domain-containing protein OS=Caenorhabditis elegans OX=6239 GN=plpp-1.1 PE=1 SV=1;tr|H2KZD2|H2KZ			15.9706	16.627	16.8766	17.3651	15.979	15.8803	15.465	15.7757	-0.934801	-1.55741	-0.312195	16.2424	-3.44018	0.00833198	0.0962374	-2.2977	0	0
Q95ZI4	lec-3	Q95ZI4;Q8I4A4;I2HAG1;Q09581;Q8I4A5	Q95ZI4;Q8I4A4;I2HAG1;Q09581;Q8I4A5	tr|Q95ZI4|Q95ZI4_CAEEL Galectin OS=Caenorhabditis elegans OX=6239 GN=lec-3 PE=1 SV=1;tr|Q8I4A4|Q8I4A4_CAEEL Galectin OS=Caenorhabditis elegans OX=6239 GN=lec-3 PE=1 SV=1;tr|I2HAG1|I2HAG1_CAEEL Galectin OS=Caenorhabditis elegans OX=6239 GN=lec-3 PE=1 SV=1;s	Galectin;32 kDa beta-galactoside-binding lectin lec-3	lec-3	21.4027	22.333	22.5402	23.1703	21.3708	21.4682	21.2104	21.6615	-0.933837	-1.68389	-0.183783	21.8946	-2.85268	0.0205871	0.148094	-3.14651	0	0
G5EGD0		G5EGD0;G5EE32	G5EGD0;G5EE32	tr|G5EGD0|G5EGD0_CAEEL Aminotran_1_2 domain-containing protein OS=Caenorhabditis elegans OX=6239 GN=CELE_T04F3.1 PE=1 SV=1;tr|G5EE32|G5EE32_CAEEL Aminotran_1_2 domain-containing protein OS=Caenorhabditis elegans OX=6239 GN=CELE_T04F3.1 PE=1 SV=1			18.1628	18.5505	18.7267	19.0896	17.8064	17.6089	17.6647	17.7227	-0.931734	-1.34248	-0.520991	18.1666	-5.19752	0.000731699	0.0667649	-0.0542995	0	0
Q09225	nrf-6	Q09225	Q09225	sp|Q09225|NRF6_CAEEL Nose resistant to fluoxetine protein 6 OS=Caenorhabditis elegans OX=6239 GN=nrf-6 PE=1 SV=3	Nose resistant to fluoxetine protein 6	nrf-6	19.3801	19.7231	19.5774	20.2181	19.0382	18.9509	18.4483	18.7456	-0.928952	-1.38472	-0.47318	19.2602	-4.67004	0.00144882	0.0667649	-0.672436	0	0
Q17449	faah-1	Q17449	Q17449	sp|Q17449|FAAH1_CAEEL Fatty acid amide hydrolase 1 OS=Caenorhabditis elegans OX=6239 GN=faah-1 PE=1 SV=1	Fatty acid amide hydrolase 1	faah-1	15.4661	15.8869	16.04	16.7237	15.2758	15.1508	14.7569	15.2461	-0.921751	-1.50037	-0.343136	15.5683	-3.65005	0.00608964	0.0848948	-2.00365	0	0
H2L044	pqn-52	H2L044;G5EER0	H2L044;G5EER0	tr|H2L044|H2L044_CAEEL Prion-like-(Q/N-rich)-domain-bearing protein OS=Caenorhabditis elegans OX=6239 GN=pqn-52 PE=1 SV=1;tr|G5EER0|G5EER0_CAEEL Prion-like-(Q/N-rich)-domain-bearing protein OS=Caenorhabditis elegans OX=6239 GN=pqn-52 PE=1 SV=1		pqn-52	20.5562	21.8058	22.2601	22.6969	20.7024	20.8893	20.9704	21.0711	-0.921423	-1.8451	0.00225291	21.369	-2.28568	0.0504449	0.236741	-3.97782	0	0
Q22972	asp-13	Q22972	Q22972	tr|Q22972|Q22972_CAEEL Peptidase A1 domain-containing protein OS=Caenorhabditis elegans OX=6239 GN=asp-13 PE=1 SV=1		asp-13	22.1297	22.079	21.9335	21.6964	20.9017	21.2835	20.9076	21.0608	-0.92126	-1.21707	-0.625454	21.499	-7.13593	8.16752e-05	0.0667649	1.82172	0	0
G5EDB8	vha-4	G5EDB8	G5EDB8	tr|G5EDB8|G5EDB8_CAEEL VHA-4 OS=Caenorhabditis elegans OX=6239 GN=vha-4 PE=1 SV=1		vha-4	19.9697	20.4616	20.3332	20.9705	19.7936	19.6554	19.1064	19.5068	-0.918196	-1.43524	-0.401153	19.9747	-4.06896	0.00331583	0.0726257	-1.43608	0	0
O62347		O62347	O62347	tr|O62347|O62347_CAEEL SLC (SoLute Carrier) homolog OS=Caenorhabditis elegans OX=6239 GN=slc-25a21 PE=1 SV=3			17.9019	18.5339	18.3446	18.8526	17.7307	17.5376	17.2293	17.4815	-0.913463	-1.3733	-0.453628	17.9515	-4.5516	0.00169843	0.0667649	-0.817959	0	0
G5EGU1	egl-30	G5EGU1;Q8T3G5;X5LQ30;O76584;Q93743	G5EGU1;Q8T3G5	tr|G5EGU1|G5EGU1_CAEEL EGL-30 OS=Caenorhabditis elegans OX=6239 GN=egl-30 PE=1 SV=1;tr|Q8T3G5|Q8T3G5_CAEEL Uncharacterized protein OS=Caenorhabditis elegans OX=6239 GN=egl-30 PE=1 SV=1		egl-30	19.6619	20.3176	20.5453	20.9572	19.5511	19.4722	19.2619	19.5442	-0.913136	-1.47579	-0.350481	19.9139	-3.71851	0.00550458	0.082836	-1.90907	0	0
Q93315	cytb-5.1	Q93315	Q93315	tr|Q93315|Q93315_CAEEL Cytochrome b5 heme-binding domain-containing protein OS=Caenorhabditis elegans OX=6239 GN=cytb-5.1 PE=1 SV=2		cytb-5.1	19.8852	19.9399	19.446	19.791	19.0904	18.7689	18.4741	19.0938	-0.908722	-1.29811	-0.51933	19.3112	-5.34711	0.000607199	0.0667649	0.112158	0	0
A0A4V0IIR6		A0A4V0IIR6	A0A4V0IIR6	tr|A0A4V0IIR6|A0A4V0IIR6_CAEEL Intermediate filament protein ifa-1 OS=Caenorhabditis elegans OX=6239 GN=ifa-1 PE=1 SV=1			23.881	24.4983	24.6369	24.7667	23.8463	23.7197	23.4322	23.1653	-0.904862	-1.40976	-0.399962	23.9933	-4.10631	0.0031447	0.0718812	-1.38683	0	0
Q23044		Q23044	Q23044	tr|Q23044|Q23044_CAEEL Uncharacterized protein OS=Caenorhabditis elegans OX=6239 GN=CELE_T22B7.7 PE=1 SV=1			23.4183	23.9324	23.2829	23.6362	22.8747	22.7175	22.465	22.6151	-0.899407	-1.25391	-0.544908	23.1178	-5.81321	0.000346327	0.0667649	0.606385	0	0
B3WFW9		B3WFW9;C7FZU5	B3WFW9;C7FZU5	tr|B3WFW9|B3WFW9_CAEEL TranSlocator PrOtein homolog OS=Caenorhabditis elegans OX=6239 GN=tspo-1 PE=1 SV=1;tr|C7FZU5|C7FZU5_CAEEL TranSlocator PrOtein homolog OS=Caenorhabditis elegans OX=6239 GN=tspo-1 PE=1 SV=1			21.9911	22.254	22.1983	22.4751	21.7484	21.4409	20.8569	21.2857	-0.896654	-1.33181	-0.461494	21.7813	-4.72119	0.00135356	0.0667649	-0.610352	0	0
Q18803	asg-2	Q18803	Q18803	sp|Q18803|ATPL2_CAEEL Probable ATP synthase subunit g 2, mitochondrial OS=Caenorhabditis elegans OX=6239 GN=asg-2 PE=3 SV=1	Probable ATP synthase subunit g 2, mitochondrial	asg-2	22.3908	22.872	23.0209	22.9166	22.2414	22.1044	21.6578	21.6264	-0.892572	-1.32585	-0.45929	22.3538	-4.72006	0.00135559	0.0667649	-0.611719	0	0
O45569	nep-17	O45569;B6VQ96	O45569;B6VQ96	tr|O45569|O45569_CAEEL NEPrilysin metallopeptidase family OS=Caenorhabditis elegans OX=6239 GN=nep-17 PE=1 SV=1;tr|B6VQ96|B6VQ96_CAEEL NEPrilysin metallopeptidase family OS=Caenorhabditis elegans OX=6239 GN=nep-17 PE=1 SV=1		nep-17	21.9689	22.6204	22.5903	22.797	21.7657	21.5479	21.5866	21.5116	-0.891228	-1.28804	-0.49442	22.0486	-5.14616	0.00078065	0.0667649	-0.11234	0	0
Q22370	ucr-2.2	Q22370	Q22370	tr|Q22370|Q22370_CAEEL Peptidase_M16 domain-containing protein OS=Caenorhabditis elegans OX=6239 GN=ucr-2.2 PE=1 SV=2		ucr-2.2	22.8206	23.3973	23.5032	23.6598	22.6826	22.4792	22.3401	22.3166	-0.890593	-1.30898	-0.472205	22.8999	-4.87725	0.00110252	0.0667649	-0.423785	0	0
G5EET3	cdr-6	G5EET3	G5EET3	tr|G5EET3|G5EET3_CAEEL CaDmium Responsive OS=Caenorhabditis elegans OX=6239 GN=cdr-6 PE=1 SV=1		cdr-6	22.4748	22.5879	22.3185	22.7331	21.7737	21.6378	21.3387	21.814	-0.887525	-1.19474	-0.580308	22.0848	-6.61928	0.000140115	0.0667649	1.37812	0	0
Q86MD1	ndg-4	Q86MD1;G5EF61	Q86MD1;G5EF61	tr|Q86MD1|Q86MD1_CAEEL NRF domain-containing protein OS=Caenorhabditis elegans OX=6239 GN=ndg-4 PE=1 SV=1;tr|G5EF61|G5EF61_CAEEL NRF domain-containing protein OS=Caenorhabditis elegans OX=6239 GN=ndg-4 PE=1 SV=1		ndg-4	16.3272	16.7346	17.1409	17.1076	16.3882	15.7468	16.1502	15.4813	-0.885911	-1.44688	-0.324945	16.3846	-3.6185	0.00638114	0.0864153	-2.04747	0	0
G4SL51	pqn-52	G4SL51	G4SL51	tr|G4SL51|G4SL51_CAEEL Prion-like-(Q/N-rich)-domain-bearing protein OS=Caenorhabditis elegans OX=6239 GN=pqn-52 PE=1 SV=1		pqn-52	15.7434	16.9387	17.239	17.3091	15.7942	15.8962	15.8683	16.1585	-0.878277	-1.61771	-0.138849	16.3684	-2.72152	0.0253008	0.164163	-3.33916	0	0
P24894	cox-2	P24894	P24894	sp|P24894|COX2_CAEEL Cytochrome c oxidase subunit 2 OS=Caenorhabditis elegans OX=6239 GN=ctc-2 PE=3 SV=2	Cytochrome c oxidase subunit 2	cox-2	22.1506	22.405	22.1714	22.394	21.916	21.5366	20.8069	21.3625	-0.874716	-1.36558	-0.38385	21.8429	-4.083	0.00325035	0.0721002	-1.41754	0	0
F1LIN4	mboa-2	F1LIN4;Q9NCE1	F1LIN4;Q9NCE1	tr|F1LIN4|F1LIN4_CAEEL Acyl-CoA retinol O-fatty-acyltransferase OS=Caenorhabditis elegans OX=6239 GN=mboa-2 PE=3 SV=1;tr|Q9NCE1|Q9NCE1_CAEEL O-acyltransferase OS=Caenorhabditis elegans OX=6239 GN=mboa-2 PE=2 SV=1	O-acyltransferase	mboa-2	17.8542	18.2807	17.8983	18.5763	17.3544	17.45	17.0609	17.2518	-0.873076	-1.2707	-0.475455	17.7158	-5.03103	0.000903847	0.0667649	-0.244127	0	0
Q9NAI7		Q9NAI7	Q9NAI7	tr|Q9NAI7|Q9NAI7_CAEEL Uncharacterized protein OS=Caenorhabditis elegans OX=6239 GN=CELE_Y38E10A.24 PE=1 SV=1			15.5348	15.9852	16.2241	15.9855	15.2575	15.2496	14.9342	14.7964	-0.872973	-1.26098	-0.484969	15.4959	-5.15513	0.000771855	0.0667649	-0.102177	0	0
G5ED31	ucr-2.1	G5ED31;G5EDD1	G5ED31;G5EDD1	tr|G5ED31|G5ED31_CAEEL Ubiquinol-Cytochrome c oxidoReductase complex OS=Caenorhabditis elegans OX=6239 GN=ucr-2.1 PE=1 SV=1;tr|G5EDD1|G5EDD1_CAEEL Ubiquinol-Cytochrome c oxidoReductase complex OS=Caenorhabditis elegans OX=6239 GN=ucr-2.1 PE=1 SV=1		ucr-2.1	22.9649	23.4571	23.5929	23.7453	22.8346	22.6025	22.3488	22.4896	-0.871186	-1.2829	-0.459469	23.0045	-4.84827	0.00114502	0.0667649	-0.458103	0	0
O45865	ant-1.1	O45865;G5EFW8;G5EFU2	O45865	tr|O45865|O45865_CAEEL ADP/ATP translocase OS=Caenorhabditis elegans OX=6239 GN=ant-1.1 PE=1 SV=1		ant-1.1	27.4444	27.5573	27.5536	27.5087	27.1619	26.6874	26.156	26.5786	-0.870016	-1.30114	-0.438896	27.081	-4.62385	0.00154108	0.0667649	-0.728887	0	0
Q21732		Q21732	Q21732	tr|Q21732|Q21732_CAEEL ATP synthase subunit e, mitochondrial OS=Caenorhabditis elegans OX=6239 GN=CELE_R04F11.2 PE=1 SV=1			23.588	23.922	23.9244	23.8597	23.4493	23.1137	22.6341	22.6298	-0.866808	-1.31026	-0.423356	23.3901	-4.47869	0.00187491	0.0667649	-0.908749	0	0
Q19289	ifb-1	Q19289	Q19289	sp|Q19289|IFB1_CAEEL Intermediate filament protein ifb-1 OS=Caenorhabditis elegans OX=6239 GN=ifb-1 PE=1 SV=1	Intermediate filament protein ifb-1	ifb-1	25.4128	26.1234	26.4422	26.5542	25.3658	25.5032	25.4181	24.7977	-0.861976	-1.46942	-0.25453	25.7022	-3.25134	0.0110991	0.10693	-2.56699	0	0
Q09497	rsu-1	Q09497	Q09497	tr|Q09497|Q09497_CAEEL Ras SUppressor homolog OS=Caenorhabditis elegans OX=6239 GN=rsu-1 PE=1 SV=1		rsu-1	20.115	20.8145	20.9493	21.7377	19.9764	20.194	19.9133	20.0879	-0.861206	-1.53604	-0.186374	20.4735	-2.92406	0.0184118	0.140232	-3.04195	0	0
Q20684	lec-2	Q20684;G5EGB1	Q20684	tr|Q20684|Q20684_CAEEL Galectin OS=Caenorhabditis elegans OX=6239 GN=lec-2 PE=1 SV=2		lec-2	24.544	25.1627	25.4255	26.0222	25.0616	24.3046	24.0547	24.29	-0.860851	-1.60865	-0.113052	24.8582	-2.63766	0.0288807	0.175743	-3.46248	0	0
Q65ZB8	acs-19	Q65ZB8;Q18496	Q65ZB8;Q18496	tr|Q65ZB8|Q65ZB8_CAEEL Acetyl-coenzyme A synthetase OS=Caenorhabditis elegans OX=6239 GN=acs-19 PE=1 SV=1;tr|Q18496|Q18496_CAEEL Acetyl-coenzyme A synthetase OS=Caenorhabditis elegans OX=6239 GN=acs-19 PE=1 SV=1	Acetyl-coenzyme A synthetase	acs-19	21.6861	22.0728	20.5099	22.1841	20.707	20.9022	20.3951	21.0082	-0.860072	-1.66388	-0.0562674	21.1832	-2.45166	0.0387713	0.206368	-3.73564	0	0
Q8MXJ7	alh-4	Q8MXJ7;O16518;Q86S57;A0A486WWU7	Q8MXJ7;O16518;Q86S57;A0A486WWU7	tr|Q8MXJ7|Q8MXJ7_CAEEL Aldehyde dehydrogenase OS=Caenorhabditis elegans OX=6239 GN=alh-4 PE=1 SV=1;tr|O16518|O16518_CAEEL Aldehyde dehydrogenase OS=Caenorhabditis elegans OX=6239 GN=alh-4 PE=1 SV=2;tr|Q86S57|Q86S57_CAEEL Aldehyde dehydrogenase OS=Caenorhab	Aldehyde dehydrogenase	alh-4	23.3037	23.4709	23.3344	23.3571	22.7465	22.5724	22.1614	22.5524	-0.858363	-1.14853	-0.568193	22.9374	-6.77788	0.000118346	0.0667649	1.51833	0	0
Q19126	asb-2	Q19126	Q19126	tr|Q19126|Q19126_CAEEL ATP synthase subunit b OS=Caenorhabditis elegans OX=6239 GN=asb-2 PE=1 SV=1		asb-2	24.751	25.2334	25.2101	25.2793	24.6912	24.451	23.9065	23.9995	-0.856388	-1.31486	-0.397917	24.6902	-4.2799	0.00246479	0.0709452	-1.16101	0	0
A0A061ACU2	pezo-1	A0A061ACU2	A0A061ACU2	sp|A0A061ACU2|PIEZ1_CAEEL Piezo-type mechanosensitive ion channel component 1 OS=Caenorhabditis elegans OX=6239 GN=pezo-1 PE=1 SV=1	Piezo-type mechanosensitive ion channel component	pezo-1	16.5613	17.2251	17.3493	17.9438	16.5149	16.4519	16.1581	16.5302	-0.856117	-1.4517	-0.260531	16.8418	-3.29355	0.0104062	0.105581	-2.50645	0	0
O62416	lys-2	O62416	O62416	sp|O62416|LYS2_CAEEL Lysozyme-like protein 2 OS=Caenorhabditis elegans OX=6239 GN=lys-2 PE=2 SV=1		lys-2	17.1223	17.5007	19.0486	18.1041	17.0529	16.8497	17.31	17.1415	-0.85541	-1.70705	-0.00377203	17.5162	-2.30141	0.0492021	0.233464	-3.95496	0	0
O45525		O45525	O45525	tr|O45525|O45525_CAEEL Complex III subunit 8 OS=Caenorhabditis elegans OX=6239 GN=CELE_F45H10.2 PE=1 SV=1			23.4201	23.9599	23.7939	24.1073	23.3401	23.1932	22.4825	22.8532	-0.853058	-1.34574	-0.360381	23.3938	-3.96726	0.00383437	0.0747453	-1.57133	0	0
Q2PJ97		Q2PJ97	Q2PJ97	tr|Q2PJ97|Q2PJ97_CAEEL Uncharacterized protein OS=Caenorhabditis elegans OX=6239 GN=CELE_F52E1.14 PE=1 SV=1			21.6716	21.7737	22.3393	21.9564	20.8416	20.9904	21.2895	21.2196	-0.849963	-1.22906	-0.470866	21.5103	-5.13717	0.000789578	0.0667649	-0.122546	0	0
G5ECU3	F01G4.6	G5ECU3;P40614	G5ECU3;P40614	tr|G5ECU3|G5ECU3_CAEEL Phosphate carrier protein, mitochondrial OS=Caenorhabditis elegans OX=6239 GN=CELE_F01G4.6 PE=1 SV=1;sp|P40614|MPCP_CAEEL Phosphate carrier protein, mitochondrial OS=Caenorhabditis elegans OX=6239 GN=F01G4.6 PE=2 SV=1	Phosphate carrier protein, mitochondrial	F01G4.6	25.1264	25.4249	25.4318	25.5755	24.8831	24.6304	24.1922	24.4576	-0.84883	-1.21654	-0.481122	24.9653	-5.28924	0.00065239	0.0667649	0.0482183	0	0
Q5FC71		Q5FC71;A7LPG5	Q5FC71;A7LPG5	tr|Q5FC71|Q5FC71_CAEEL ZnF_CDGSH domain-containing protein OS=Caenorhabditis elegans OX=6239 GN=cisd-1 PE=1 SV=1;tr|A7LPG5|A7LPG5_CAEEL ZnF_CDGSH domain-containing protein OS=Caenorhabditis elegans OX=6239 GN=cisd-1 PE=1 SV=1			22.5605	22.7131	22.6455	22.7913	22.2942	21.8545	21.5256	21.6415	-0.848661	-1.2218	-0.475526	22.2533	-5.21127	0.000719166	0.0667649	-0.0388349	0	0
Q9TZI1	T10B11.2	Q9TZI1	Q9TZI1	sp|Q9TZI1|CERK_CAEEL Ceramide kinase 1 OS=Caenorhabditis elegans OX=6239 GN=cerk-1 PE=3 SV=1	Ceramide kinase 1	T10B11.2	17.5318	17.9058	18.585	18.2777	17.3343	17.2501	17.1766	17.1453	-0.848509	-1.32337	-0.373647	17.6508	-4.09415	0.00319935	0.0720333	-1.40284	0	0
Q5FC79	sfxn-5	Q5FC79;A0A131MBC0	Q5FC79	sp|Q5FC79|SFXN5_CAEEL Sideroflexin-5 OS=Caenorhabditis elegans OX=6239 GN=sfxn-5 PE=3 SV=1	Sideroflexin-5	sfxn-5	18.4594	18.9302	18.9221	19.2903	18.241	17.9438	17.821	18.2115	-0.846188	-1.25983	-0.432542	18.4774	-4.68719	0.00141608	0.0667649	-0.651562	0	0
O44512	isp-1	O44512	O44512	tr|O44512|O44512_CAEEL Cytochrome b-c1 complex subunit Rieske, mitochondrial OS=Caenorhabditis elegans OX=6239 GN=isp-1 PE=1 SV=1	Cytochrome b-c1 complex subunit Rieske, mitochondrial	isp-1	23.3157	23.786	23.9964	23.9562	23.2846	22.9825	22.7229	22.6809	-0.845843	-1.2786	-0.413084	23.3407	-4.47836	0.00187577	0.0667649	-0.90917	0	0
G5EE96		G5EE96	G5EE96	tr|G5EE96|G5EE96_CAEEL Oxoglutarate/malate carrier protein OS=Caenorhabditis elegans OX=6239 GN=slc-25a10 PE=1 SV=1			20.8216	21.4447	21.4949	21.6547	20.5276	20.6478	20.3688	20.499	-0.843188	-1.24416	-0.442217	20.9324	-4.81822	0.00119098	0.0667649	-0.493851	0	0
Q9N5E4		Q9N5E4	Q9N5E4	tr|Q9N5E4|Q9N5E4_CAEEL Complex III subunit VII OS=Caenorhabditis elegans OX=6239 GN=CELE_T02H6.11 PE=1 SV=1			21.9804	22.5687	22.5521	22.7743	21.8815	21.7817	21.3577	21.4819	-0.843183	-1.27805	-0.408319	22.0473	-4.44266	0.00196937	0.0668664	-0.953964	0	0
P34722	tpa-1	P34722	P34722	sp|P34722|KPC1_CAEEL Protein kinase C-like 1 OS=Caenorhabditis elegans OX=6239 GN=tpa-1 PE=1 SV=2	Protein kinase C-like 1	tpa-1	16.5333	17.0582	16.752	17.4172	16.3482	16.2788	15.5386	16.2246	-0.842609	-1.38594	-0.299282	16.5189	-3.55336	0.00703088	0.0893491	-2.13838	0	0
Q20086	ugt-58	Q20086	Q20086	sp|Q20086|UGT58_CAEEL Putative UDP-glucuronosyltransferase ugt-58 OS=Caenorhabditis elegans OX=6239 GN=ugt-58 PE=3 SV=2	Putative UDP-glucuronosyltransferase ugt-58	ugt-58	18.0868	18.2618	18.0457	18.8044	17.6702	17.4431	17.2858	17.4318	-0.841962	-1.243	-0.440922	17.8787	-4.81038	0.00120329	0.0667649	-0.5032	0	0
Q2V071	poml-4	Q2V071;B1V898	Q2V071;B1V898	tr|Q2V071|Q2V071_CAEEL PON (Paraoxonase) and MEC-6 Like OS=Caenorhabditis elegans OX=6239 GN=poml-4 PE=1 SV=2;tr|B1V898|B1V898_CAEEL SGL domain-containing protein OS=Caenorhabditis elegans OX=6239 GN=poml-3 PE=1 SV=1		poml-4;poml-3	17.1146	17.4408	17.7547	18.4479	16.5567	16.5503	16.9157	17.3802	-0.838728	-1.5273	-0.150159	17.2701	-2.79093	0.0226824	0.152903	-3.23715	0	0
A0A0K3AYJ1	ilys-5	A0A0K3AYJ1;Q19698;O76358	A0A0K3AYJ1;Q19698	tr|A0A0K3AYJ1|A0A0K3AYJ1_CAEEL Lysozyme OS=Caenorhabditis elegans OX=6239 GN=ilys-5 PE=1 SV=1;tr|Q19698|Q19698_CAEEL Lysozyme OS=Caenorhabditis elegans OX=6239 GN=ilys-5 PE=1 SV=1		ilys-5	24.7358	24.3382	24.5143	23.9243	23.7301	23.5606	23.3228	23.5462	-0.83823	-1.23777	-0.438693	23.959	-4.80708	0.00120852	0.0667649	-0.507137	0	0
Q65ZI3	dhs-30	Q65ZI3;H2L0K8;O61799	Q65ZI3	tr|Q65ZI3|Q65ZI3_CAEEL DeHydrogenases, Short chain OS=Caenorhabditis elegans OX=6239 GN=dhs-30 PE=1 SV=1		dhs-30	20.14	20.5507	20.5637	21.0866	19.903	19.7888	19.4606	19.8418	-0.836686	-1.28492	-0.388456	20.1669	-4.27698	0.00247485	0.0709452	-1.16478	0	0
Q22089		Q22089	Q22089	tr|Q22089|Q22089_CAEEL Uncharacterized protein OS=Caenorhabditis elegans OX=6239 GN=CELE_T01H3.3 PE=1 SV=2			14.7338	15.264	15.3176	15.6336	14.7745	14.344	14.1671	14.3223	-0.83525	-1.3018	-0.368702	14.8196	-4.10199	0.00316399	0.0719366	-1.39251	0	0
Q18853	cyc-1	Q18853	Q18853	tr|Q18853|Q18853_CAEEL Cytochrome c domain-containing protein OS=Caenorhabditis elegans OX=6239 GN=cyc-1 PE=1 SV=1		cyc-1	23.5737	24.0615	24.0803	24.1496	23.5318	23.2181	22.8959	22.8828	-0.834151	-1.25566	-0.412645	23.5492	-4.53436	0.00173847	0.0667649	-0.839339	0	0
Q9BKU4	phb-1	Q9BKU4	Q9BKU4	sp|Q9BKU4|PHB1_CAEEL Mitochondrial prohibitin complex protein 1 OS=Caenorhabditis elegans OX=6239 GN=phb-1 PE=1 SV=1	Mitochondrial prohibitin complex protein 1	phb-1	23.992	24.2136	24.2076	24.1363	23.8089	23.4428	22.9454	23.0211	-0.832808	-1.26167	-0.403949	23.721	-4.44944	0.00195121	0.0668664	-0.945442	0	0
Q20012	dhs-20	Q20012	Q20012	tr|Q20012|Q20012_CAEEL DeHydrogenases, Short chain OS=Caenorhabditis elegans OX=6239 GN=dhs-20 PE=1 SV=3		dhs-20	21.3962	21.5011	21.0712	21.3323	20.6299	20.7552	19.9804	20.6108	-0.831121	-1.24115	-0.421095	20.9096	-4.64439	0.00149931	0.0667649	-0.703746	0	0
P34519	K11H3.3	P34519;Q9BKQ2	P34519	sp|P34519|TXTP_CAEEL Putative tricarboxylate transport protein, mitochondrial OS=Caenorhabditis elegans OX=6239 GN=K11H3.3 PE=3 SV=1	Putative tricarboxylate transport protein, mitochondrial	K11H3.3	22.5946	22.8613	22.5838	22.9098	22.1391	22.0788	21.4512	21.9599	-0.830124	-1.20738	-0.452866	22.3223	-5.04172	0.000891561	0.0667649	-0.231793	0	0
Q18100	sax-7	Q18100;Q53U86;Q4PIU9;Q53U87;W6RTH3;W6RRX6	Q18100;Q53U86;Q4PIU9;Q53U87	tr|Q18100|Q18100_CAEEL Fibronectin type-III domain-containing protein OS=Caenorhabditis elegans OX=6239 GN=sax-7 PE=1 SV=3;tr|Q53U86|Q53U86_CAEEL Fibronectin type-III domain-containing protein OS=Caenorhabditis elegans OX=6239 GN=sax-7 PE=1 SV=1;tr|Q4PIU9|		sax-7	20.9488	21.4547	21.5393	21.9236	20.958	20.6537	20.4136	20.5335	-0.826918	-1.30182	-0.352012	21.0531	-3.98961	0.00371341	0.0742856	-1.54146	0	0
Q9BPN5	oig-6	Q9BPN5;A0A0K3AY85	Q9BPN5;A0A0K3AY85	tr|Q9BPN5|Q9BPN5_CAEEL Ig-like domain-containing protein OS=Caenorhabditis elegans OX=6239 GN=zig-11 PE=1 SV=2;tr|A0A0K3AY85|A0A0K3AY85_CAEEL Ig-like domain-containing protein OS=Caenorhabditis elegans OX=6239 GN=zig-11 PE=1 SV=1		oig-6	20.3037	20.877	21.2262	21.238	20.348	20.1291	20.0084	19.8519	-0.826859	-1.32173	-0.331992	20.4978	-3.8284	0.00468691	0.0782639	-1.75868	0	0
Q18090	C18E9.6	Q18090	Q18090	sp|Q18090|TOM40_CAEEL Mitochondrial import receptor subunit TOM40 homolog OS=Caenorhabditis elegans OX=6239 GN=tomm-40 PE=2 SV=1	Mitochondrial import receptor subunit TOM40 homolog	C18E9.6	20.6461	20.8685	20.854	20.9378	20.4291	20.0376	19.6685	19.8692	-0.825497	-1.19302	-0.45797	20.4138	-5.14637	0.000780441	0.0667649	-0.112101	0	0
Q9U329		Q9U329	Q9U329	tr|Q9U329|Q9U329_CAEEL Cytochrome c oxidase subunit 4 OS=Caenorhabditis elegans OX=6239 GN=cox-4 PE=1 SV=1			22.6371	22.8561	22.6698	23.0526	22.4015	22.0121	21.549	21.9525	-0.825122	-1.23935	-0.41089	22.3913	-4.56404	0.00167013	0.0667649	-0.802549	0	0
Q9BKZ7		Q9BKZ7	Q9BKZ7	tr|Q9BKZ7|Q9BKZ7_CAEEL BTB domain-containing protein OS=Caenorhabditis elegans OX=6239 GN=CELE_Y54F10AM.11 PE=1 SV=1			21.6103	22.1631	22.0756	22.7085	21.6304	21.4642	20.9221	21.2408	-0.825008	-1.37506	-0.274953	21.7269	-3.43658	0.00837723	0.0962374	-2.30279	0	0
Q9XU15		Q9XU15	Q9XU15	tr|Q9XU15|Q9XU15_CAEEL Phosphotransferase OS=Caenorhabditis elegans OX=6239 GN=hxk-2 PE=1 SV=1	Hexokinase		21.1489	21.6092	21.6077	21.7396	21.0042	20.8397	20.4097	20.5639	-0.821952	-1.21288	-0.43102	21.1154	-4.81749	0.00119213	0.0667649	-0.494724	0	0
Q21828	R07E5.13	Q21828	Q21828	sp|Q21828|MPC1_CAEEL Probable mitochondrial pyruvate carrier 1 OS=Caenorhabditis elegans OX=6239 GN=mpc-1 PE=3 SV=2	Probable mitochondrial pyruvate carrier 1	R07E5.13	20.0735	20.7316	20.4822	20.7684	19.8315	19.9407	19.3728	19.6249	-0.821499	-1.243	-0.399996	20.1032	-4.46561	0.00190863	0.0668664	-0.925141	0	0
P41956	mev-1	P41956;A0A0K3AU58	P41956;A0A0K3AU58	sp|P41956|C560_CAEEL Succinate dehydrogenase cytochrome b560 subunit, mitochondrial OS=Caenorhabditis elegans OX=6239 GN=mev-1 PE=2 SV=1;tr|A0A0K3AU58|A0A0K3AU58_CAEEL Succinate dehydrogenase cytochrome b560 subunit, mitochondrial OS=Caenorhabditis elegans	Succinate dehydrogenase cytochrome b560 subunit, mitochondrial	mev-1	20.0983	20.5552	20.299	20.7419	19.763	19.9445	18.9987	19.7069	-0.820358	-1.33113	-0.309581	20.0134	-3.68	0.00582596	0.0836526	-1.96219	0	0
Q18685	unc-112	Q18685	Q18685	sp|Q18685|UN112_CAEEL Protein unc-112 OS=Caenorhabditis elegans OX=6239 GN=unc-112 PE=1 SV=1	Protein unc-112	unc-112	21.0457	21.6882	21.8056	22.4197	21.0555	20.9645	20.7573	20.9045	-0.819331	-1.3996	-0.239066	21.3301	-3.23525	0.0113758	0.108232	-2.59012	0	0
Q20330	ifo-1	Q20330	Q20330	tr|Q20330|Q20330_CAEEL Intermediate Filament Organize OS=Caenorhabditis elegans OX=6239 GN=ifo-1 PE=1 SV=2		ifo-1	16.9973	17.4098	18.0779	17.8628	16.7351	16.8107	16.5668	16.9806	-0.813634	-1.33252	-0.294751	17.1801	-3.59281	0.00662944	0.0880846	-2.08325	0	0
Q1NZ17		Q1NZ17;A5Z2T8;Q1NZ18;Q22015	Q1NZ17;A5Z2T8;Q1NZ18;Q22015	tr|Q1NZ17|Q1NZ17_CAEEL ANK_REP_REGION domain-containing protein OS=Caenorhabditis elegans OX=6239 GN=CELE_R31.2 PE=1 SV=1;tr|A5Z2T8|A5Z2T8_CAEEL ANK_REP_REGION domain-containing protein OS=Caenorhabditis elegans OX=6239 GN=CELE_R31.2 PE=1 SV=1;tr|Q1NZ18|Q1			20.1019	20.8497	20.7709	21.1596	19.9788	20.0123	19.7028	19.9455	-0.810698	-1.2882	-0.333193	20.3152	-3.89006	0.00428572	0.0775233	-1.67511	0	0
Q18066	dim-1	Q18066	Q18066	sp|Q18066|DIM_CAEEL Disorganized muscle protein 1 OS=Caenorhabditis elegans OX=6239 GN=dim-1 PE=1 SV=3	Disorganized muscle protein 1	dim-1	24.7741	25.4782	25.9823	26.3413	24.9006	24.8833	24.9395	24.6121	-0.810084	-1.503	-0.117165	25.2389	-2.67869	0.0270685	0.169333	-3.40213	0	0
P90795	T25G3.4	P90795	P90795	sp|P90795|GPDM_CAEEL Probable glycerol-3-phosphate dehydrogenase, mitochondrial OS=Caenorhabditis elegans OX=6239 GN=gpdh-3 PE=3 SV=2	Probable glycerol-3-phosphate dehydrogenase, mitochondrial	T25G3.4	22.8742	23.6475	23.2303	23.5086	22.6382	23.0024	21.8226	22.5624	-0.808725	-1.41179	-0.205662	22.9108	-3.07265	0.0146128	0.124812	-2.82524	0	0
Q9XVA6	cyp-37a1	Q9XVA6	Q9XVA6	tr|Q9XVA6|Q9XVA6_CAEEL CYtochrome P450 family OS=Caenorhabditis elegans OX=6239 GN=cyp-37a1 PE=1 SV=2		cyp-37a1	21.4381	21.3979	20.9974	21.1919	20.6563	20.6002	20.0793	20.4751	-0.803616	-1.15681	-0.450428	20.8545	-5.21335	0.000717291	0.0667649	-0.0364993	0	0
O16521	hpo-19	O16521;O16522	O16521	tr|O16521|O16521_CAEEL NADH-cytochrome b5 reductase OS=Caenorhabditis elegans OX=6239 GN=hpo-19 PE=1 SV=1	NADH-cytochrome b5 reductase	hpo-19	22.3002	22.4082	22.2804	22.6188	21.858	21.578	21.2882	21.6854	-0.799477	-1.11303	-0.485922	22.0022	-5.84208	0.000334812	0.0667649	0.635796	0	0
Q9N5F6		Q9N5F6	Q9N5F6	tr|Q9N5F6|Q9N5F6_CAEEL Uncharacterized protein OS=Caenorhabditis elegans OX=6239 GN=CELE_R193.2 PE=1 SV=5			16.278	16.2459	16.6778	15.6752	15.8252	15.2547	15.3705	15.2292	-0.799377	-1.30471	-0.294039	15.8196	-3.62447	0.00632487	0.086045	-2.03917	0	0
O44955		O44955	O44955	tr|O44955|O44955_CAEEL Complex I-B16.6 OS=Caenorhabditis elegans OX=6239 GN=C34B2.8 PE=1 SV=1			21.112	21.6193	21.7269	21.8093	21.108	20.7467	20.6028	20.6305	-0.794885	-1.20162	-0.388148	21.1694	-4.47781	0.00187717	0.0667649	-0.909854	0	0
P91491		P91491	P91491	tr|P91491|P91491_CAEEL Uncharacterized protein OS=Caenorhabditis elegans OX=6239 GN=CELE_T23B3.2 PE=1 SV=1			15.2656	15.9648	16.1223	16.5996	15.3532	15.42	15.1031	14.9134	-0.79066	-1.39224	-0.189079	15.5928	-3.01142	0.016069	0.131561	-2.91436	0	0
I2HAA7	unc-68	I2HAA7;A0A2C9C390;B7WN66;A0A2C9C354;I2HAA6;A0A2C9C3F1;Q94279;A0A2C9C3E8;A0A2C9C325;A0A2C9C370;A0A2C9C3I4;A0A2C9C388;A0A2C9C2X2;A0A2C9C3G1;A0A2C9C3P6;A0A2C9C384	I2HAA7;A0A2C9C390;B7WN66;A0A2C9C354;I2HAA6;A0A2C9C3F1;Q94279;A0A2C9C3E8;A0A2C9C325;A0A2C9C370;A0A2C9C3I4;A0A2C9C388;A0A2C9C2X2;A0A2C9C3G1;A0A2C9C3P6;A0A2C9C384	tr|I2HAA7|I2HAA7_CAEEL Uncharacterized protein OS=Caenorhabditis elegans OX=6239 GN=unc-68 PE=1 SV=2;tr|A0A2C9C390|A0A2C9C390_CAEEL Uncharacterized protein OS=Caenorhabditis elegans OX=6239 GN=unc-68 PE=1 SV=1;tr|B7WN66|B7WN66_CAEEL Uncharacterized protein		unc-68	15.0097	16.2321	15.9024	17.192	15.0423	15.6143	14.8199	15.7013	-0.789592	-1.77303	0.193845	15.6892	-1.83963	0.10173	0.340589	-4.60926	0	0
P90992	misc-1	P90992	P90992	sp|P90992|M2OM_CAEEL Mitochondrial 2-oxoglutarate/malate carrier protein OS=Caenorhabditis elegans OX=6239 GN=misc-1 PE=1 SV=2		misc-1	21.1267	21.5788	21.7889	21.8033	20.9717	20.8331	20.6652	20.6699	-0.789413	-1.15846	-0.42037	21.1797	-4.9012	0.00106869	0.0667649	-0.395531	0	0
G5EFD4	hmt-1	G5EFD4	G5EFD4	sp|G5EFD4|HMT1_CAEEL Heavy metal tolerance factor 1 OS=Caenorhabditis elegans OX=6239 GN=hmt-1 PE=2 SV=1		hmt-1	18.6213	18.9577	19.0467	19.0788	18.4144	18.2132	17.834	18.0946	-0.787099	-1.13155	-0.442651	18.5326	-5.23577	0.000697413	0.0667649	-0.0113666	0	0
Q20748	atad-3	Q20748	Q20748	sp|Q20748|ATAD3_CAEEL ATPase family AAA domain-containing protein 3 OS=Caenorhabditis elegans OX=6239 GN=atad-3 PE=1 SV=2	ATPase family AAA domain-containing protein 3	atad-3	21.3672	21.6451	21.6938	21.5734	21.2254	20.9844	20.4795	20.4425	-0.786908	-1.21277	-0.361048	21.1764	-4.23382	0.00262834	0.0710698	-1.22047	0	0
Q23098	nuo-6	Q23098	Q23098	tr|Q23098|Q23098_CAEEL Complex I-B15 OS=Caenorhabditis elegans OX=6239 GN=nuo-6 PE=1 SV=2		nuo-6	20.939	21.4365	21.6025	21.713	20.9499	20.6146	20.4937	20.4872	-0.786404	-1.2069	-0.36591	21.0295	-4.28511	0.00244704	0.0709452	-1.15433	0	0
A1EHR2		A1EHR2	A1EHR2	tr|A1EHR2|A1EHR2_CAEEL Uncharacterized protein OS=Caenorhabditis elegans OX=6239 GN=CELE_K07F5.17 PE=4 SV=3			20.0939	21.5732	21.0059	22.0012	19.5535	21.1331	20.9723	19.884	-0.782827	-1.90043	0.334775	20.7771	-1.60492	0.145784	0.399789	-4.92115	0	0
G5EEE5	elo-1	G5EEE5	G5EEE5	sp|G5EEE5|ELO1_CAEEL Elongation of long chain fatty acids protein 1 OS=Caenorhabditis elegans OX=6239 GN=elo-1 PE=1 SV=1	Elongation of very long chain fatty acids protein	elo-1	22.6255	22.8493	22.6294	23.2262	22.2378	21.9371	21.8227	22.2105	-0.780606	-1.15016	-0.41105	22.4423	-4.83979	0.00115779	0.0667649	-0.468176	0	0
G5EGP4	vha-6	G5EGP4	G5EGP4	tr|G5EGP4|G5EGP4_CAEEL V-type proton ATPase subunit a OS=Caenorhabditis elegans OX=6239 GN=vha-6 PE=1 SV=1	V-type proton ATPase subunit a	vha-6	19.7197	20.4234	20.2821	20.6161	19.6676	19.4874	19.1856	19.5857	-0.778756	-1.23069	-0.326818	19.871	-3.94819	0.00394095	0.075838	-1.59688	0	0
G5ECX9	cdr-2	G5ECX9	G5ECX9	tr|G5ECX9|G5ECX9_CAEEL CaDmium Responsive OS=Caenorhabditis elegans OX=6239 GN=cdr-2 PE=1 SV=1		cdr-2	23.13	23.288	23.8979	23.402	22.7915	22.4851	22.8475	22.481	-0.7782	-1.18046	-0.375942	23.0404	-4.43263	0.00199658	0.0668664	-0.966597	0	0
Q18028	prx-3	Q18028	Q18028	tr|Q18028|Q18028_CAEEL Peroxisomal assembly protein PEX3 OS=Caenorhabditis elegans OX=6239 GN=prx-3 PE=1 SV=2		prx-3	14.3916	14.6867	14.1031	14.8525	14.1051	13.536	13.5278	13.7598	-0.776309	-1.21736	-0.335263	14.1203	-4.03297	0.00349017	0.0737852	-1.48374	0	0
O76367		O76367;Q9BHL9	O76367	tr|O76367|O76367_CAEEL COX6C domain-containing protein OS=Caenorhabditis elegans OX=6239 GN=cox-6c PE=1 SV=1			21.2713	21.4654	21.2731	21.5271	21.2842	20.6272	20.0742	20.4538	-0.774411	-1.30349	-0.245334	20.997	-3.35373	0.00949581	0.102036	-2.42047	0	0
O02365	ifa-2	O02365	O02365	sp|O02365|IFA2_CAEEL Intermediate filament protein ifa-2 OS=Caenorhabditis elegans OX=6239 GN=mua-6 PE=1 SV=1	Intermediate filament protein ifa-2	ifa-2	24.4648	25.2482	25.3587	25.7359	24.4932	24.8121	24.5337	23.8736	-0.773755	-1.43717	-0.110344	24.815	-2.67236	0.0273402	0.169577	-3.41144	0	0
Q9GYI1		Q9GYI1	Q9GYI1	tr|Q9GYI1|Q9GYI1_CAEEL Uncharacterized protein OS=Caenorhabditis elegans OX=6239 GN=CELE_F29B9.11 PE=1 SV=1			21.3509	21.5941	21.3703	21.8635	21.1902	20.8869	20.2322	20.7896	-0.769981	-1.24668	-0.293278	21.1597	-3.7009	0.00564913	0.082836	-1.93333	0	0
O01572		O01572	O01572	tr|O01572|O01572_CAEEL Uncharacterized protein OS=Caenorhabditis elegans OX=6239 GN=CELE_F48C1.6 PE=1 SV=1			18.5443	18.7069	18.9324	18.9998	18.3051	18.0716	17.9261	17.8142	-0.766588	-1.09125	-0.441927	18.4126	-5.41012	0.000561843	0.0667649	0.181124	0	0
Q95PZ1		Q95PZ1	Q95PZ1	tr|Q95PZ1|Q95PZ1_CAEEL KASH (Klarsicht/ANC-1/Syne Homology) Domain Protein OS=Caenorhabditis elegans OX=6239 GN=kdp-1 PE=1 SV=1			22.6911	22.971	22.9664	23.152	22.5335	22.2187	21.8399	22.1256	-0.765691	-1.1304	-0.400986	22.5623	-4.81046	0.00120316	0.0667649	-0.503101	0	0
Q18598	pmp-2	Q18598	Q18598	tr|Q18598|Q18598_CAEEL Peroxisomal Membrane Protein related OS=Caenorhabditis elegans OX=6239 GN=pmp-2 PE=1 SV=1		pmp-2	18.3551	18.6737	18.2668	18.8355	17.9194	17.9494	17.232	17.9699	-0.765108	-1.22353	-0.306689	18.1502	-3.82415	0.00471603	0.0783626	-1.76446	0	0
G5ECY0	dlg-1	G5ECY0	G5ECY0	sp|G5ECY0|DLG1_CAEEL Disks large homolog 1 OS=Caenorhabditis elegans OX=6239 GN=dlg-1 PE=1 SV=1		dlg-1	16.0124	15.929	16.3816	16.6514	15.9135	15.369	15.1784	15.4564	-0.764241	-1.23355	-0.294937	15.8615	-3.73122	0.00540265	0.0827015	-1.89157	0	0
A0A2C9C3L5	ucr-1	A0A2C9C3L5;P98080;A0A2C9C366;A0A2C9C3F6	A0A2C9C3L5;P98080;A0A2C9C366;A0A2C9C3F6	tr|A0A2C9C3L5|A0A2C9C3L5_CAEEL Cytochrome b-c1 complex subunit 1, mitochondrial OS=Caenorhabditis elegans OX=6239 GN=ucr-1 PE=1 SV=1;sp|P98080|UCR1_CAEEL Cytochrome b-c1 complex subunit 1, mitochondrial OS=Caenorhabditis elegans OX=6239 GN=ucr-1 PE=3 SV=2;	Cytochrome b-c1 complex subunit 1, mitochondrial	ucr-1	24.8532	25.0991	25.2639	25.2848	24.7396	24.3521	24.2179	24.1397	-0.762927	-1.11832	-0.407537	24.7438	-4.91873	0.00104464	0.0667649	-0.374918	0	0
O01761	unc-89	O01761;A0A2C9C2S8;A0A2C9C330;A0A2C9C2V5;A0A2C9C332;A0A2C9C2W9;A0A2C9C2V3;A0A2C9C3B7;A0A2C9C365;A0A2C9C2G8	O01761;A0A2C9C2S8;A0A2C9C330;A0A2C9C2V5;A0A2C9C332;A0A2C9C2W9;A0A2C9C2V3;A0A2C9C3B7;A0A2C9C365;A0A2C9C2G8	sp|O01761|UNC89_CAEEL Muscle M-line assembly protein unc-89 OS=Caenorhabditis elegans OX=6239 GN=unc-89 PE=1 SV=3;tr|A0A2C9C2S8|A0A2C9C2S8_CAEEL Muscle M-line assembly protein unc-89 OS=Caenorhabditis elegans OX=6239 GN=unc-89 PE=1 SV=1;tr|A0A2C9C330|A0A2C	Muscle M-line assembly protein unc-89	unc-89	24.9913	25.6436	25.7837	26.4135	25.1317	24.9496	24.7563	24.9585	-0.759014	-1.36427	-0.153761	25.3285	-2.87335	0.0199314	0.145464	-3.11622	0	0
O17735		O17735	O17735	tr|O17735|O17735_CAEEL ABC1 domain-containing protein OS=Caenorhabditis elegans OX=6239 GN=CELE_D2023.6 PE=1 SV=1			18.3925	18.578	18.7385	18.8656	18.2442	17.9624	17.6448	17.696	-0.756822	-1.12176	-0.391882	18.2652	-4.75169	0.00130001	0.0667649	-0.573554	0	0
Q19202	apy-1	Q19202	Q19202	sp|Q19202|APY1_CAEEL Apyrase apy-1 OS=Caenorhabditis elegans OX=6239 GN=apy-1 PE=1 SV=2		apy-1	22.5066	22.7518	22.4776	22.9649	22.0553	21.8968	21.6126	22.1107	-0.756399	-1.10036	-0.412439	22.297	-5.0387	0.000895015	0.0667649	-0.235277	0	0
H2KZ70		H2KZ70;Q5WRS7;H2KZ71	H2KZ70;Q5WRS7;H2KZ71	tr|H2KZ70|H2KZ70_CAEEL Uncharacterized protein OS=Caenorhabditis elegans OX=6239 GN=CELE_ZC477.3 PE=1 SV=1;tr|Q5WRS7|Q5WRS7_CAEEL Uncharacterized protein OS=Caenorhabditis elegans OX=6239 GN=CELE_ZC477.3 PE=1 SV=2;tr|H2KZ71|H2KZ71_CAEEL Uncharacterized pro			18.8778	19.3584	19.3575	19.4315	18.7895	18.6581	18.256	18.3046	-0.754239	-1.13901	-0.369472	18.8792	-4.49145	0.00184266	0.0667649	-0.892798	0	0
O17694	ril-1	O17694	O17694	tr|O17694|O17694_CAEEL RNAi-Induced Longevity OS=Caenorhabditis elegans OX=6239 GN=ril-1 PE=1 SV=1		ril-1	22.4155	22.8175	22.8143	22.793	22.4374	22.1455	21.6704	21.5728	-0.753598	-1.21698	-0.290215	22.3333	-3.72627	0.0054421	0.0827015	-1.89838	0	0
P36573	lec-1	P36573;O45904	P36573;O45904	sp|P36573|LEC1_CAEEL 32 kDa beta-galactoside-binding lectin OS=Caenorhabditis elegans OX=6239 GN=lec-1 PE=1 SV=1;tr|O45904|O45904_CAEEL Galectin OS=Caenorhabditis elegans OX=6239 GN=lec-1 PE=1 SV=1	32 kDa beta-galactoside-binding lectin;Galectin	lec-1	24.8277	25.5954	25.9433	26.6561	24.925	24.8871	25.0204	25.1886	-0.750345	-1.51583	0.0151437	25.3804	-2.24594	0.0537235	0.245599	-4.03542	0	0
Q21525		Q21525	Q21525	tr|Q21525|Q21525_CAEEL TAil-Anchored Protein OS=Caenorhabditis elegans OX=6239 GN=taap-1 PE=1 SV=1			21.3156	21.6722	21.6296	21.8962	21.1861	20.9774	20.5336	20.8174	-0.749775	-1.13351	-0.366044	21.2535	-4.47691	0.00187947	0.0667649	-0.91098	0	0
Q22021	R53.4	Q22021	Q22021	sp|Q22021|ATPK_CAEEL Putative ATP synthase subunit f, mitochondrial OS=Caenorhabditis elegans OX=6239 GN=R53.4 PE=3 SV=1	Putative ATP synthase subunit f, mitochondrial	R53.4	21.9335	22.2384	22.116	22.1495	21.8321	21.6786	20.8247	21.1122	-0.747493	-1.24681	-0.248178	21.7356	-3.43011	0.00845941	0.0966594	-2.31195	0	0
Q18246	rap-1	Q18246	Q18246	sp|Q18246|RAP1_CAEEL Ras-related protein Rap-1 OS=Caenorhabditis elegans OX=6239 GN=rap-1 PE=3 SV=1	Ras-related protein Rap-1	rap-1	19.0702	19.2977	19.4353	19.6244	18.9187	18.5654	18.5863	18.3688	-0.747104	-1.09672	-0.397487	18.9833	-4.89625	0.00107558	0.0667649	-0.401359	0	0
A0A5E4LZ56	F52H2.6	A0A5E4LZ56;O17397	A0A5E4LZ56;O17397	tr|A0A5E4LZ56|A0A5E4LZ56_CAEEL Delta(24)-sterol reductase OS=Caenorhabditis elegans OX=6239 GN=dhcr-24 PE=1 SV=1;sp|O17397|DIML_CAEEL Diminuto-like protein OS=Caenorhabditis elegans OX=6239 GN=F52H2.6 PE=3 SV=1	Diminuto-like protein	F52H2.6	14.6153	14.9602	15.297	14.956	13.9702	14.3772	14.3891	14.1096	-0.745599	-1.11309	-0.378107	14.5843	-4.64871	0.00149066	0.0667649	-0.698459	0	0
Q966E7		Q966E7;A0A2X0T211;U4PBG7	Q966E7;A0A2X0T211	tr|Q966E7|Q966E7_CAEEL Sphingosine Phosphate Lyase OS=Caenorhabditis elegans OX=6239 GN=spl-3 PE=1 SV=2;tr|A0A2X0T211|A0A2X0T211_CAEEL Sphingosine Phosphate Lyase OS=Caenorhabditis elegans OX=6239 GN=spl-3 PE=1 SV=1			20.7448	21.2236	21.1968	21.5934	20.6761	20.4446	20.2653	20.3936	-0.744743	-1.14927	-0.34022	20.8173	-4.21831	0.00268598	0.0710698	-1.24056	0	0
P90860		P90860;Q19708	P90860	tr|P90860|P90860_CAEEL Uncharacterized protein OS=Caenorhabditis elegans OX=6239 GN=CELE_F36A2.7 PE=1 SV=1			22.5485	22.8312	22.5526	23.0696	22.4041	22.0871	21.5142	22.0217	-0.743691	-1.20137	-0.286007	22.3786	-3.72308	0.00546772	0.0827015	-1.90278	0	0
O44738		O44738	O44738	tr|O44738|O44738_CAEEL GOLD domain-containing protein OS=Caenorhabditis elegans OX=6239 GN=tmed-3 PE=1 SV=1			18.0003	18.0901	18.6398	18.3028	17.9517	17.3542	17.4387	17.3138	-0.743627	-1.16903	-0.318228	17.8864	-4.00529	0.003631	0.0742856	-1.52056	0	0
Q86S40	C50D2.7	Q86S40	Q86S40	sp|Q86S40|ADPGK_CAEEL Probable ADP-dependent glucokinase OS=Caenorhabditis elegans OX=6239 GN=C50D2.7 PE=1 SV=1	Probable ADP-dependent glucokinase	C50D2.7	18.0117	18.5742	18.9338	18.9534	18.0577	17.7823	17.8253	17.8337	-0.743511	-1.21222	-0.274797	18.2465	-3.63459	0.00623073	0.0854365	-2.02512	0	0
O16517	atp-4	O16517	O16517	tr|O16517|O16517_CAEEL ATP synthase-coupling factor 6, mitochondrial OS=Caenorhabditis elegans OX=6239 GN=atp-4 PE=1 SV=1		atp-4	23.1521	23.4104	22.8822	22.5934	23.0493	22.5029	21.7156	21.7982	-0.743052	-1.46056	-0.0255488	22.638	-2.37285	0.0439325	0.218964	-3.8509	0	0
Q9TYW1	vha-19	Q9TYW1	Q9TYW1	tr|Q9TYW1|Q9TYW1_CAEEL Vacuolar H ATPase OS=Caenorhabditis elegans OX=6239 GN=vha-19 PE=1 SV=1		vha-19	20.6133	21.1124	21.4	21.4973	20.6722	20.3436	20.2686	20.3723	-0.741583	-1.1893	-0.293862	20.785	-3.79514	0.00491984	0.0794051	-1.80401	0	0
Q18095		Q18095	Q18095	tr|Q18095|Q18095_CAEEL Complex I-B12 OS=Caenorhabditis elegans OX=6239 GN=C18E9.4 PE=1 SV=1			20.9994	21.5279	21.4491	21.7922	20.919	20.7955	20.354	20.734	-0.741566	-1.16644	-0.316691	21.0714	-3.99912	0.00366319	0.0742856	-1.52878	0	0
Q22619	T20H4.5	Q22619	Q22619	sp|Q22619|NDUS8_CAEEL Probable NADH dehydrogenase [ubiquinone] iron-sulfur protein 8, mitochondrial OS=Caenorhabditis elegans OX=6239 GN=T20H4.5 PE=2 SV=1	Probable NADH dehydrogenase [ubiquinone] iron-sulfur protein 8, mitochondrial	T20H4.5	18.8676	19.1832	19.748	19.4639	18.8699	18.4882	18.7044	18.234	-0.741553	-1.21924	-0.263869	18.9449	-3.55694	0.00699346	0.0892112	-2.13338	0	0
Q95XJ0		Q95XJ0	Q95XJ0	tr|Q95XJ0|Q95XJ0_CAEEL Uncharacterized protein OS=Caenorhabditis elegans OX=6239 GN=CELE_Y69A2AR.18 PE=1 SV=1			25.1653	25.3072	25.2382	24.9824	24.9614	24.6338	24.0257	24.1104	-0.740434	-1.21593	-0.264935	24.8031	-3.56789	0.00688012	0.0885177	-2.11805	0	0
P50093	phb-2	P50093	P50093	sp|P50093|PHB2_CAEEL Mitochondrial prohibitin complex protein 2 OS=Caenorhabditis elegans OX=6239 GN=phb-2 PE=1 SV=2	Mitochondrial prohibitin complex protein 2	phb-2	23.3679	23.5055	23.5635	23.4675	23.2016	22.7686	22.4722	22.5038	-0.739529	-1.10775	-0.371309	23.1063	-4.60175	0.00158748	0.0667649	-0.756039	0	0
H2FLJ1	stl-1	H2FLJ1	H2FLJ1	tr|H2FLJ1|H2FLJ1_CAEEL PHB domain-containing protein OS=Caenorhabditis elegans OX=6239 GN=stl-1 PE=1 SV=1		stl-1	20.9908	21.1444	21.0881	20.9824	20.7615	20.4946	19.9441	20.049	-0.739141	-1.14675	-0.331527	20.6819	-4.15483	0.00293642	0.0713617	-1.32321	0	0
Q9U3H4		Q9U3H4	Q9U3H4	tr|Q9U3H4|Q9U3H4_CAEEL Complex I-MWFE OS=Caenorhabditis elegans OX=6239 GN=CELE_F31D4.9 PE=1 SV=2			18.6474	19.2276	19.0886	19.6008	18.5765	18.6294	18.0822	18.321	-0.738835	-1.21702	-0.260651	18.7717	-3.5402	0.00717054	0.0899413	-2.15683	0	0
O45168	ifc-1	O45168	O45168	sp|O45168|IFC1_CAEEL Intermediate filament protein ifc-1 OS=Caenorhabditis elegans OX=6239 GN=ifc-1 PE=3 SV=2	Intermediate filament protein ifc-1	ifc-1	18.4901	19.4852	19.8819	19.8516	18.6242	18.8079	18.7174	18.6077	-0.737891	-1.39381	-0.0819753	19.0583	-2.57762	0.031757	0.184996	-3.55075	0	0
D9PTN8		D9PTN8;B7FAR9;Q8I4D3;Q9XWX8;Q2HQL8;REV__A0A1T5HUK4;REV__A0A1T5HUL7;REV__A0A1T5HUK6;REV__A0A1T5HUK0	D9PTN8;B7FAR9	tr|D9PTN8|D9PTN8_CAEEL Uncharacterized protein OS=Caenorhabditis elegans OX=6239 GN=CELE_Y43F8B.1 PE=1 SV=1;tr|B7FAR9|B7FAR9_CAEEL Uncharacterized protein OS=Caenorhabditis elegans OX=6239 GN=CELE_Y43F8B.1 PE=1 SV=1			22.8742	24.4053	24.6673	25.5566	23.4343	23.7519	23.5698	23.8018	-0.736413	-1.84489	0.372067	24.0076	-1.52219	0.165077	0.425351	-5.02619	0	0
Q21065	ifa-3	Q21065	Q21065	sp|Q21065|IFA3_CAEEL Intermediate filament protein ifa-3 OS=Caenorhabditis elegans OX=6239 GN=ifa-3 PE=1 SV=1	Intermediate filament protein ifa-3	ifa-3	19.0906	19.7779	20.3553	20.4671	19.0969	19.3429	19.6589	18.6513	-0.73527	-1.49078	0.0202429	19.5551	-2.22987	0.0551077	0.248897	-4.05865	0	0
Q9TYP9	mca-2	Q9TYP9	Q9TYP9	tr|Q9TYP9|Q9TYP9_CAEEL Calcium-transporting ATPase OS=Caenorhabditis elegans OX=6239 GN=mca-2 PE=1 SV=2	Calcium-transporting ATPase	mca-2	18.1355	19.0778	19.2599	19.8713	18.6889	19.481	17.2342	18.0029	-0.734376	-1.91048	0.441727	18.7189	-1.4307	0.189038	0.455202	-5.13881	0	0
O76430		O76430	O76430	tr|O76430|O76430_CAEEL Uncharacterized protein OS=Caenorhabditis elegans OX=6239 GN=C24B9.3 PE=1 SV=2			21.0972	20.1863	20.8844	20.7434	20.1369	19.5134	19.7434	20.5844	-0.733297	-1.34511	-0.121479	20.3612	-2.7462	0.0243358	0.159626	-3.30287	0	0
O44509		O44509	O44509	tr|O44509|O44509_CAEEL Complex I-ESSS OS=Caenorhabditis elegans OX=6239 GN=CELE_F42G8.10 PE=1 SV=1			18.9443	19.4573	19.4237	19.7257	18.8174	18.7393	18.355	18.722	-0.729336	-1.13166	-0.327016	19.0231	-4.15366	0.00294125	0.0713617	-1.32473	0	0
G5EGD7		G5EGD7	G5EGD7	tr|G5EGD7|G5EGD7_CAEEL Lipase_3 domain-containing protein OS=Caenorhabditis elegans OX=6239 GN=CELE_T08B1.4 PE=1 SV=2			14.7229	15.8284	15.9061	16.6123	14.8106	15.075	14.9549	15.3184	-0.727748	-1.52943	0.0739312	15.4036	-2.07996	0.0698379	0.283315	-4.27367	0	0
Q86NE0	asp-2	Q86NE0	Q86NE0	tr|Q86NE0|Q86NE0_CAEEL Peptidase A1 domain-containing protein OS=Caenorhabditis elegans OX=6239 GN=asp-2 PE=1 SV=1		asp-2	23.9588	23.1648	23.3993	23.0402	23.3312	22.0441	22.6408	22.6363	-0.727672	-1.39158	-0.0637624	23.0269	-2.51132	0.0352727	0.196332	-3.64814	0	0
Q17624	arrd-25	Q17624	Q17624	tr|Q17624|Q17624_CAEEL Arrestin_C domain-containing protein OS=Caenorhabditis elegans OX=6239 GN=arrd-25 PE=1 SV=1		arrd-25	20.9306	21.5902	21.7762	21.964	20.7967	21.0205	20.7927	20.7561	-0.72378	-1.20012	-0.247438	21.2034	-3.48147	0.00783009	0.0935249	-2.23939	0	0
Q8MNV8		Q8MNV8	Q8MNV8	tr|Q8MNV8|Q8MNV8_CAEEL Uncharacterized protein OS=Caenorhabditis elegans OX=6239 GN=C14B9.10 PE=1 SV=2			19.5222	20.028	20.5884	20.0323	19.7176	19.2538	19.3596	18.9451	-0.723687	-1.269	-0.178377	19.6809	-3.04076	0.0153532	0.128029	-2.87162	0	0
Q9U2Z9		Q9U2Z9	Q9U2Z9	tr|Q9U2Z9|Q9U2Z9_CAEEL Uncharacterized protein OS=Caenorhabditis elegans OX=6239 GN=CELE_Y106G6H.8 PE=1 SV=2			17.3458	17.318	17.5853	17.5803	17.0703	16.8896	16.4739	16.5194	-0.719002	-1.0663	-0.371704	17.0978	-4.74354	0.00131409	0.0667649	-0.583374	0	0
Q9N2W7	Y94H6A.8	Q9N2W7	Q9N2W7	sp|Q9N2W7|NDUAC_CAEEL Probable NADH dehydrogenase [ubiquinone] 1 alpha subcomplex subunit 12 OS=Caenorhabditis elegans OX=6239 GN=Y94H6A.8 PE=3 SV=2	Probable NADH dehydrogenase [ubiquinone] 1 alpha subcomplex subunit 12	Y94H6A.8	20.0374	20.7643	20.5659	20.7945	19.9656	20.0357	19.5765	19.7091	-0.718764	-1.14506	-0.292472	20.1811	-3.86326	0.0044554	0.0777623	-1.71136	0	0
B7WN91		B7WN91	B7WN91	tr|B7WN91|B7WN91_CAEEL HIG1 domain-containing protein OS=Caenorhabditis elegans OX=6239 GN=CELE_M05D6.5 PE=1 SV=1			20.0061	20.3826	20.3772	20.6344	19.9594	19.7176	19.3489	19.5041	-0.717581	-1.10677	-0.328393	19.9913	-4.22461	0.00266242	0.0710698	-1.23239	0	0
Q2PJ78		Q2PJ78;Q6A4V9	Q2PJ78;Q6A4V9	tr|Q2PJ78|Q2PJ78_CAEEL EGF-like domain-containing protein OS=Caenorhabditis elegans OX=6239 GN=C05D12.3 PE=1 SV=1;tr|Q6A4V9|Q6A4V9_CAEEL EGF-like domain-containing protein OS=Caenorhabditis elegans OX=6239 GN=C05D12.3 PE=1 SV=1			14.0798	14.0708	14.4954	14.6978	13.6925	12.8621	14.19	13.731	-0.717074	-1.3522	-0.0819437	13.9774	-2.58688	0.0312952	0.183732	-3.53714	0	0
Q8MXT2		Q8MXT2;H2KZX0;H2KZW7;H2KZW8	Q8MXT2;H2KZX0;H2KZW7;H2KZW8	tr|Q8MXT2|Q8MXT2_CAEEL PlsC domain-containing protein OS=Caenorhabditis elegans OX=6239 GN=CELE_Y38C1AA.1 PE=1 SV=2;tr|H2KZX0|H2KZX0_CAEEL PlsC domain-containing protein OS=Caenorhabditis elegans OX=6239 GN=CELE_Y38C1AA.1 PE=1 SV=2;tr|H2KZW7|H2KZW7_CAEEL P			13.4586	14.3155	14.1554	14.776	13.6641	13.3577	13.4076	13.416	-0.715028	-1.28241	-0.147648	13.8188	-2.88752	0.0194942	0.144142	-3.09545	0	0
Q9BL34		Q9BL34	Q9BL34	tr|Q9BL34|Q9BL34_CAEEL Cytochrome OXidase assembly protein OS=Caenorhabditis elegans OX=6239 GN=cox-6b PE=1 SV=1			21.7618	22.019	22.0192	22.0162	21.7689	21.273	20.93	20.9891	-0.713806	-1.13318	-0.294437	21.5971	-3.89995	0.00422489	0.0775233	-1.66177	0	0
Q9N4Y8	nuo-5	Q9N4Y8	Q9N4Y8	tr|Q9N4Y8|Q9N4Y8_CAEEL NADH-ubiquinone oxidoreductase 75 kDa subunit, mitochondrial OS=Caenorhabditis elegans OX=6239 GN=nuo-5 PE=1 SV=1		nuo-5	24.2892	24.7025	24.78	24.8369	24.2053	23.9799	23.7789	23.7969	-0.711901	-1.05408	-0.369721	24.2962	-4.76694	0.00127409	0.0667649	-0.555214	0	0
Q9N3H3		Q9N3H3	Q9N3H3	tr|Q9N3H3|Q9N3H3_CAEEL NmrA domain-containing protein OS=Caenorhabditis elegans OX=6239 GN=nduf-9 PE=1 SV=2			21.0403	21.4841	21.7027	21.6562	21.0409	20.7648	20.5623	20.6801	-0.708823	-1.09236	-0.325283	21.1164	-4.2345	0.00262584	0.0710698	-1.21958	0	0
P34645	ZK512.7	P34645	P34645	sp|P34645|YOQ7_CAEEL Uncharacterized protein ZK512.7 OS=Caenorhabditis elegans OX=6239 GN=ZK512.7 PE=4 SV=1	Uncharacterized protein ZK512.7	ZK512.7	14.2287	15.5717	15.6541	16.1347	14.7461	14.4109	15.0678	14.5317	-0.708153	-1.56472	0.148416	15.0432	-1.89426	0.0934444	0.326623	-4.5342	0	0
P55954	cco-2	P55954	P55954	sp|P55954|COX5A_CAEEL Cytochrome c oxidase subunit 5A, mitochondrial OS=Caenorhabditis elegans OX=6239 GN=cox-5A PE=1 SV=2	Cytochrome c oxidase subunit 5A, mitochondrial	cco-2	21.7935	22.0594	21.9755	22.2016	21.6818	21.2909	21.0219	21.203	-0.708054	-1.05783	-0.358274	21.6534	-4.63817	0.00151182	0.0667649	-0.711351	0	0
Q18036		Q18036	Q18036	tr|Q18036|Q18036_CAEEL Complex I-B22 OS=Caenorhabditis elegans OX=6239 GN=C16A3.5 PE=1 SV=1			20.7172	21.1845	21.2557	21.424	20.6511	20.5584	20.2003	20.3401	-0.707876	-1.09247	-0.323283	20.7914	-4.21727	0.0026899	0.0710698	-1.24191	0	0
G5EG85	unc-70	G5EG85;E0AHA7;S6FN00;Q9U9J8	G5EG85;E0AHA7;S6FN00;Q9U9J8	tr|G5EG85|G5EG85_CAEEL Spectrin beta chain OS=Caenorhabditis elegans OX=6239 GN=unc-70 PE=1 SV=1;tr|E0AHA7|E0AHA7_CAEEL Spectrin beta chain OS=Caenorhabditis elegans OX=6239 GN=unc-70 PE=1 SV=1;tr|S6FN00|S6FN00_CAEEL Spectrin beta chain OS=Caenorhabditis e		unc-70	24.3612	24.7909	24.9236	25.1247	24.3547	24.1379	23.9982	23.8842	-0.706378	-1.10538	-0.307379	24.4469	-4.0564	0.00337562	0.0730343	-1.45269	0	0
Q23597		Q23597	Q23597	tr|Q23597|Q23597_CAEEL Complex I-B17 OS=Caenorhabditis elegans OX=6239 GN=CELE_ZK809.3 PE=1 SV=1			22.0312	22.5978	22.624	22.8117	22.0031	21.8696	21.6195	21.748	-0.706123	-1.09932	-0.31293	22.1631	-4.11481	0.0031071	0.0718812	-1.37565	0	0
Q20412	F44G4.2	Q20412	Q20412	sp|Q20412|NDUB2_CAEEL Probable NADH dehydrogenase [ubiquinone] 1 beta subcomplex subunit 2, mitochondrial OS=Caenorhabditis elegans OX=6239 GN=F44G4.2 PE=2 SV=1	Probable NADH dehydrogenase [ubiquinone] 1 beta subcomplex subunit 2, mitochondrial	F44G4.2	15.7038	16.3038	16.3127	16.6757	15.8035	15.5638	15.4257	15.3893	-0.70342	-1.15991	-0.246929	15.8973	-3.53067	0.00727338	0.0909779	-2.17019	0	0
G5EG03	pgp-8	G5EG03	G5EG03	tr|G5EG03|G5EG03_CAEEL p-GlycoProtein related OS=Caenorhabditis elegans OX=6239 GN=pgp-8 PE=1 SV=1		pgp-8	16.2359	16.4394	16.6893	16.5208	15.8949	15.5339	15.6915	15.9542	-0.702717	-1.0029	-0.402534	16.12	-5.36375	0.000594846	0.0667649	0.130435	0	0
Q11073	B0416.5	Q11073	Q11073	sp|Q11073|YT45_CAEEL Uncharacterized protein B0416.5 OS=Caenorhabditis elegans OX=6239 GN=B0416.5 PE=4 SV=1	Uncharacterized protein B0416.5	B0416.5	19.5312	19.753	19.7953	20.0868	19.2816	19.0599	18.9409	19.0765	-0.701864	-1.00137	-0.402354	19.4406	-5.36929	0.000590796	0.0667649	0.136508	0	0
Q22763	nep-22	Q22763	Q22763	tr|Q22763|Q22763_CAEEL NEPrilysin metallopeptidase family OS=Caenorhabditis elegans OX=6239 GN=nep-22 PE=1 SV=2		nep-22	17.4468	18.0643	18.3918	18.2924	17.3212	17.1408	17.6721	17.2546	-0.701645	-1.19313	-0.210164	17.698	-3.27104	0.0107699	0.106537	-2.53871	0	0
Q9XU97		Q9XU97	Q9XU97	tr|Q9XU97|Q9XU97_CAEEL Uncharacterized protein OS=Caenorhabditis elegans OX=6239 GN=CELE_F44E5.1 PE=1 SV=1			23.0782	23.476	23.3252	23.4481	22.9866	22.8538	22.211	22.4707	-0.701355	-1.11608	-0.28663	22.9812	-3.87483	0.0043813	0.077703	-1.6957	0	0
O45293	gly-8	O45293	O45293	sp|O45293|GALT8_CAEEL Probable N-acetylgalactosaminyltransferase 8 OS=Caenorhabditis elegans OX=6239 GN=gly-8 PE=1 SV=1	Probable N-acetylgalactosaminyltransferase 8	gly-8	22.0847	22.2853	21.9627	22.6668	21.5044	21.7153	21.4019	21.5837	-0.698513	-1.05612	-0.340907	21.9006	-4.47553	0.001883	0.0667649	-0.912707	0	0
Q20779	tag-174	Q20779	Q20779	sp|Q20779|COX6A_CAEEL Cytochrome c oxidase subunit 6A, mitochondrial OS=Caenorhabditis elegans OX=6239 GN=cox-6A PE=3 SV=1	Probable cytochrome c oxidase subunit 6A, mitochondrial	tag-174	22.7145	23.065	23.0287	23.259	22.7013	22.3173	21.9783	22.2792	-0.697759	-1.0887	-0.306815	22.6679	-4.08946	0.0032207	0.0720851	-1.40902	0	0
Q22516	chd-3	Q22516	Q22516	sp|Q22516|CHD3_CAEEL Chromodomain-helicase-DNA-binding protein 3 homolog OS=Caenorhabditis elegans OX=6239 GN=chd-3 PE=2 SV=2	Chromodomain-helicase-DNA-binding protein 3 homolog	chd-3	21.4151	21.6201	21.6551	21.8335	21.3187	20.8746	20.6825	20.8589	-0.697252	-1.04198	-0.352528	21.2823	-4.6344	0.00151947	0.0667649	-0.715966	0	0
Q2XN01		Q2XN01;Q19531	Q2XN01;Q19531	tr|Q2XN01|Q2XN01_CAEEL Uncharacterized protein OS=Caenorhabditis elegans OX=6239 GN=CELE_F17H10.2 PE=1 SV=1;tr|Q19531|Q19531_CAEEL Uncharacterized protein OS=Caenorhabditis elegans OX=6239 GN=CELE_F17H10.2 PE=1 SV=1			18.8335	19.3606	19.6205	20.0472	18.8615	18.869	18.5394	18.8057	-0.696593	-1.23368	-0.159505	19.1172	-2.97172	0.0170927	0.134919	-2.97228	0	0
Q9U229	wah-1	Q9U229;K8ESD4	Q9U229	tr|Q9U229|Q9U229_CAEEL Worm AIF (Apoptosis inducing factor) Homolog OS=Caenorhabditis elegans OX=6239 GN=wah-1 PE=1 SV=2		wah-1	21.5034	21.864	21.7948	21.9817	21.4722	21.1941	20.8512	20.8437	-0.695669	-1.07956	-0.311778	21.4381	-4.15212	0.00294765	0.0713617	-1.32675	0	0
Q17512		Q17512	Q17512	tr|Q17512|Q17512_CAEEL NADH Ubiquinone oxidoreductase Fe-S protein OS=Caenorhabditis elegans OX=6239 GN=nduf-11 PE=1 SV=1			22.1968	22.7581	22.8724	23.0327	22.2269	22.0538	21.8885	21.9118	-0.694736	-1.10646	-0.283008	22.3676	-3.86621	0.00443642	0.0777324	-1.70737	0	0
Q9XWD6	ced-1	Q9XWD6	Q9XWD6	sp|Q9XWD6|CED1_CAEEL Cell death abnormality protein 1 OS=Caenorhabditis elegans OX=6239 GN=ced-1 PE=1 SV=1	Cell death abnormality protein 1	ced-1	14.5272	15.2024	15.8209	15.9044	14.1482	14.6	15.0041	14.9381	-0.691091	-1.43582	0.0536411	15.0182	-2.12623	0.0649223	0.271513	-4.20768	0	0
Q09393		Q09393	Q09393	tr|Q09393|Q09393_CAEEL Uncharacterized protein OS=Caenorhabditis elegans OX=6239 GN=CELE_F42G10.1 PE=1 SV=2			18.9972	19.5048	19.9353	20.3498	18.9643	18.7385	19.0596	19.2669	-0.689444	-1.31064	-0.0682469	19.3521	-2.54299	0.0335467	0.190975	-3.60164	0	0
P10567	unc-15	P10567	P10567	sp|P10567|MYSP_CAEEL Paramyosin OS=Caenorhabditis elegans OX=6239 GN=unc-15 PE=1 SV=2	Paramyosin	unc-15	27.5959	28.153	28.1457	28.6755	27.6678	27.5532	27.2924	27.2995	-0.689301	-1.17804	-0.200563	27.7979	-3.23153	0.0114409	0.108232	-2.59548	0	0
O01578	F53F10.3	O01578	O01578	sp|O01578|MPC2_CAEEL Probable mitochondrial pyruvate carrier 2 OS=Caenorhabditis elegans OX=6239 GN=mpc-2 PE=3 SV=2	Probable mitochondrial pyruvate carrier 2	F53F10.3	19.9741	20.6373	20.3942	20.4323	19.7954	19.8884	19.3286	19.6707	-0.688688	-1.07801	-0.299364	20.0151	-4.05309	0.00339155	0.0730343	-1.45707	0	0
P34599	mtx-2	P34599	P34599	sp|P34599|MTX2_CAEEL Metaxin-2 homolog OS=Caenorhabditis elegans OX=6239 GN=mtx-2 PE=2 SV=3	Metaxin-2 homolog	mtx-2	18.5816	19.1357	19.1021	19.2488	18.5469	18.4081	18.1707	18.1973	-0.686292	-1.05409	-0.318489	18.6739	-4.27532	0.00248055	0.0709452	-1.1669	0	0
Q86NC2	nuo-2	Q86NC2	Q86NC2	tr|Q86NC2|Q86NC2_CAEEL NADH dehydrogenase [ubiquinone] iron-sulfur protein 3, mitochondrial OS=Caenorhabditis elegans OX=6239 GN=nuo-2 PE=1 SV=1		nuo-2	21.5608	21.9703	22.3982	22.0875	21.5562	21.2437	21.3601	21.1178	-0.684783	-1.09459	-0.274973	21.6618	-3.82864	0.00468528	0.0782639	-1.75835	0	0
G5EDH1	vha-7	G5EDH1;B2MZD0	G5EDH1;B2MZD0	tr|G5EDH1|G5EDH1_CAEEL V-type proton ATPase subunit a OS=Caenorhabditis elegans OX=6239 GN=vha-7 PE=1 SV=1;tr|B2MZD0|B2MZD0_CAEEL V-type proton ATPase subunit a OS=Caenorhabditis elegans OX=6239 GN=vha-7 PE=1 SV=2	V-type proton ATPase subunit a	vha-7	16.9719	17.5999	17.4864	18.136	16.9956	16.8371	16.6335	16.9921	-0.683971	-1.19891	-0.169035	17.2066	-3.0434	0.0152904	0.127742	-2.86777	0	0
Q11190	let-721	Q11190	Q11190	sp|Q11190|ETFD_CAEEL Electron transfer flavoprotein-ubiquinone oxidoreductase, mitochondrial OS=Caenorhabditis elegans OX=6239 GN=let-721 PE=3 SV=2	Electron transfer flavoprotein-ubiquinone oxidoreductase, mitochondrial	let-721	22.6304	23.1158	23.1216	23.1777	22.5268	22.4085	22.1869	22.1878	-0.68384	-1.01585	-0.351828	22.6694	-4.71928	0.001357	0.0667649	-0.612666	0	0
O44871	clec-150	O44871	O44871	tr|O44871|O44871_CAEEL C-type lectin domain-containing protein OS=Caenorhabditis elegans OX=6239 GN=clec-150 PE=1 SV=2		clec-150	21.1783	21.1719	21.5633	21.6774	20.7781	19.8402	20.9847	21.2539	-0.683502	-1.34972	-0.0172885	21.056	-2.35072	0.0455016	0.22271	-3.88318	0	0
Q11117	lmp-1	Q11117	Q11117	sp|Q11117|LMP1_CAEEL LAMP family protein lmp-1 OS=Caenorhabditis elegans OX=6239 GN=lmp-1 PE=2 SV=1	LAMP family protein lmp-1	lmp-1	21.813	22.1184	22.5346	22.3502	21.7025	21.5278	21.5313	21.3247	-0.682471	-1.05105	-0.313892	21.8628	-4.24256	0.00259643	0.0710698	-1.20916	0	0
Q21551	chch-3	Q21551	Q21551	sp|Q21551|CHCH3_CAEEL MICOS complex subunit MIC19 OS=Caenorhabditis elegans OX=6239 GN=chch-3 PE=3 SV=1		chch-3	19.3469	20.3469	20.343	20.6648	19.6153	19.6433	19.3965	19.3224	-0.681012	-1.2777	-0.0843269	19.8349	-2.61508	0.02993	0.179378	-3.49568	0	0
Q9GZE9		Q9GZE9	Q9GZE9	sp|Q9GZE9|LDP1_CAEEL Lipid droplet localized protein OS=Caenorhabditis elegans OX=6239 GN=ldp-1 PE=1 SV=1			22.4901	22.7603	22.5987	22.8928	22.0089	21.9516	22.0446	22.0196	-0.679303	-0.908535	-0.45007	22.3458	-6.78988	0.000116857	0.0667649	1.52879	0	0
Q21153	K02F3.2	Q21153	Q21153	sp|Q21153|CMC1_CAEEL Probable calcium-binding mitochondrial carrier K02F3.2 OS=Caenorhabditis elegans OX=6239 GN=K02F3.2 PE=3 SV=3	Probable calcium-binding mitochondrial carrier K02F3.2	K02F3.2	21.9141	22.4778	22.527	22.6818	21.8973	21.8034	21.4892	21.6937	-0.679261	-1.07573	-0.282788	22.0605	-3.92552	0.00407172	0.0770377	-1.62732	0	0
P91283	atp-3	P91283;Q7JNG1	P91283;Q7JNG1	tr|P91283|P91283_CAEEL ATP synthase subunit O, mitochondrial OS=Caenorhabditis elegans OX=6239 GN=atp-3 PE=1 SV=1;tr|Q7JNG1|Q7JNG1_CAEEL ATP synthase subunit O, mitochondrial OS=Caenorhabditis elegans OX=6239 GN=atp-3 PE=1 SV=1		atp-3	24.8105	25.2252	25.0358	24.7406	24.6392	24.5665	23.891	24.0056	-0.677464	-1.13112	-0.223804	24.6143	-3.42161	0.00856856	0.0966594	-2.32398	0	0
P90789	D2030.4	P90789	P90789	sp|P90789|NDUB7_CAEEL NADH dehydrogenase [ubiquinone] 1 beta subcomplex subunit 7 OS=Caenorhabditis elegans OX=6239 GN=D2030.4 PE=3 SV=1	NADH dehydrogenase [ubiquinone] 1 beta subcomplex subunit 7	D2030.4	20.3502	20.835	20.8663	20.9871	20.249	20.1498	19.9622	19.9782	-0.674826	-1.01275	-0.336905	20.4222	-4.57564	0.00164423	0.0667649	-0.78822	0	0
Q10462	cah-5	Q10462	Q10462	sp|Q10462|CAH5_CAEEL Putative carbonic anhydrase 5 OS=Caenorhabditis elegans OX=6239 GN=cah-5 PE=3 SV=3	Putative carbonic anhydrase 5	cah-5	18.838	19.5825	19.4029	19.8483	18.706	18.7833	18.5455	18.9395	-0.674334	-1.1436	-0.205073	19.0807	-3.29258	0.0104217	0.105581	-2.50784	0	0
Q93831		Q93831	Q93831	tr|Q93831|Q93831_CAEEL NADH dehydrogenase [ubiquinone] 1 beta subcomplex subunit 10 OS=Caenorhabditis elegans OX=6239 GN=CELE_F59C6.5 PE=1 SV=1			22.2164	22.6818	22.6326	22.9468	22.1646	22.0758	21.7173	21.8282	-0.672896	-1.05904	-0.286751	22.2829	-3.99275	0.00369672	0.0742856	-1.53727	0	0
A0A486WU22	scpl-4	A0A486WU22;Q22647	A0A486WU22;Q22647	tr|A0A486WU22|A0A486WU22_CAEEL Mitochondrial import inner membrane translocase subunit TIM50 OS=Caenorhabditis elegans OX=6239 GN=scpl-4 PE=1 SV=1;sp|Q22647|TIM50_CAEEL Mitochondrial import inner membrane translocase subunit TIM50 OS=Caenorhabditis elegans	Mitochondrial import inner membrane translocase subunit TIM50	scpl-4	17.5464	17.7696	17.8873	17.6666	17.4818	17.1353	16.9011	16.6603	-0.672812	-1.0697	-0.275928	17.381	-3.88424	0.00432202	0.077538	-1.68298	0	0
Q93873	gas-1	Q93873	Q93873	sp|Q93873|NDUS2_CAEEL Probable NADH dehydrogenase [ubiquinone] iron-sulfur protein 2, mitochondrial OS=Caenorhabditis elegans OX=6239 GN=gas-1 PE=3 SV=2	Probable NADH dehydrogenase [ubiquinone] iron-sulfur protein 2, mitochondrial	gas-1	19.211	19.5429	20.1705	19.9352	19.1592	18.907	19.1282	18.9766	-0.672172	-1.12564	-0.218702	19.3788	-3.39631	0.00890253	0.0980149	-2.35988	0	0
O45394		O45394	O45394	tr|O45394|O45394_CAEEL MOSC domain-containing protein OS=Caenorhabditis elegans OX=6239 GN=CELE_F22B8.7 PE=1 SV=2			19.5245	20.29	20.1892	20.4922	19.3321	19.5579	19.343	19.5744	-0.672108	-1.12415	-0.220065	19.7879	-3.4067	0.00876374	0.0976179	-2.34513	0	0
A8WHP8	mdt-28	A8WHP8	A8WHP8	sp|A8WHP8|PLIN1_CAEEL Perilipin-1 homolog OS=Caenorhabditis elegans OX=6239 GN=plin-1 PE=1 SV=1		mdt-28	24.2223	24.7658	24.3756	24.1205	24.003	24.1702	23.4237	23.2045	-0.670704	-1.21657	-0.124836	24.0357	-2.81526	0.0218319	0.151264	-3.20142	0	0
W6RY53		W6RY53;Q18196	W6RY53;Q18196	tr|W6RY53|W6RY53_CAEEL Uncharacterized protein OS=Caenorhabditis elegans OX=6239 GN=C26B2.7 PE=1 SV=1;tr|Q18196|Q18196_CAEEL Uncharacterized protein OS=Caenorhabditis elegans OX=6239 GN=C26B2.7 PE=1 SV=1			17.3575	17.2632	17.5451	17.5416	17.1765	16.7362	16.569	16.5434	-0.670573	-1.01869	-0.322456	17.0916	-4.41363	0.0020492	0.0668664	-0.99056	0	0
P91243	dnj-9	P91243	P91243	tr|P91243|P91243_CAEEL J domain-containing protein OS=Caenorhabditis elegans OX=6239 GN=dnj-9 PE=1 SV=2		dnj-9	17.545	17.7589	17.8243	17.9354	17.4689	17.1666	16.7395	17.0116	-0.669278	-1.03646	-0.302095	17.4313	-4.17637	0.00284873	0.0710698	-1.29508	0	0
Q10576	dpy-18	Q10576	Q10576	sp|Q10576|P4HA1_CAEEL Prolyl 4-hydroxylase subunit alpha-1 OS=Caenorhabditis elegans OX=6239 GN=dpy-18 PE=1 SV=2	Prolyl 4-hydroxylase subunit alpha-1	dpy-18	19.6014	19.4894	19.4246	20.3128	19.1648	18.6709	19.0152	19.3026	-0.668684	-1.16959	-0.16778	19.3727	-3.05873	0.0149313	0.126621	-2.84547	0	0
Q9N3D9	nduf-5	Q9N3D9	Q9N3D9	tr|Q9N3D9|Q9N3D9_CAEEL Complex I-15 kDa OS=Caenorhabditis elegans OX=6239 GN=nduf-5 PE=1 SV=1		nduf-5	20.4598	20.9619	20.9276	21.2753	20.4033	20.3213	20.0565	20.1724	-0.667777	-1.05644	-0.279117	20.5723	-3.93674	0.00400642	0.0767699	-1.61225	0	0
Q21737		Q21737	Q21737	tr|Q21737|Q21737_CAEEL Transmembrane protein 208 OS=Caenorhabditis elegans OX=6239 GN=tmem-208 PE=1 SV=2			15.3549	15.4673	15.9755	15.5186	15.6955	14.4771	15.2438	14.2311	-0.667211	-1.39315	0.0587231	15.2455	-2.10592	0.0670375	0.276883	-4.2367	0	0
O18236	nuo-3	O18236	O18236	tr|O18236|O18236_CAEEL NADH Ubiquinone Oxidoreductase OS=Caenorhabditis elegans OX=6239 GN=nuo-3 PE=1 SV=1		nuo-3	19.8712	20.0583	20.1139	20.0866	19.6145	19.4346	19.1751	19.2395	-0.666626	-0.931805	-0.401447	19.6992	-5.75994	0.000368739	0.0667649	0.551732	0	0
Q18076		Q18076;H2KYV3	Q18076;H2KYV3	tr|Q18076|Q18076_CAEEL Uncharacterized protein OS=Caenorhabditis elegans OX=6239 GN=C18B2.5 PE=1 SV=1;tr|H2KYV3|H2KYV3_CAEEL Uncharacterized protein OS=Caenorhabditis elegans OX=6239 GN=C18B2.5 PE=1 SV=1			22.0938	21.8692	22.0995	21.7684	21.8343	21.1698	21.1406	21.0221	-0.666036	-1.08461	-0.247466	21.6247	-3.6459	0.00612721	0.0848948	-2.00942	0	0
Q9U2T9	itsn-1	Q9U2T9;A0A0K3AS36;E6N0W1;A0A0K3ARL5;E6N0W0;A0A0K3AUH0	Q9U2T9;A0A0K3AS36;E6N0W1;A0A0K3ARL5;E6N0W0;A0A0K3AUH0	tr|Q9U2T9|Q9U2T9_CAEEL ITSN (Intersectin) family OS=Caenorhabditis elegans OX=6239 GN=itsn-1 PE=1 SV=2;tr|A0A0K3AS36|A0A0K3AS36_CAEEL ITSN (Intersectin) family OS=Caenorhabditis elegans OX=6239 GN=itsn-1 PE=1 SV=1;tr|E6N0W1|E6N0W1_CAEEL ITSN (Intersectin)		itsn-1	19.7361	19.9457	19.8442	20.331	19.5229	19.3104	19.2028	19.1702	-0.662655	-0.992703	-0.332607	19.6329	-4.60029	0.00159059	0.0667649	-0.757834	0	0
Q7YZW5	vem-1	Q7YZW5	Q7YZW5	sp|Q7YZW5|VEM1_CAEEL Protein vem-1 OS=Caenorhabditis elegans OX=6239 GN=vem-1 PE=1 SV=1		vem-1	19.5862	19.5008	19.8433	19.6829	19.1532	18.8979	18.8655	19.0464	-0.662556	-0.90495	-0.420163	19.322	-6.26293	0.000206983	0.0667649	1.04942	0	0
Q19459	F14E5.2	Q19459	Q19459	sp|Q19459|GSLG1_CAEEL Golgi apparatus protein 1 homolog OS=Caenorhabditis elegans OX=6239 GN=F14E5.2 PE=1 SV=1	Golgi apparatus protein 1 homolog	F14E5.2	20.0679	20.1156	20.1426	20.2039	19.8522	19.5159	19.225	19.2941	-0.660707	-0.976793	-0.344621	19.8021	-4.78937	0.00123699	0.0667649	-0.528316	0	0
Q5CZ47		Q5CZ47;Q21453	Q5CZ47;Q21453	tr|Q5CZ47|Q5CZ47_CAEEL Uncharacterized protein OS=Caenorhabditis elegans OX=6239 GN=CELE_M01F1.4 PE=1 SV=1;tr|Q21453|Q21453_CAEEL Uncharacterized protein OS=Caenorhabditis elegans OX=6239 GN=CELE_M01F1.4 PE=1 SV=2			20.263	20.6421	20.6373	21.009	20.1065	19.9492	19.8582	19.9976	-0.65997	-1.00547	-0.314469	20.3079	-4.37673	0.00215577	0.0683623	-1.03729	0	0
O44650	cyp-35b1	O44650;O44651	O44650	tr|O44650|O44650_CAEEL CYtochrome P450 family OS=Caenorhabditis elegans OX=6239 GN=cyp-35b1 PE=1 SV=2		cyp-35b1	17.9948	18.6803	18.0081	18.6961	17.39	18.2023	17.4091	17.7385	-0.659858	-1.21431	-0.10541	18.0149	-2.72687	0.0250882	0.163491	-3.33129	0	0
Q9TYY4	ugt-20	Q9TYY4;Q9TYY5	Q9TYY4;Q9TYY5	tr|Q9TYY4|Q9TYY4_CAEEL Glucuronosyltransferase OS=Caenorhabditis elegans OX=6239 GN=ugt-20 PE=1 SV=1;tr|Q9TYY5|Q9TYY5_CAEEL Glucuronosyltransferase OS=Caenorhabditis elegans OX=6239 GN=ugt-19 PE=1 SV=2		ugt-20;ugt-19	21.658	21.7115	20.363	21.1837	20.7432	20.7626	19.7017	21.0719	-0.659239	-1.51345	0.194976	20.8995	-1.76828	0.113599	0.35611	-4.70601	0	0
S6FWN4	kcc-1	S6FWN4;N1NVB5;S6FCX2;S6F510;N1NV09	S6FWN4;N1NVB5;S6FCX2;S6F510;N1NV09	tr|S6FWN4|S6FWN4_CAEEL K+/Cl-Cotransporter OS=Caenorhabditis elegans OX=6239 GN=kcc-1 PE=1 SV=1;tr|N1NVB5|N1NVB5_CAEEL K+/Cl-Cotransporter OS=Caenorhabditis elegans OX=6239 GN=kcc-1 PE=1 SV=1;tr|S6FCX2|S6FCX2_CAEEL K+/Cl-Cotransporter OS=Caenorhabditis ele		kcc-1	20.4314	20.9421	20.9645	21.2567	20.5625	20.1416	20.0497	20.2112	-0.657433	-1.08215	-0.232716	20.57	-3.54672	0.00710093	0.0895672	-2.14768	0	0
O17328	mct-6	O17328	O17328	tr|O17328|O17328_CAEEL MFS domain-containing protein OS=Caenorhabditis elegans OX=6239 GN=mct-6 PE=1 SV=2		mct-6	19.715	19.8223	19.7985	20.3717	19.5447	19.1934	19.0794	19.2617	-0.657067	-1.03637	-0.27776	19.5984	-3.96912	0.00382414	0.0747453	-1.56884	0	0
Q17849	hsp-25	Q17849;Q86GU1;Q5H9M9	Q17849;Q86GU1;Q5H9M9	tr|Q17849|Q17849_CAEEL SHSP domain-containing protein OS=Caenorhabditis elegans OX=6239 GN=hsp-25 PE=1 SV=1;tr|Q86GU1|Q86GU1_CAEEL SHSP domain-containing protein OS=Caenorhabditis elegans OX=6239 GN=hsp-25 PE=1 SV=1;tr|Q5H9M9|Q5H9M9_CAEEL SHSP domain-conta		hsp-25	19.6708	20.8221	21.481	21.8613	20.2783	19.9841	20.8295	20.1158	-0.656852	-1.66976	0.35606	20.6304	-1.48584	0.174255	0.43617	-5.0714	0	0
B1Q250	ugt-26	B1Q250;H2KYQ0	B1Q250;H2KYQ0	tr|B1Q250|B1Q250_CAEEL UDP-glucuronosyltransferase OS=Caenorhabditis elegans OX=6239 GN=ugt-26 PE=1 SV=1;tr|H2KYQ0|H2KYQ0_CAEEL UDP-glucuronosyltransferase OS=Caenorhabditis elegans OX=6239 GN=ugt-26 PE=1 SV=1		ugt-26	17.6312	18.0264	17.5184	18.2646	17.1397	17.1136	17.0252	17.5352	-0.656718	-1.0855	-0.227933	17.5318	-3.50925	0.00751037	0.091661	-2.20027	0	0
A0A5S9MNG3	srap-1	A0A5S9MNG3;A0A5S9MMS0;A0A5S9MQJ1;G5ECB3;A0A5S9MRP0;A0A5S9MMA9;G5EDB1;A0A5S9MPU7;A0A5S9MMB0;A0A5S9MNN4;A0A5S9MMI0;G5ECB4	A0A5S9MNG3;A0A5S9MMS0;A0A5S9MQJ1;G5ECB3;A0A5S9MRP0;A0A5S9MMA9;G5EDB1;A0A5S9MPU7;A0A5S9MMB0;A0A5S9MNN4;A0A5S9MMI0;G5ECB4	tr|A0A5S9MNG3|A0A5S9MNG3_CAEEL Serine Rich Adhesion Protein-like OS=Caenorhabditis elegans OX=6239 GN=srap-1 PE=1 SV=1;tr|A0A5S9MMS0|A0A5S9MMS0_CAEEL Serine Rich Adhesion Protein-like OS=Caenorhabditis elegans OX=6239 GN=srap-1 PE=1 SV=1;tr|A0A5S9MQJ1|A0A5		srap-1	21.3332	22.5202	22.5302	23.6231	21.871	21.8655	21.75	21.8991	-0.655273	-1.57977	0.269221	22.174	-1.62403	0.141629	0.394651	-4.8965	0	0
Q09508	sdha-1	Q09508	Q09508	sp|Q09508|SDHA_CAEEL Succinate dehydrogenase [ubiquinone] flavoprotein subunit, mitochondrial OS=Caenorhabditis elegans OX=6239 GN=sdha-1 PE=2 SV=3	Succinate dehydrogenase [ubiquinone] flavoprotein subunit, mitochondrial	sdha-1	24.1881	24.5842	24.6861	25.0335	24.1853	23.9371	23.7948	23.9573	-0.654354	-1.05532	-0.253386	24.2958	-3.73919	0.00533979	0.0827015	-1.88062	0	0
Q22020		Q22020	Q22020	tr|Q22020|Q22020_CAEEL Peroxiredoxin-like 2 activated in M-CSF stimulated monocytes OS=Caenorhabditis elegans OX=6239 GN=CELE_R53.5 PE=1 SV=1			22.0782	22.1922	22.306	21.956	21.9229	21.441	21.3037	21.2628	-0.650453	-1.01087	-0.290035	21.8079	-4.13508	0.00301934	0.0718812	-1.34905	0	0
Q18359	C33A12.1	Q18359	Q18359	sp|Q18359|NDUA5_CAEEL Probable NADH dehydrogenase [ubiquinone] 1 alpha subcomplex subunit 5 OS=Caenorhabditis elegans OX=6239 GN=C33A12.1 PE=3 SV=1	Probable NADH dehydrogenase [ubiquinone] 1 alpha subcomplex subunit 5	C33A12.1	22.2225	22.61	22.6472	22.7527	22.136	21.9534	21.7531	21.7891	-0.650187	-0.968516	-0.331858	22.233	-4.67991	0.00142989	0.0667649	-0.660419	0	0
Q7YTG1	eps-8	Q7YTG1;O18250;A0A061ACM2;A0A061ADW6;G5ED33;A0A4V0IJW4;A0A061ACP8;A0A4V6M3U0;G5EFE0;Q7YTG2;A0A061AJ42;A0A061AKT4	Q7YTG1;O18250;A0A061ACM2;A0A061ADW6;G5ED33;A0A4V0IJW4;A0A061ACP8;A0A4V6M3U0;G5EFE0;Q7YTG2;A0A061AJ42	tr|Q7YTG1|Q7YTG1_CAEEL SH3 domain-containing protein OS=Caenorhabditis elegans OX=6239 GN=eps-8 PE=1 SV=2;tr|O18250|O18250_CAEEL SH3 domain-containing protein OS=Caenorhabditis elegans OX=6239 GN=eps-8 PE=1 SV=3;tr|A0A061ACM2|A0A061ACM2_CAEEL SH3 domain-co		eps-8	20.9608	21.2738	21.738	21.6482	20.8481	20.7204	20.7112	20.744	-0.649297	-1.03215	-0.266442	21.0806	-3.88584	0.00431202	0.077538	-1.68082	0	0
Q17880	nuo-1	Q17880	Q17880	tr|Q17880|Q17880_CAEEL NADH dehydrogenase [ubiquinone] flavoprotein 1, mitochondrial OS=Caenorhabditis elegans OX=6239 GN=nuo-1 PE=1 SV=1		nuo-1	21.9946	22.3492	22.5014	22.5772	21.8668	21.734	21.5937	21.6328	-0.64876	-0.963104	-0.334417	22.0312	-4.72885	0.00133989	0.0667649	-0.601096	0	0
Q9U3Q6	ugt-22	Q9U3Q6;Q9NF29	Q9U3Q6	tr|Q9U3Q6|Q9U3Q6_CAEEL UDP-glucuronosyltransferase OS=Caenorhabditis elegans OX=6239 GN=ugt-22 PE=1 SV=1		ugt-22	23.5285	23.5384	22.2593	22.8908	22.6213	22.7484	21.6232	22.6415	-0.645639	-1.44402	0.152744	22.7314	-1.85291	0.0996554	0.338465	-4.5911	0	0
O44897	haf-9	O44897;Q8IA64	O44897;Q8IA64	tr|O44897|O44897_CAEEL ABC transmembrane type-1 domain-containing protein OS=Caenorhabditis elegans OX=6239 GN=haf-9 PE=1 SV=2;tr|Q8IA64|Q8IA64_CAEEL ABC transmembrane type-1 domain-containing protein OS=Caenorhabditis elegans OX=6239 GN=haf-9 PE=1 SV=1		haf-9	17.5202	17.6604	17.8807	18.0206	17.1167	16.9812	17.1208	17.2848	-0.644601	-0.932969	-0.356232	17.4482	-5.12174	0.00080517	0.0667649	-0.140103	0	0
Q23643		Q23643;O16343	Q23643;O16343	tr|Q23643|Q23643_CAEEL Calcineurin-like EF-Hand Protein Family member OS=Caenorhabditis elegans OX=6239 GN=chpf-1 PE=1 SV=1;tr|O16343|O16343_CAEEL Calcineurin-like EF-Hand Protein Family member OS=Caenorhabditis elegans OX=6239 GN=chpf-2 PE=1 SV=2			19.4979	19.8783	19.7906	19.8864	19.3637	19.3023	18.9159	18.895	-0.644057	-0.977493	-0.31062	19.4413	-4.42574	0.00201548	0.0668664	-0.975276	0	0
O02252	pcp-3	O02252	O02252	tr|O02252|O02252_CAEEL Prolyl Carboxy Peptidase like OS=Caenorhabditis elegans OX=6239 GN=pcp-3 PE=1 SV=2		pcp-3	16.9257	17.398	17.7122	17.7653	16.5075	16.7793	16.9907	16.9509	-0.643196	-1.09921	-0.187179	17.1287	-3.23174	0.011437	0.108232	-2.59516	0	0
D5MCR9	lpd-9	D5MCR9;Q22641	D5MCR9;Q22641	tr|D5MCR9|D5MCR9_CAEEL LiPid Depleted OS=Caenorhabditis elegans OX=6239 GN=lpd-9 PE=1 SV=1;tr|Q22641|Q22641_CAEEL LiPid Depleted OS=Caenorhabditis elegans OX=6239 GN=lpd-9 PE=1 SV=1		lpd-9	19.0034	19.3703	19.7175	19.5648	18.9876	18.6538	18.7066	18.7384	-0.642397	-1.00612	-0.278675	19.0928	-4.04677	0.00342222	0.0730343	-1.46545	0	0
H8ESF7		H8ESF7;H8ESF8;H8ESG0;H8ESF9;Q9U1R8;H8ESF6;Q7K705;Q18124	H8ESF7;H8ESF8;H8ESG0;H8ESF9;Q9U1R8;H8ESF6;Q7K705	tr|H8ESF7|H8ESF7_CAEEL Uncharacterized protein OS=Caenorhabditis elegans OX=6239 GN=CELE_Y79H2A.3 PE=1 SV=1;tr|H8ESF8|H8ESF8_CAEEL Uncharacterized protein OS=Caenorhabditis elegans OX=6239 GN=CELE_Y79H2A.3 PE=1 SV=1;tr|H8ESG0|H8ESG0_CAEEL Uncharacterized p			18.0353	18.2493	18.3946	18.7139	18.0501	17.6364	17.5287	17.6084	-0.642371	-1.02988	-0.254864	18.0271	-3.79824	0.00489764	0.0794051	-1.79978	0	0
Q23050	clik-1	Q23050;H2L0M6	Q23050;H2L0M6	tr|Q23050|Q23050_CAEEL CaLponIn-liKe proteins OS=Caenorhabditis elegans OX=6239 GN=clik-1 PE=1 SV=1;tr|H2L0M6|H2L0M6_CAEEL CaLponIn-liKe proteins OS=Caenorhabditis elegans OX=6239 GN=clik-1 PE=1 SV=1		clik-1	24.8989	26.3111	26.538	26.7179	25.4011	25.7206	25.5473	25.2374	-0.639879	-1.48397	0.204213	25.7965	-1.73693	0.119213	0.363042	-4.74802	0	0
O61874	dod-19	O61874;A0A0K3AVF2;P91002	O61874;A0A0K3AVF2	tr|O61874|O61874_CAEEL Downstream Of DAF-16 (Regulated by DAF-16) OS=Caenorhabditis elegans OX=6239 GN=dod-19 PE=1 SV=2;tr|A0A0K3AVF2|A0A0K3AVF2_CAEEL Downstream Of DAF-16 (Regulated by DAF-16) OS=Caenorhabditis elegans OX=6239 GN=dod-19 PE=1 SV=1		dod-19	19.6958	20.5536	22.2017	21.4066	20.2378	19.7751	21.5006	19.7859	-0.639585	-1.96444	0.685265	20.6446	-1.10613	0.299673	0.567224	-5.50227	0	0
Q10941	ugt-46	Q10941;A0A2K5ATY0	Q10941;A0A2K5ATY0	sp|Q10941|UGT46_CAEEL Putative UDP-glucuronosyltransferase ugt-46 OS=Caenorhabditis elegans OX=6239 GN=ugt-46 PE=1 SV=1;tr|A0A2K5ATY0|A0A2K5ATY0_CAEEL Glucuronosyltransferase OS=Caenorhabditis elegans OX=6239 GN=ugt-46 PE=1 SV=1	Putative UDP-glucuronosyltransferase ugt-46	ugt-46	19.7911	20.0314	19.7782	20.1726	19.1811	19.3313	19.1361	19.5731	-0.63793	-0.943054	-0.332805	19.6244	-4.79039	0.00123533	0.0667649	-0.527096	0	0
P34526	K12H4.5	P34526	P34526	sp|P34526|YM65_CAEEL Uncharacterized protein K12H4.5 OS=Caenorhabditis elegans OX=6239 GN=K12H4.5 PE=4 SV=1	Uncharacterized protein K12H4.5	K12H4.5	17.5589	18.0357	18.0509	18.3239	17.635	17.3145	17.1237	17.3493	-0.636738	-1.03584	-0.237635	17.674	-3.65553	0.00604042	0.0844721	-1.99605	0	0
P24896	nd5	P24896	P24896	sp|P24896|NU5M_CAEEL NADH-ubiquinone oxidoreductase chain 5 OS=Caenorhabditis elegans OX=6239 GN=nduo-5 PE=3 SV=2	NADH-ubiquinone oxidoreductase chain 5	nd5	16.1909	16.7053	16.6237	16.9079	16.0338	16.2211	15.5704	16.0573	-0.636307	-1.0627	-0.20991	16.2888	-3.41922	0.00859954	0.0966594	-2.32737	0	0
Q09975	lys-8	Q09975	Q09975	tr|Q09975|Q09975_CAEEL LYSozyme OS=Caenorhabditis elegans OX=6239 GN=lys-8 PE=1 SV=2		lys-8	20.4543	20.6688	21.5063	21.2454	20.5607	19.8981	20.4504	20.4218	-0.635931	-1.21201	-0.0598572	20.6507	-2.52934	0.03428	0.193058	-3.62169	0	0
Q9UAW8		Q9UAW8;W6RTL8	Q9UAW8;W6RTL8	tr|Q9UAW8|Q9UAW8_CAEEL GP-PDE domain-containing protein OS=Caenorhabditis elegans OX=6239 GN=CELE_T12B3.3 PE=1 SV=1;tr|W6RTL8|W6RTL8_CAEEL GP-PDE domain-containing protein OS=Caenorhabditis elegans OX=6239 GN=CELE_Y40C5A.4 PE=4 SV=1			20.5344	20.6651	20.1271	21.0491	19.962	19.8794	19.6948	20.2957	-0.635906	-1.10306	-0.168753	20.2759	-3.11895	0.0136033	0.120407	-2.75804	0	0
Q18864	sft-4	Q18864	Q18864	sp|Q18864|SURF4_CAEEL Surfeit locus protein 4 homolog OS=Caenorhabditis elegans OX=6239 GN=sft-4 PE=2 SV=1	Surfeit locus protein 4 homolog	sft-4	20.3639	20.6245	20.6856	20.9477	20.2023	20.0263	19.8837	19.9694	-0.634998	-0.939866	-0.33013	20.3379	-4.77239	0.00126497	0.0667649	-0.548673	0	0
Q8T3F0	eat-16	Q8T3F0;O17589	Q8T3F0;O17589	tr|Q8T3F0|Q8T3F0_CAEEL Uncharacterized protein OS=Caenorhabditis elegans OX=6239 GN=eat-16 PE=1 SV=1;tr|O17589|O17589_CAEEL Uncharacterized protein OS=Caenorhabditis elegans OX=6239 GN=eat-16 PE=1 SV=2		eat-16	18.557	19.8447	19.3689	20.6116	17.9437	19.5314	20.0485	18.3211	-0.634384	-1.92171	0.652943	19.2784	-1.12912	0.2904	0.555745	-5.47864	0	0
Q9N5Y2	art-1	Q9N5Y2	Q9N5Y2	sp|Q9N5Y2|TECR_CAEEL Probable very-long-chain enoyl-CoA reductase art-1 OS=Caenorhabditis elegans OX=6239 GN=art-1 PE=3 SV=1	Probable very-long-chain enoyl-CoA reductase art-1	art-1	23.2876	23.3656	23.3127	23.5608	22.9923	22.6945	22.5648	22.7385	-0.634125	-0.891433	-0.376817	23.0646	-5.64672	0.000421824	0.0667649	0.434031	0	0
Q9U1Z4		Q9U1Z4;A4F319	Q9U1Z4	tr|Q9U1Z4|Q9U1Z4_CAEEL GOLD domain-containing protein OS=Caenorhabditis elegans OX=6239 GN=tmed-4 PE=1 SV=1			21.4655	21.5017	21.6786	21.6088	21.2875	20.7714	20.7877	20.8777	-0.632579	-0.925762	-0.339397	21.2474	-4.9437	0.00101139	0.0667649	-0.345647	0	0
O61786	inx-15	O61786	O61786	tr|O61786|O61786_CAEEL Innexin OS=Caenorhabditis elegans OX=6239 GN=inx-15 PE=1 SV=1	Innexin	inx-15	16.1329	16.7909	16.9151	16.7461	16.3387	16.1987	15.562	15.9591	-0.631609	-1.1284	-0.134822	16.3305	-2.91308	0.0187303	0.141277	-3.05801	0	0
Q9N2Y1	pbo-1	Q9N2Y1	Q9N2Y1	tr|Q9N2Y1|Q9N2Y1_CAEEL Uncharacterized protein OS=Caenorhabditis elegans OX=6239 GN=pbo-1 PE=1 SV=2		pbo-1	19.0953	19.0243	19.2764	18.7165	18.8198	18.561	18.1495	18.066	-0.629006	-1.06702	-0.190991	18.7136	-3.29034	0.0104572	0.105581	-2.51104	0	0
Q93896	mct-3	Q93896	Q93896	tr|Q93896|Q93896_CAEEL MFS domain-containing protein OS=Caenorhabditis elegans OX=6239 GN=mct-3 PE=1 SV=1		mct-3	20.2538	20.5667	20.6525	21.2538	20.1538	20.2471	19.778	20.0337	-0.628542	-1.10411	-0.152978	20.3674	-3.02831	0.0156528	0.129567	-2.88975	0	0
P52879	rer-1	P52879	P52879	sp|P52879|RER1_CAEEL Protein RER1 homolog OS=Caenorhabditis elegans OX=6239 GN=rer-1 PE=3 SV=1	Protein RER1 homolog	rer-1	19.3291	19.2526	19.2726	19.1452	19.2367	18.7303	18.1572	18.3627	-0.628143	-1.11757	-0.138716	18.9358	-2.94067	0.0179407	0.138809	-3.01766	0	0
Q19056		Q19056	Q19056	tr|Q19056|Q19056_CAEEL Uncharacterized protein OS=Caenorhabditis elegans OX=6239 GN=CELE_E04F6.4 PE=1 SV=1			17.2658	18.0099	17.9774	17.9778	17.3798	17.2176	17.1826	16.9398	-0.627796	-1.04799	-0.207605	17.4938	-3.42332	0.00854658	0.0966594	-2.32157	0	0
Q9N3T5	spg-7	Q9N3T5	Q9N3T5	sp|Q9N3T5|AFG3_CAEEL AFG3-like protein spg-7 OS=Caenorhabditis elegans OX=6239 GN=spg-7 PE=3 SV=2		spg-7	22.148	21.9421	21.8914	21.8855	21.83	21.4098	20.9695	21.1467	-0.627743	-1.03804	-0.217447	21.6529	-3.50557	0.00755191	0.091661	-2.20544	0	0
Q22800	nduf-2.2	Q22800	Q22800	tr|Q22800|Q22800_CAEEL Complex I-49kD OS=Caenorhabditis elegans OX=6239 GN=nduf-2.2 PE=1 SV=1		nduf-2.2	21.8985	22.174	22.4258	22.2752	21.8174	21.5798	21.4749	21.396	-0.626341	-0.942322	-0.310359	21.8802	-4.54176	0.00172116	0.0667649	-0.83016	0	0
Q18597	pmp-1	Q18597	Q18597	tr|Q18597|Q18597_CAEEL Peroxisomal Membrane Protein related OS=Caenorhabditis elegans OX=6239 GN=pmp-1 PE=1 SV=1		pmp-1	15.9703	16.1428	16.3008	16.0505	15.9681	15.189	15.307	15.4966	-0.625909	-1.01558	-0.236235	15.8031	-3.68031	0.00582325	0.0836526	-1.96176	0	0
Q94360	nduf-7	Q94360	Q94360	sp|Q94360|NDUS7_CAEEL Probable NADH dehydrogenase [ubiquinone] iron-sulfur protein 7, mitochondrial OS=Caenorhabditis elegans OX=6239 GN=nduf-7 PE=3 SV=1	Probable NADH dehydrogenase [ubiquinone] iron-sulfur protein 7, mitochondrial	nduf-7	20.6626	21.0885	21.1581	21.3206	20.5665	20.4964	20.2593	20.4041	-0.625867	-0.961486	-0.290249	20.7445	-4.27279	0.00248931	0.0709452	-1.17017	0	0
U4PCA8		U4PCA8;U4PS08	U4PCA8;U4PS08	tr|U4PCA8|U4PCA8_CAEEL Zrt (ZRT), Irt-(IRT-) like Protein Transporter OS=Caenorhabditis elegans OX=6239 GN=zipt-15 PE=1 SV=1;tr|U4PS08|U4PS08_CAEEL Zrt (ZRT), Irt-(IRT-) like Protein Transporter OS=Caenorhabditis elegans OX=6239 GN=zipt-15 PE=1 SV=1			17.6941	17.7206	17.6632	17.5926	17.6081	17.1015	16.8072	16.657	-0.624154	-1.06098	-0.187325	17.3555	-3.27382	0.0107242	0.106537	-2.53472	0	0
H9G337		H9G337;G5ED11;H9G2Z4	H9G337;G5ED11;H9G2Z4	tr|H9G337|H9G337_CAEEL Uncharacterized protein OS=Caenorhabditis elegans OX=6239 GN=C27A7.6 PE=1 SV=1;tr|G5ED11|G5ED11_CAEEL Uncharacterized protein OS=Caenorhabditis elegans OX=6239 GN=C27A7.6 PE=1 SV=1;tr|H9G2Z4|H9G2Z4_CAEEL Uncharacterized protein OS=Ca			16.2013	16.3417	16.2637	16.6559	16.1549	16.1007	15.1433	15.5768	-0.621737	-1.14741	-0.0960672	16.0548	-2.71	0.0257643	0.165018	-3.3561	0	0
Q10010	T19C3.4	Q10010	Q10010	sp|Q10010|YSV4_CAEEL Uncharacterized protein T19C3.4 OS=Caenorhabditis elegans OX=6239 GN=T19C3.4 PE=3 SV=1	Uncharacterized protein T19C3.4	T19C3.4	17.8575	18.2072	18.2908	18.8895	17.7669	17.6492	17.4969	17.85	-0.620518	-1.08725	-0.153782	18.001	-3.0462	0.0152242	0.127425	-2.8637	0	0
O17040	hpo-8	O17040	O17040	sp|O17040|HACD_CAEEL Very-long-chain (3R)-3-hydroxyacyl-CoA dehydratase hpo-8 OS=Caenorhabditis elegans OX=6239 GN=hpo-8 PE=3 SV=2	Very-long-chain (3R)-3-hydroxyacyl-CoA dehydratase hpo-8	hpo-8	20.8016	20.8603	20.5102	21.0605	20.4463	20.0829	19.8987	20.3348	-0.61751	-0.975527	-0.259493	20.4994	-3.95199	0.00391945	0.075748	-1.59178	0	0
Q21038	ver-3	Q21038	Q21038	sp|Q21038|VER3_CAEEL Tyrosine-protein kinase receptor ver-3 OS=Caenorhabditis elegans OX=6239 GN=ver-3 PE=2 SV=1	Receptor protein-tyrosine kinase	ver-3	15.5878	15.913	16.4077	16.4818	15.7259	15.3557	15.3292	15.5138	-0.61638	-1.08834	-0.14442	15.7894	-2.99239	0.0165514	0.133244	-2.94211	0	0
Q02335	ZK370.8	Q02335	Q02335	sp|Q02335|TOM70_CAEEL Mitochondrial import receptor subunit tomm-70 OS=Caenorhabditis elegans OX=6239 GN=tomm-70 PE=2 SV=3	TPR repeat-containing protein ZK370.8	ZK370.8	20.7367	20.7555	20.6088	20.6605	20.2331	19.9898	19.9692	20.1044	-0.616275	-0.815515	-0.417035	20.3823	-7.08718	8.58345e-05	0.0667649	1.78146	0	0
O45298	atgp-2	O45298;G1K108;G1K110	O45298;G1K108;G1K110	tr|O45298|O45298_CAEEL Aamy domain-containing protein OS=Caenorhabditis elegans OX=6239 GN=atgp-2 PE=1 SV=2;tr|G1K108|G1K108_CAEEL Aamy domain-containing protein OS=Caenorhabditis elegans OX=6239 GN=atgp-2 PE=1 SV=1;tr|G1K110|G1K110_CAEEL Aamy domain-conta		atgp-2	17.0299	17.5494	17.7466	17.8128	16.9453	16.9915	16.7607	16.9824	-0.614715	-1.00406	-0.225367	17.2273	-3.61752	0.00639047	0.0864153	-2.04884	0	0
O01815	dhod-1	O01815	O01815	tr|O01815|O01815_CAEEL Dihydroorotate dehydrogenase (quinone), mitochondrial OS=Caenorhabditis elegans OX=6239 GN=dhod-1 PE=1 SV=1	Dihydroorotate dehydrogenase (quinone), mitochondrial	dhod-1	19.1426	19.334	19.0445	19.2537	18.8083	18.8074	18.1991	18.5086	-0.612836	-0.954546	-0.271126	18.8873	-4.10925	0.00313166	0.0718812	-1.38297	0	0
Q09517	let-767	Q09517	Q09517	sp|Q09517|LE767_CAEEL Very-long-chain 3-oxooacyl-coA reductase let-767 OS=Caenorhabditis elegans OX=6239 GN=let-767 PE=1 SV=2	Very-long-chain 3-oxooacyl-coA reductase let-767	let-767	21.3829	21.5828	21.3263	21.745	21.0362	20.9043	20.6044	21.054	-0.609497	-0.921225	-0.297768	21.2045	-4.47991	0.0018718	0.0667649	-0.907222	0	0
Q18032		Q18032	Q18032	tr|Q18032|Q18032_CAEEL Uncharacterized protein OS=Caenorhabditis elegans OX=6239 GN=C15H9.9 PE=1 SV=1			20.4078	20.8021	20.7421	21.1168	20.3548	20.1902	19.9372	20.1544	-0.608023	-0.967583	-0.248462	20.4632	-3.87457	0.00438298	0.077703	-1.69606	0	0
O01816	cytb-5.2	O01816	O01816	tr|O01816|O01816_CAEEL Cytochrome b5 heme-binding domain-containing protein OS=Caenorhabditis elegans OX=6239 GN=cytb-5.2 PE=1 SV=1		cytb-5.2	22.0087	22.1045	22.0472	22.2053	21.85	21.4936	21.1915	21.4061	-0.606132	-0.921641	-0.290622	21.7884	-4.40179	0.00208275	0.0674723	-1.00552	0	0
D5MNM9		D5MNM9	D5MNM9	tr|D5MNM9|D5MNM9_CAEEL Transmembrane protein 242 OS=Caenorhabditis elegans OX=6239 GN=CELE_F28D9.4 PE=1 SV=1			15.0089	15.2669	15.2242	15.1184	14.6855	14.6373	14.3098	14.5659	-0.604983	-0.850857	-0.359109	14.8521	-5.63775	0.000426374	0.0667649	0.424615	0	0
Q22482		Q22482	Q22482	tr|Q22482|Q22482_CAEEL Uncharacterized protein OS=Caenorhabditis elegans OX=6239 GN=CELE_T14B4.3 PE=1 SV=3			18.5275	18.7047	18.8743	19.1843	18.4497	18.2812	18.0108	18.1308	-0.604582	-0.964569	-0.244595	18.5204	-3.84807	0.00455475	0.0781347	-1.73196	0	0
Q9XVZ2		Q9XVZ2	Q9XVZ2	tr|Q9XVZ2|Q9XVZ2_CAEEL Delta(24)-sterol reductase OS=Caenorhabditis elegans OX=6239 GN=CELE_Y7A5A.1 PE=1 SV=1			21.9511	22.1882	22.1189	22.3715	21.3752	21.6204	21.5115	21.7051	-0.604388	-0.86759	-0.341186	21.8552	-5.2614	0.00067542	0.0667649	0.0172608	0	0
Q8MXI1		Q8MXI1	Q8MXI1	tr|Q8MXI1|Q8MXI1_CAEEL Ubiquinol-Cytochrome c oxidoReductase complex OS=Caenorhabditis elegans OX=6239 GN=ucr-11 PE=1 SV=1			20.8256	21.2948	21.6909	21.3935	20.925	20.687	20.7253	20.4512	-0.604081	-1.02748	-0.180683	20.9992	-3.26905	0.0108027	0.106537	-2.54157	0	0
U4PLL6	ugt-45	U4PLL6;Q965X5	U4PLL6;Q965X5	tr|U4PLL6|U4PLL6_CAEEL Glucuronosyltransferase OS=Caenorhabditis elegans OX=6239 GN=ugt-45 PE=1 SV=1;tr|Q965X5|Q965X5_CAEEL Glucuronosyltransferase OS=Caenorhabditis elegans OX=6239 GN=ugt-45 PE=1 SV=2		ugt-45	16.8184	17.0399	16.9183	17.4681	16.6641	16.2901	16.4506	16.4243	-0.60392	-0.952533	-0.255307	16.7592	-3.96928	0.0038233	0.0747453	-1.56863	0	0
G5EBU3		G5EBU3	G5EBU3	sp|G5EBU3|MMPC_CAEEL Matrix metalloproteinase-C OS=Caenorhabditis elegans OX=6239 GN=zmp-3 PE=1 SV=1			18.2313	18.5879	18.9024	19.3654	18.4027	18.2325	18.0493	17.992	-0.602662	-1.12609	-0.079229	18.4704	-2.63808	0.0288615	0.175743	-3.46186	0	0
V6CLD5	paqr-1	V6CLD5;A0A3B1E8S8;Q94177	V6CLD5;A0A3B1E8S8;Q94177	tr|V6CLD5|V6CLD5_CAEEL Progestin and adipoQ receptor-like protein 1 OS=Caenorhabditis elegans OX=6239 GN=paqr-1 PE=1 SV=1;tr|A0A3B1E8S8|A0A3B1E8S8_CAEEL Progestin and adipoQ receptor-like protein 1 OS=Caenorhabditis elegans OX=6239 GN=paqr-1 PE=1 SV=1;sp|Q	Progestin and adipoQ receptor-like protein 1	paqr-1	16.8528	16.7837	16.8649	16.9606	16.6582	16.3418	15.9684	16.0867	-0.601695	-0.940631	-0.262759	16.5646	-4.06756	0.00332243	0.0726257	-1.43793	0	0
G5EFL2		G5EFL2	G5EFL2	tr|G5EFL2|G5EFL2_CAEEL Cytochrome OXidase assembly protein OS=Caenorhabditis elegans OX=6239 GN=cox-14 PE=1 SV=1			17.8925	18.0786	18.0424	18.0133	17.7151	17.5056	17.13	17.2736	-0.600643	-0.90132	-0.299966	17.7064	-4.57711	0.00164096	0.0667649	-0.786397	0	0
Q18315		Q18315	Q18315	tr|Q18315|Q18315_CAEEL TPT domain-containing protein OS=Caenorhabditis elegans OX=6239 GN=C29H12.2 PE=1 SV=1			18.9752	19.2182	19.4487	19.1954	18.901	18.5446	18.4798	18.5124	-0.599927	-0.905356	-0.294499	18.9094	-4.50053	0.00182005	0.0667649	-0.881453	0	0
Q09590	emb-8	Q09590	Q09590	tr|Q09590|Q09590_CAEEL NADPH--cytochrome P450 reductase OS=Caenorhabditis elegans OX=6239 GN=emb-8 PE=1 SV=1	NADPH--cytochrome P450 reductase	emb-8	22.5524	22.6027	22.5867	22.5794	22.2218	21.9234	21.8396	21.9423	-0.598547	-0.817352	-0.379742	22.281	-6.26782	0.000205857	0.0667649	1.05406	0	0
F5GUG7		F5GUG7;F5GUG6;F5GUH2;F5GUG8;F5GUH1;F5GUH0;F5GUG9	F5GUG7;F5GUG6;F5GUH2;F5GUG8;F5GUH1	tr|F5GUG7|F5GUG7_CAEEL Uncharacterized protein OS=Caenorhabditis elegans OX=6239 GN=CELE_W05B5.1 PE=1 SV=1;tr|F5GUG6|F5GUG6_CAEEL Uncharacterized protein OS=Caenorhabditis elegans OX=6239 GN=CELE_W05B5.1 PE=1 SV=1;tr|F5GUH2|F5GUH2_CAEEL Uncharacterized pro			20.2202	20.8207	20.7564	21.1747	20.2178	20.2821	19.9759	20.1091	-0.596772	-1.02755	-0.165994	20.4446	-3.17417	0.0124938	0.114117	-2.67816	0	0
O44782	vpr-1	O44782	O44782	tr|O44782|O44782_CAEEL Major sperm protein OS=Caenorhabditis elegans OX=6239 GN=vpr-1 PE=1 SV=1	Major sperm protein	vpr-1	22.4456	22.6964	22.727	22.9184	22.3769	22.097	22.0089	21.9298	-0.593656	-0.898681	-0.288631	22.4	-4.45938	0.00192491	0.0668664	-0.932955	0	0
Q9N4S3		Q9N4S3	Q9N4S3	tr|Q9N4S3|Q9N4S3_CAEEL Acyltransferase OS=Caenorhabditis elegans OX=6239 GN=CELE_Y53G8B.2 PE=1 SV=1			18.8908	19.6856	19.4448	19.8814	19.023	19.1088	18.4965	18.9177	-0.589149	-1.10444	-0.0738628	19.1811	-2.6197	0.0297121	0.17863	-3.48889	0	0
Q95Q55		Q95Q55;H2KZA2	Q95Q55;H2KZA2	tr|Q95Q55|Q95Q55_CAEEL Uncharacterized protein OS=Caenorhabditis elegans OX=6239 GN=CELE_F38A5.2 PE=1 SV=2;tr|H2KZA2|H2KZA2_CAEEL Uncharacterized protein OS=Caenorhabditis elegans OX=6239 GN=CELE_F38A5.2 PE=1 SV=1			19.9086	20.0847	20.2661	20.2652	19.7988	19.449	19.5098	19.4104	-0.589149	-0.8692	-0.309097	19.8366	-4.82016	0.00118795	0.0667649	-0.491533	0	0
Q2XN18	spp-14	Q2XN18	Q2XN18	tr|Q2XN18|Q2XN18_CAEEL Saposin B-type domain-containing protein OS=Caenorhabditis elegans OX=6239 GN=spp-14 PE=1 SV=1		spp-14	19.5212	20.0049	19.8287	19.635	19.1263	19.9083	18.7221	18.888	-0.586309	-1.15709	-0.0155274	19.4543	-2.35359	0.0452948	0.222181	-3.87899	0	0
Q9N350		Q9N350;A0A1I6CMC9	Q9N350;A0A1I6CMC9	tr|Q9N350|Q9N350_CAEEL SHSP domain-containing protein OS=Caenorhabditis elegans OX=6239 GN=CELE_Y55F3BR.6 PE=1 SV=3;tr|A0A1I6CMC9|A0A1I6CMC9_CAEEL SHSP domain-containing protein OS=Caenorhabditis elegans OX=6239 GN=CELE_Y55F3BR.6 PE=1 SV=1			20.4719	22.0564	22.141	23.0503	20.8573	21.537	21.3908	21.5917	-0.58568	-1.6882	0.516842	21.6371	-1.21716	0.256989	0.518934	-5.38494	0	0
G5EE72	mrp-5	G5EE72	G5EE72	sp|G5EE72|MRP5_CAEEL Multidrug resistance-associated protein 5 OS=Caenorhabditis elegans OX=6239 GN=mrp-5 PE=2 SV=1		mrp-5	17.7091	17.8421	17.6908	18.0869	17.4212	17.0972	17.1723	17.2955	-0.585665	-0.854226	-0.317103	17.5394	-4.99667	0.000944606	0.0667649	-0.283916	0	0
Q17703	stdh-1	Q17703;O17795	Q17703	sp|Q17703|STDH1_CAEEL Putative steroid dehydrogenase 1 OS=Caenorhabditis elegans OX=6239 GN=stdh-1 PE=3 SV=1	Putative steroid dehydrogenase 1	stdh-1	20.4661	21.1685	21.304	21.2416	20.3432	20.7571	20.4215	20.3304	-0.582034	-1.03303	-0.131035	20.754	-2.95698	0.01749	0.136495	-2.99382	0	0
O17287	tomm-22	O17287	O17287	sp|O17287|TOM22_CAEEL Mitochondrial import receptor subunit TOM22 homolog OS=Caenorhabditis elegans OX=6239 GN=tomm-22 PE=3 SV=1		tomm-22	18.3723	18.5332	18.3376	18.5491	18.1593	18.0119	17.5692	17.7249	-0.581706	-0.898748	-0.264664	18.1572	-4.20399	0.00274038	0.0710698	-1.25913	0	0
Q6EZG8		Q6EZG8;H2L0Q1	Q6EZG8;H2L0Q1	tr|Q6EZG8|Q6EZG8_CAEEL Uncharacterized protein OS=Caenorhabditis elegans OX=6239 GN=CELE_ZK6.11 PE=1 SV=1;tr|H2L0Q1|H2L0Q1_CAEEL Uncharacterized protein OS=Caenorhabditis elegans OX=6239 GN=CELE_ZK6.11 PE=1 SV=1			21.4558	22.5927	23.135	23.5253	21.5317	22.168	22.4799	22.2033	-0.581495	-1.55156	0.388567	22.3865	-1.37348	0.205529	0.46837	-5.20719	0	0
P90921	asg-1	P90921	P90921	sp|P90921|ATPL1_CAEEL Probable ATP synthase subunit g 1, mitochondrial OS=Caenorhabditis elegans OX=6239 GN=asg-1 PE=3 SV=1	Probable ATP synthase subunit g 1, mitochondrial	asg-1	21.5388	21.6736	21.573	21.2407	21.4524	21.139	20.5398	20.5723	-0.580673	-1.07337	-0.0879765	21.2162	-2.70039	0.0261574	0.166481	-3.37022	0	0
Q09545	sdhb-1	Q09545	Q09545	sp|Q09545|SDHB_CAEEL Succinate dehydrogenase [ubiquinone] iron-sulfur subunit, mitochondrial OS=Caenorhabditis elegans OX=6239 GN=sdhb-1 PE=2 SV=1	Succinate dehydrogenase [ubiquinone] iron-sulfur subunit, mitochondrial	sdhb-1	22.6122	22.9369	23.1899	23.3933	22.6025	22.3347	22.3052	22.5737	-0.579024	-0.968829	-0.189219	22.7435	-3.40349	0.00880642	0.0976179	-2.34969	0	0
Q9N5S7		Q9N5S7	Q9N5S7	tr|Q9N5S7|Q9N5S7_CAEEL ThioredoXin Domain Containing protein homolog OS=Caenorhabditis elegans OX=6239 GN=txdc-12.2 PE=1 SV=1			22.9419	23.1833	22.7393	23.5828	22.5562	22.6511	22.1532	22.7727	-0.578526	-1.04146	-0.115593	22.8226	-2.86339	0.0202447	0.147469	-3.13082	0	0
P30628	unc-32	P30628	P30628	sp|P30628|VPP1_CAEEL Probable V-type proton ATPase 116 kDa subunit a OS=Caenorhabditis elegans OX=6239 GN=unc-32 PE=2 SV=3	Probable V-type proton ATPase 116 kDa subunit a	unc-32	18.5483	18.7513	19.0073	19.0624	18.5595	18.2168	18.0918	18.1925	-0.577217	-0.915468	-0.238967	18.5537	-3.90999	0.00416402	0.0775233	-1.64823	0	0
G5EGN2	fat-6	G5EGN2	G5EGN2	sp|G5EGN2|FAT6_CAEEL Delta(9)-fatty-acid desaturase fat-6 OS=Caenorhabditis elegans OX=6239 GN=fat-6 PE=1 SV=1	Delta(9)-fatty-acid desaturase fat-6	fat-6	16.247	16.4343	15.9278	16.9456	15.6586	15.4547	15.8883	16.2445	-0.577172	-1.12684	-0.0275078	16.1001	-2.40593	0.0416871	0.214289	-3.80257	0	0
Q17763	atp-5	Q17763	Q17763	tr|Q17763|Q17763_CAEEL ATP synthase subunit d, mitochondrial OS=Caenorhabditis elegans OX=6239 GN=atp-5 PE=1 SV=2		atp-5	24.2456	25.0694	25.016	25.2491	24.4743	24.6355	24.0611	24.1031	-0.57652	-1.10892	-0.0441244	24.6067	-2.48116	0.0369994	0.202195	-3.69239	0	0
Q1ZXU8	acl-5	Q1ZXU8;Q21812	Q1ZXU8;Q21812	tr|Q1ZXU8|Q1ZXU8_CAEEL PlsC domain-containing protein OS=Caenorhabditis elegans OX=6239 GN=acl-5 PE=1 SV=1;tr|Q21812|Q21812_CAEEL PlsC domain-containing protein OS=Caenorhabditis elegans OX=6239 GN=acl-5 PE=1 SV=1		acl-5	18.6811	18.9859	18.9288	19.46	18.4695	18.4808	18.2666	18.5345	-0.576115	-0.943336	-0.208894	18.7259	-3.59465	0.00661131	0.0880846	-2.08069	0	0
O01893		O01893;A0A168H9S8	O01893;A0A168H9S8	tr|O01893|O01893_CAEEL Non-lysosomal glucosylceramidase OS=Caenorhabditis elegans OX=6239 GN=CELE_R08F11.1 PE=1 SV=3;tr|A0A168H9S8|A0A168H9S8_CAEEL DUF608 domain-containing protein OS=Caenorhabditis elegans OX=6239 GN=CELE_R08F11.1 PE=1 SV=1	Non-lysosomal glucosylceramidase		19.9013	20.0886	19.7501	20.2077	19.4449	19.5465	19.0938	19.5656	-0.574234	-0.899066	-0.249401	19.6998	-4.05046	0.00340426	0.0730343	-1.46055	0	0
Q9XTT3	scav-3	Q9XTT3	Q9XTT3	tr|Q9XTT3|Q9XTT3_CAEEL SCAVenger receptor (CD36 family) related OS=Caenorhabditis elegans OX=6239 GN=scav-3 PE=1 SV=3		scav-3	18.56	19.1312	19.1683	19.4891	18.5635	18.4911	18.2938	18.707	-0.573285	-1.01021	-0.136358	18.8005	-3.00633	0.0161965	0.131886	-2.92177	0	0
Q9N416		Q9N416	Q9N416	tr|Q9N416|Q9N416_CAEEL Uncharacterized protein OS=Caenorhabditis elegans OX=6239 GN=CELE_Y39A3CL.3 PE=1 SV=1			15.8634	15.9691	14.7406	16.3729	14.8924	16.1015	14.6874	14.9753	-0.572394	-1.50459	0.359803	15.4503	-1.4069	0.195752	0.460059	-5.16745	0	0
Q9BL03		Q9BL03	Q9BL03	tr|Q9BL03|Q9BL03_CAEEL NADH dehydrogenase [ubiquinone] 1 alpha subcomplex subunit 8 OS=Caenorhabditis elegans OX=6239 GN=CELE_Y54F10AM.5 PE=1 SV=2			21.0474	21.5405	21.6418	21.859	21.2207	21.049	20.8253	20.7081	-0.571398	-0.998784	-0.144012	21.2365	-3.06333	0.0148253	0.125959	-2.83878	0	0
Q18660	acs-17	Q18660;A0A4V0ING4	Q18660;A0A4V0ING4	tr|Q18660|Q18660_CAEEL Fatty Acid CoA Synthetase family OS=Caenorhabditis elegans OX=6239 GN=acs-17 PE=1 SV=2;tr|A0A4V0ING4|A0A4V0ING4_CAEEL Fatty Acid CoA Synthetase family OS=Caenorhabditis elegans OX=6239 GN=acs-17 PE=1 SV=1		acs-17	19.8727	20.564	20.6842	20.9832	19.8947	20.0476	19.8858	19.9922	-0.570929	-1.0571	-0.0847552	20.2405	-2.6907	0.0265604	0.167509	-3.38447	0	0
P02513	hsp-16.48	P02513	P02513	sp|P02513|HSP17_CAEEL Heat shock protein Hsp-16.48/Hsp-16.49 OS=Caenorhabditis elegans OX=6239 GN=hsp-16.48 PE=2 SV=1	Heat shock protein Hsp-16.48/Hsp-16.49	hsp-16.48	25.2748	24.6421	26.1679	24.2847	25.206	24.4686	25.8042	22.6107	-0.570014	-2.14807	1.00804	24.8074	-0.827632	0.431012	0.675015	-5.75841	0	0
C0P274	ced-7	C0P274;P34358	C0P274;P34358	tr|C0P274|C0P274_CAEEL ABC transporter ced-7 OS=Caenorhabditis elegans OX=6239 GN=ced-7 PE=1 SV=1;sp|P34358|CED7_CAEEL ABC transporter ced-7 OS=Caenorhabditis elegans OX=6239 GN=ced-7 PE=1 SV=6	ABC transporter ced-7	ced-7	16.0664	16.4821	16.6988	16.7894	16.1514	15.8756	15.7614	15.9718	-0.569102	-0.950534	-0.18767	16.2246	-3.4186	0.00860769	0.0966594	-2.32826	0	0
G4SRS5	abtm-1	G4SRS5	G4SRS5	tr|G4SRS5|G4SRS5_CAEEL ABC Transporter, Mitochondrial OS=Caenorhabditis elegans OX=6239 GN=abtm-1 PE=1 SV=1		abtm-1	14.5022	14.6597	14.5621	14.9298	14.397	13.9723	13.9084	14.1002	-0.568941	-0.884828	-0.253054	14.379	-4.12677	0.00305498	0.0718812	-1.35995	0	0
O02362		O02362	O02362	tr|O02362|O02362_CAEEL CUB_2 domain-containing protein OS=Caenorhabditis elegans OX=6239 GN=CELE_F35E12.10 PE=1 SV=2			18.7065	19.2663	19.522	19.5328	18.6479	18.7023	18.984	18.4188	-0.568676	-1.0318	-0.105552	18.9726	-2.81347	0.0218932	0.151437	-3.20405	0	0
Q20719	F53F4.10	Q20719	Q20719	sp|Q20719|NDUV2_CAEEL Probable NADH dehydrogenase [ubiquinone] flavoprotein 2, mitochondrial OS=Caenorhabditis elegans OX=6239 GN=F53F4.10 PE=3 SV=1	Probable NADH dehydrogenase [ubiquinone] flavoprotein 2, mitochondrial	F53F4.10	22.9711	23.4475	23.487	23.7207	22.9466	22.8493	22.6929	22.863	-0.56858	-0.922951	-0.214209	23.1223	-3.67628	0.005858	0.0836526	-1.96733	0	0
Q22169	trap-2	Q22169	Q22169	sp|Q22169|SSRB_CAEEL Translocon-associated protein subunit beta OS=Caenorhabditis elegans OX=6239 GN=trap-2 PE=1 SV=1	Translocon-associated protein subunit beta	trap-2	22.9753	23.0219	22.9544	23.2227	22.67	22.4021	22.2525	22.5824	-0.56684	-0.828658	-0.305022	22.7602	-4.96062	0.00098951	0.0667649	-0.325867	0	0
Q23424	fzo-1	Q23424	Q23424	sp|Q23424|FZO1_CAEEL Transmembrane GTPase fzo-1 OS=Caenorhabditis elegans OX=6239 GN=fzo-1 PE=3 SV=1	Transmembrane GTPase fzo-1	fzo-1	19.1274	19.2321	19.5077	19.5306	19.0537	18.7985	18.5231	18.7591	-0.565833	-0.888757	-0.24291	19.0665	-4.01481	0.0035819	0.0742856	-1.50789	0	0
H2KYZ6	frm-4	H2KYZ6;Q95Q79;H2KYZ7	H2KYZ6;Q95Q79;H2KYZ7	tr|H2KYZ6|H2KYZ6_CAEEL FERM domain-containing protein OS=Caenorhabditis elegans OX=6239 GN=frm-4 PE=1 SV=1;tr|Q95Q79|Q95Q79_CAEEL FERM domain-containing protein OS=Caenorhabditis elegans OX=6239 GN=frm-4 PE=1 SV=1;tr|H2KYZ7|H2KYZ7_CAEEL FERM domain-contain		frm-4	20.3292	20.4561	20.556	20.4201	20.0912	19.9534	19.7518	19.7023	-0.565683	-0.811777	-0.319589	20.1575	-5.26681	0.00067088	0.0667649	0.0232813	0	0
Q95QI1		Q95QI1;Q8I4K3	Q95QI1;Q8I4K3	tr|Q95QI1|Q95QI1_CAEEL LETM1 domain-containing protein OS=Caenorhabditis elegans OX=6239 GN=CELE_F30F8.9 PE=1 SV=1;tr|Q8I4K3|Q8I4K3_CAEEL LETM1 domain-containing protein OS=Caenorhabditis elegans OX=6239 GN=CELE_F30F8.9 PE=1 SV=1			19.4617	19.6728	19.7638	19.7256	19.4368	19.1189	18.9437	18.8618	-0.565682	-0.881915	-0.249448	19.3731	-4.09864	0.00317907	0.0719366	-1.39693	0	0
Q9U3R0	C08F11.12	Q9U3R0;O45941	Q9U3R0;O45941	sp|Q9U3R0|U375B_CAEEL UPF0375 protein C08F11.12 OS=Caenorhabditis elegans OX=6239 GN=C08F11.12 PE=3 SV=1;sp|O45941|U375E_CAEEL UPF0375 protein Y45F10C.2 OS=Caenorhabditis elegans OX=6239 GN=Y45F10C.2 PE=1 SV=1	UPF0375 protein C08F11.12;UPF0375 protein Y45F10C.2	C08F11.12;Y45F10C.2	20.9208	20.7327	20.691	21.0305	20.4322	19.994	20.1351	20.5602	-0.563415	-0.895183	-0.231647	20.5621	-3.89107	0.00427948	0.0775233	-1.67375	0	0
A5Z2V3		A5Z2V3;A0A486WTC7;O45247;A0A486WXC8	A5Z2V3;A0A486WTC7;O45247;A0A486WXC8	tr|A5Z2V3|A5Z2V3_CAEEL Cytochrome b561 domain-containing protein OS=Caenorhabditis elegans OX=6239 GN=C13B4.1 PE=1 SV=1;tr|A0A486WTC7|A0A486WTC7_CAEEL Cytochrome b561 domain-containing protein OS=Caenorhabditis elegans OX=6239 GN=C13B4.1 PE=1 SV=1;tr|O4524			16.9293	17.2974	17.2261	17.8405	16.923	16.7014	16.5744	16.8448	-0.562435	-0.987551	-0.137319	17.0421	-3.03138	0.0155784	0.129189	-2.88528	0	0
Q1HB04		Q1HB04;Q22317	Q1HB04;Q22317	tr|Q1HB04|Q1HB04_CAEEL Aminopeptidase OS=Caenorhabditis elegans OX=6239 GN=anp-1 PE=1 SV=1;tr|Q22317|Q22317_CAEEL Aminopeptidase OS=Caenorhabditis elegans OX=6239 GN=anp-1 PE=1 SV=2			18.3046	18.9069	19.1132	19.8105	18.2284	18.6018	18.286	18.7743	-0.561162	-1.23267	0.110341	18.7532	-1.91476	0.0905034	0.32145	-4.50583	0	0
C7FZU4	nid-1	C7FZU4;C7FZU3;Q93791	C7FZU4;C7FZU3;Q93791	tr|C7FZU4|C7FZU4_CAEEL NIDogen (Basement membrane protein) OS=Caenorhabditis elegans OX=6239 GN=nid-1 PE=1 SV=1;tr|C7FZU3|C7FZU3_CAEEL NIDogen (Basement membrane protein) OS=Caenorhabditis elegans OX=6239 GN=nid-1 PE=1 SV=1;tr|Q93791|Q93791_CAEEL NIDogen (		nid-1	21.3566	21.8872	21.7187	22.4801	21.086	21.3947	21.1697	21.5546	-0.559438	-1.08149	-0.0373861	21.581	-2.45535	0.0385448	0.206368	-3.73023	0	0
Q8WSN3	spp-17	Q8WSN3	Q8WSN3	tr|Q8WSN3|Q8WSN3_CAEEL Saposin B-type domain-containing protein OS=Caenorhabditis elegans OX=6239 GN=spp-17 PE=1 SV=1		spp-17	13.9157	14.7855	14.3849	16.3555	13.5006	14.1541	14.7158	14.8499	-0.555288	-1.75602	0.645442	14.5827	-1.05962	0.319156	0.582789	-5.54901	0	0
F5GUD3	tre-3	F5GUD3	F5GUD3	tr|F5GUD3|F5GUD3_CAEEL Trehalase OS=Caenorhabditis elegans OX=6239 GN=tre-3 PE=1 SV=1	Trehalase	tre-3	14.414	15.0487	15.126	15.6664	14.2357	14.4338	14.6019	14.7653	-0.554611	-1.11996	0.0107373	14.7865	-2.24775	0.0535695	0.245146	-4.0328	0	0
Q0G821	ugt-23	Q0G821;Q93242	Q0G821;Q93242	tr|Q0G821|Q0G821_CAEEL UDP-glucuronosyltransferase OS=Caenorhabditis elegans OX=6239 GN=ugt-23 PE=1 SV=1;tr|Q93242|Q93242_CAEEL UDP-glucuronosyltransferase OS=Caenorhabditis elegans OX=6239 GN=ugt-23 PE=1 SV=1		ugt-23	20.2176	20.3313	20.0567	20.4279	19.8501	19.6759	19.4763	19.8131	-0.554553	-0.823961	-0.285144	19.9811	-4.71636	0.00136227	0.0667649	-0.616201	0	0
Q20752	stc-1	Q20752	Q20752	tr|Q20752|Q20752_CAEEL Heat shock 70 kDa protein 13 OS=Caenorhabditis elegans OX=6239 GN=stc-1 PE=1 SV=2		stc-1	19.6421	19.6451	19.704	20.0893	19.4421	19.1698	19.0877	19.1638	-0.554303	-0.850742	-0.257864	19.493	-4.28437	0.00244953	0.0709452	-1.15527	0	0
Q9NAB7		Q9NAB7	Q9NAB7	tr|Q9NAB7|Q9NAB7_CAEEL Amidase domain-containing protein OS=Caenorhabditis elegans OX=6239 GN=CELE_Y53F4B.18 PE=1 SV=1			20.1485	20.6064	20.4732	20.7284	19.8525	20.1866	19.8633	19.8478	-0.551556	-0.878139	-0.224973	20.2133	-3.86965	0.00441435	0.0777324	-1.70272	0	0
G5EDJ3	ent-1	G5EDJ3	G5EDJ3	tr|G5EDJ3|G5EDJ3_CAEEL Equilibrative Nucleoside Transporter OS=Caenorhabditis elegans OX=6239 GN=ent-1 PE=1 SV=1		ent-1	17.9896	17.8965	17.7984	17.8715	17.9274	17.3937	17.0314	16.999	-0.551131	-1.00276	-0.0995014	17.6134	-2.79607	0.0225001	0.152422	-3.22961	0	0
O61866	lipl-5	O61866	O61866	sp|O61866|LIPL5_CAEEL Lipase lipl-5 OS=Caenorhabditis elegans OX=6239 GN=lipl-5 PE=2 SV=1	Lipase	lipl-5	21.1452	21.9636	22.2451	22.5095	20.6775	21.4508	21.4778	22.056	-0.550344	-1.35998	0.259292	21.6907	-1.55747	0.156585	0.413926	-4.98175	0	0
O44443	C02B10.3	O44443	O44443	sp|O44443|YC2BA_CAEEL EGF-like domain-containing protein C02B10.3 OS=Caenorhabditis elegans OX=6239 GN=C02B10.3 PE=1 SV=2	EGF-like domain-containing protein C02B10.3	C02B10.3	15.2433	15.8106	16.5538	16.6178	15.4978	15.2859	15.9186	15.3267	-0.549103	-1.26071	0.1625	15.7818	-1.76804	0.113642	0.35611	-4.70634	0	0
A0A0K3ARR4	laat-1	A0A0K3ARR4;Q95XZ6	A0A0K3ARR4;Q95XZ6	tr|A0A0K3ARR4|A0A0K3ARR4_CAEEL Lysosomal amino acid transporter 1 OS=Caenorhabditis elegans OX=6239 GN=laat-1 PE=1 SV=1;sp|Q95XZ6|LAAT1_CAEEL Lysosomal amino acid transporter 1 OS=Caenorhabditis elegans OX=6239 GN=laat-1 PE=1 SV=2	Lysosomal amino acid transporter 1	laat-1	15.8147	15.9587	16.0505	16.5172	15.6683	15.5494	15.3183	15.61	-0.548757	-0.910846	-0.186669	15.8109	-3.47249	0.00793645	0.0938	-2.25205	0	0
Q21916		Q21916	Q21916	tr|Q21916|Q21916_CAEEL Uncharacterized protein OS=Caenorhabditis elegans OX=6239 GN=CELE_R10H10.3 PE=1 SV=1			21.6661	21.5821	22.3056	22.0973	21.5005	20.9882	21.6223	21.3481	-0.547993	-1.00217	-0.0938142	21.6388	-2.76454	0.0236434	0.156844	-3.27592	0	0
Q18916	acs-22	Q18916;A0A131MBB2;A0A131MB92	Q18916;A0A131MBB2;A0A131MB92	tr|Q18916|Q18916_CAEEL Fatty Acid CoA Synthetase family OS=Caenorhabditis elegans OX=6239 GN=acs-22 PE=1 SV=1;tr|A0A131MBB2|A0A131MBB2_CAEEL Fatty Acid CoA Synthetase family OS=Caenorhabditis elegans OX=6239 GN=acs-22 PE=1 SV=1;tr|A0A131MB92|A0A131MB92_CAE		acs-22	19.7112	20.1382	20.3177	20.343	19.3334	19.6119	19.6695	19.7046	-0.547696	-0.907112	-0.188279	19.8537	-3.49153	0.00771262	0.0926132	-2.2252	0	0
P24890	ctb-1	P24890	P24890	sp|P24890|CYB_CAEEL Cytochrome b OS=Caenorhabditis elegans OX=6239 GN=ctb-1 PE=1 SV=2	Cytochrome b	ctb-1	16.9549	17.4783	17.285	17.6595	17.0943	17.1129	16.4977	16.4869	-0.546471	-1.02137	-0.0715692	17.0712	-2.63656	0.0289306	0.175809	-3.46409	0	0
Q21603	ugt-62	Q21603;O16276	Q21603	tr|Q21603|Q21603_CAEEL UDP-glucuronosyltransferase OS=Caenorhabditis elegans OX=6239 GN=ugt-62 PE=1 SV=1		ugt-62	21.1146	21.298	21.041	21.3211	20.6267	20.6932	20.4548	20.8166	-0.545858	-0.792362	-0.299354	20.9208	-5.07378	0.000855801	0.0667649	-0.19493	0	0
Q9XUT9		Q9XUT9	Q9XUT9	tr|Q9XUT9|Q9XUT9_CAEEL VWFA domain-containing protein OS=Caenorhabditis elegans OX=6239 GN=CELE_K06G5.1 PE=1 SV=1			23.3273	23.4873	23.7381	23.7649	23.0169	22.7589	23.4316	22.9288	-0.545382	-0.920028	-0.170736	23.3067	-3.33545	0.00976317	0.102445	-2.44654	0	0
O17528	sel-9	O17528	O17528	sp|O17528|TMED2_CAEEL Suppressor/enhancer of lin-12 protein 9 OS=Caenorhabditis elegans OX=6239 GN=sel-9 PE=1 SV=1	Suppressor/enhancer of lin-12 protein 9	sel-9	21.1251	21.2352	21.3131	21.2784	20.9936	20.616	20.5183	20.649	-0.543706	-0.805038	-0.282374	20.9661	-4.76702	0.00127396	0.0667649	-0.555123	0	0
Q95QS6	tag-321	Q95QS6	Q95QS6	tr|Q95QS6|Q95QS6_CAEEL Uncharacterized protein OS=Caenorhabditis elegans OX=6239 GN=tag-321 PE=1 SV=1		tag-321	14.5809	15.1473	14.7261	15.6049	14.5695	14.6661	14.1357	14.5165	-0.54286	-1.0663	-0.0194162	14.7434	-2.37625	0.043696	0.218964	-3.84593	0	0
D0Z5N4	gcn-2	D0Z5N4	D0Z5N4	sp|D0Z5N4|E2AKB_CAEEL Eukaryotic translation initiation factor 2-alpha kinase gcn-2 OS=Caenorhabditis elegans OX=6239 GN=gcn-2 PE=1 SV=2		gcn-2	16.5241	17.1107	16.7423	17.6966	16.4727	16.4952	16.4381	16.4963	-0.542853	-1.06374	-0.0219683	16.747	-2.3879	0.0428965	0.218017	-3.82892	0	0
P34696	hsp-16.1	P34696	P34696	sp|P34696|HSP11_CAEEL Heat shock protein Hsp-16.1/Hsp-16.11 OS=Caenorhabditis elegans OX=6239 GN=hsp-16.1 PE=2 SV=1	Heat shock protein Hsp-16.1/Hsp-16.11	hsp-16.1	23.9328	23.5729	25.1482	23.69	24.0348	23.5429	24.9541	21.6419	-0.542555	-2.08066	0.995549	23.8147	-0.808227	0.44149	0.681766	-5.77401	0	0
Q23593	inx-8	Q23593	Q23593	sp|Q23593|INX8_CAEEL Innexin-8 OS=Caenorhabditis elegans OX=6239 GN=inx-8 PE=3 SV=2	Innexin-8	inx-8	16.3994	16.5134	16.4619	16.1445	16.2366	16.018	15.4065	15.6924	-0.541427	-0.956982	-0.125872	16.1091	-2.98529	0.0167355	0.133854	-2.95247	0	0
Q21000	myo-5	Q21000	Q21000	tr|Q21000|Q21000_CAEEL MYOsin heavy chain structural genes OS=Caenorhabditis elegans OX=6239 GN=myo-5 PE=1 SV=1		myo-5	21.9411	22.1371	22.4574	22.5804	22.0394	21.602	21.7058	21.6063	-0.540647	-0.918644	-0.162651	22.0087	-3.27719	0.0106693	0.106527	-2.5299	0	0
Q9U2J0		Q9U2J0	Q9U2J0	tr|Q9U2J0|Q9U2J0_CAEEL SLC (SoLute Carrier) homolog OS=Caenorhabditis elegans OX=6239 GN=slc-25a46 PE=1 SV=1			15.1037	15.3198	15.3058	15.4036	15.1021	14.8479	14.4224	14.6005	-0.540016	-0.886107	-0.193924	15.0132	-3.57512	0.00680639	0.0883261	-2.10795	0	0
P90901	ifa-1	P90901	P90901	sp|P90901|IFA1_CAEEL Intermediate filament protein ifa-1 OS=Caenorhabditis elegans OX=6239 GN=ifa-1 PE=1 SV=2	Intermediate filament protein ifa-1	ifa-1	13.1338	13.2025	13.7864	13.7478	12.799	13.027	12.8996	12.9863	-0.539628	-0.920848	-0.158407	13.1978	-3.24334	0.0112357	0.107877	-2.57848	0	0
A0A131MCD3	nhl-1	A0A131MCD3;Q03601	A0A131MCD3;Q03601	tr|A0A131MCD3|A0A131MCD3_CAEEL RING-type domain-containing protein OS=Caenorhabditis elegans OX=6239 GN=nhl-1 PE=1 SV=1;sp|Q03601|NHL1_CAEEL RING finger protein nhl-1 OS=Caenorhabditis elegans OX=6239 GN=nhl-1 PE=1 SV=2	RING finger protein nhl-1	nhl-1	14.8979	15.2723	15.1853	15.6886	14.6187	14.9782	14.5136	14.7763	-0.539332	-0.941001	-0.137662	14.9914	-3.07654	0.0145252	0.124777	-2.81959	0	0
O18239	sec-61	O18239;G3MU88	O18239;G3MU88	tr|O18239|O18239_CAEEL Plug_translocon domain-containing protein OS=Caenorhabditis elegans OX=6239 GN=sec-61.a PE=1 SV=1;tr|G3MU88|G3MU88_CAEEL Plug_translocon domain-containing protein OS=Caenorhabditis elegans OX=6239 GN=sec-61.a PE=1 SV=1		sec-61	22.655	22.8065	22.6803	22.7724	22.4654	22.2389	21.9343	22.1194	-0.539052	-0.809675	-0.268428	22.459	-4.56393	0.00167038	0.0667649	-0.802686	0	0
Q17557	sco-1	Q17557	Q17557	tr|Q17557|Q17557_CAEEL SCO (Yeast Suppressor of Cytochrome Oxidase deficiency) homolog OS=Caenorhabditis elegans OX=6239 GN=sco-1 PE=1 SV=1		sco-1	19.4962	19.6394	19.6877	19.7341	19.4005	19.1013	18.9775	18.9263	-0.53796	-0.810265	-0.265656	19.3704	-4.52658	0.00175688	0.0667649	-0.849008	0	0
P91321		P91321	P91321	tr|P91321|P91321_CAEEL MOSC domain-containing protein OS=Caenorhabditis elegans OX=6239 GN=CELE_F53E10.1 PE=1 SV=1			18.1168	18.5306	18.7432	19.1404	18.0534	18.0353	18.0355	18.2575	-0.53731	-0.990255	-0.0843645	18.3641	-2.71803	0.0254402	0.164831	-3.34429	0	0
Q17688	C06A6.5	Q17688	Q17688	sp|Q17688|ER442_CAEEL Endoplasmic reticulum resident protein 44.2 OS=Caenorhabditis elegans OX=6239 GN=erp-44.2 PE=1 SV=2	Thioredoxin domain-containing protein C06A6.5	C06A6.5	20.2922	20.5292	20.5098	21.0469	20.0733	19.9506	19.9911	20.2157	-0.536821	-0.89939	-0.174252	20.3261	-3.39246	0.00895456	0.0981926	-2.36536	0	0
O17352	aagr-4	O17352	O17352	tr|O17352|O17352_CAEEL Gal_mutarotas_2 domain-containing protein OS=Caenorhabditis elegans OX=6239 GN=aagr-4 PE=1 SV=3		aagr-4	20.4682	19.9893	20.2543	21.1137	19.9917	19.5	19.8282	20.3654	-0.535027	-1.13704	0.0669902	20.1889	-2.0363	0.0748074	0.294456	-4.33559	0	0
A0A2K5AU06	lnp-1	A0A2K5AU06;Q17667	A0A2K5AU06;Q17667	tr|A0A2K5AU06|A0A2K5AU06_CAEEL Endoplasmic reticulum junction formation protein lunapark OS=Caenorhabditis elegans OX=6239 GN=lnp-1 PE=1 SV=1;sp|Q17667|LNP1_CAEEL Endoplasmic reticulum junction formation protein lunapark-1 OS=Caenorhabditis elegans OX=6239	Protein lunapark-1	lnp-1	18.5585	18.7369	18.6321	19.0106	18.3313	18.3441	17.9022	18.2217	-0.534705	-0.848798	-0.220612	18.4672	-3.9006	0.00422092	0.0775233	-1.66089	0	0
Q20546		Q20546	Q20546	tr|Q20546|Q20546_CAEEL GOLD domain-containing protein OS=Caenorhabditis elegans OX=6239 GN=tmed-10 PE=1 SV=1			22.4634	22.5299	22.5723	22.5417	22.3422	21.9739	21.7662	21.8891	-0.534001	-0.819701	-0.248301	22.2598	-4.2826	0.00245559	0.0709452	-1.15755	0	0
P91373		P91373;H2L016	P91373;H2L016	tr|P91373|P91373_CAEEL Uncharacterized protein OS=Caenorhabditis elegans OX=6239 GN=CELE_K11H12.8 PE=1 SV=1;tr|H2L016|H2L016_CAEEL Uncharacterized protein OS=Caenorhabditis elegans OX=6239 GN=CELE_K11H12.8 PE=1 SV=1			18.5715	18.7626	18.774	18.8208	18.5303	18.3157	17.8848	18.0627	-0.533846	-0.86376	-0.203933	18.4653	-3.70758	0.00559379	0.082836	-1.92411	0	0
I2HA91		I2HA91;Q93622	I2HA91	tr|I2HA91|I2HA91_CAEEL Uncharacterized protein OS=Caenorhabditis elegans OX=6239 GN=CELE_F28C6.8 PE=1 SV=1			19.6453	19.4644	19.5172	18.9016	19.536	18.8739	18.5298	18.4592	-0.532427	-1.12708	0.0622301	19.1159	-2.05149	0.0730413	0.290296	-4.31409	0	0
H2KY68	cyp-34a9	H2KY68;H2KY69;Q2MGF0;A0A168H3M4;O61204;O61935;O44655;O44657;H1ZUV4;A0A164D3C9;O16220;O44656;O62377	H2KY68;H2KY69;Q2MGF0;A0A168H3M4	tr|H2KY68|H2KY68_CAEEL CYtochrome P450 family OS=Caenorhabditis elegans OX=6239 GN=cyp-34a9 PE=1 SV=1;tr|H2KY69|H2KY69_CAEEL CYtochrome P450 family OS=Caenorhabditis elegans OX=6239 GN=cyp-34a9 PE=1 SV=1;tr|Q2MGF0|Q2MGF0_CAEEL CYtochrome P450 family OS=Cae		cyp-34a9	20.8425	21.2449	20.7713	20.9966	20.4255	20.7992	19.9338	20.5702	-0.531639	-0.967589	-0.0956895	20.698	-2.79419	0.0225666	0.152578	-3.23237	0	0
Q9BL33		Q9BL33	Q9BL33	tr|Q9BL33|Q9BL33_CAEEL Uncharacterized protein OS=Caenorhabditis elegans OX=6239 GN=CELE_Y71H2AM.4 PE=1 SV=1			20.233	20.6486	20.6422	20.7549	20.0344	20.2774	19.8291	20.0133	-0.531146	-0.853153	-0.20914	20.3041	-3.77941	0.0050342	0.0806726	-1.82549	0	0
G5EDU3	pld-1	G5EDU3	G5EDU3	tr|G5EDU3|G5EDU3_CAEEL Phospholipase OS=Caenorhabditis elegans OX=6239 GN=pld-1 PE=1 SV=1		pld-1	16.0525	16.4077	17.1342	16.9177	16.2601	16.0367	16.0491	16.0421	-0.531045	-1.04097	-0.0211189	16.3625	-2.38616	0.043015	0.218373	-3.83147	0	0
Q9BMU4	atln-1	Q9BMU4;Q688Z6;U4PLG5;U4PQS6	Q9BMU4;Q688Z6;U4PLG5	tr|Q9BMU4|Q9BMU4_CAEEL GB1/RHD3-type G domain-containing protein OS=Caenorhabditis elegans OX=6239 GN=atln-1 PE=1 SV=1;tr|Q688Z6|Q688Z6_CAEEL GB1/RHD3-type G domain-containing protein OS=Caenorhabditis elegans OX=6239 GN=atln-1 PE=1 SV=1;tr|U4PLG5|U4PLG5_C		atln-1	22.8469	23.0888	23.2676	23.3233	22.8147	22.5773	22.5114	22.4994	-0.530946	-0.823124	-0.238768	22.8662	-4.16369	0.00290001	0.0713593	-1.31163	0	0
O45936		O45936	O45936	tr|O45936|O45936_CAEEL Aa_trans domain-containing protein OS=Caenorhabditis elegans OX=6239 GN=slc-36.1 PE=1 SV=2			13.9151	14.3972	14.1972	14.8048	13.7995	13.5929	13.96	13.8464	-0.52886	-0.948683	-0.109036	14.0641	-2.88635	0.0195299	0.144169	-3.09717	0	0
P52715	F13D12.6	P52715	P52715	sp|P52715|CTS12_CAEEL Serine carboxypeptidase ctsa-1.2 OS=Caenorhabditis elegans OX=6239 GN=ctsa-1.2 PE=3 SV=1	Uncharacterized serine carboxypeptidase F13S12.6	F13D12.6	23.6349	22.7045	23.2655	23.0644	23.0385	21.9592	22.6488	22.9119	-0.527699	-1.14778	0.0923771	22.9035	-1.94992	0.085665	0.313064	-4.45693	0	0
Q93878	erv-46	Q93878	Q93878	tr|Q93878|Q93878_CAEEL Yeast ERV (ER to Golgi transport Vesicle protein) homolog OS=Caenorhabditis elegans OX=6239 GN=erv-46 PE=1 SV=1		erv-46	16.5122	16.6498	16.6821	17.0482	16.2746	16.2497	15.9228	16.3481	-0.524266	-0.847891	-0.200641	16.4609	-3.7118	0.00555917	0.082836	-1.9183	0	0
Q9U3N5	C35C5.3	Q9U3N5	Q9U3N5	sp|Q9U3N5|SELT1_CAEEL Thioredoxin reductase-like selenoprotein T homolog selt-1.1 OS=Caenorhabditis elegans OX=6239 GN=selt-1.1 PE=2 SV=2	Putative selT-like protein C35C5.3	C35C5.3	20.5388	20.6285	20.8883	20.933	20.4421	20.055	20.1686	20.2318	-0.522802	-0.808642	-0.236962	20.4858	-4.19073	0.00279186	0.0710698	-1.27638	0	0
G5EC19	obr-3	G5EC19;Q8MPR9	G5EC19;Q8MPR9	tr|G5EC19|G5EC19_CAEEL PH domain-containing protein OS=Caenorhabditis elegans OX=6239 GN=obr-3 PE=1 SV=1;tr|Q8MPR9|Q8MPR9_CAEEL PH domain-containing protein OS=Caenorhabditis elegans OX=6239 GN=obr-3 PE=1 SV=1		obr-3	16.7562	16.9384	17.1536	17.302	16.8327	16.4048	16.4986	16.3253	-0.522218	-0.872874	-0.171562	16.7765	-3.41229	0.00869004	0.0973415	-2.3372	0	0
C7GIK1		C7GIK1	C7GIK1	tr|C7GIK1|C7GIK1_CAEEL CX domain-containing protein OS=Caenorhabditis elegans OX=6239 GN=CELE_H06I04.6 PE=1 SV=1			15.4011	16.3059	15.9144	17.0831	15.1739	15.9997	15.5133	15.9329	-0.52118	-1.32086	0.278496	15.9155	-1.49331	0.172333	0.434013	-5.06216	0	0
A0A0K3ARH7	sptl-1	A0A0K3ARH7;P91079	A0A0K3ARH7;P91079	tr|A0A0K3ARH7|A0A0K3ARH7_CAEEL Aminotran_1_2 domain-containing protein OS=Caenorhabditis elegans OX=6239 GN=sptl-1 PE=1 SV=1;sp|P91079|SPTC1_CAEEL Serine palmitoyltransferase 1 OS=Caenorhabditis elegans OX=6239 GN=sptl-1 PE=3 SV=1	Serine palmitoyltransferase 1	sptl-1	20.1991	20.1987	19.9675	20.5116	19.8408	19.4926	19.5273	19.9319	-0.521118	-0.860032	-0.182203	19.9587	-3.52307	0.00735658	0.0914851	-2.18086	0	0
O16309	fkb-3	O16309	O16309	tr|O16309|O16309_CAEEL Peptidylprolyl isomerase OS=Caenorhabditis elegans OX=6239 GN=fkb-3 PE=1 SV=1	Peptidyl-prolyl cis-trans isomerase	fkb-3	19.67	19.3295	19.568	20.276	19.0446	18.8441	19.2789	19.5949	-0.5202	-1.04362	0.00321782	19.4508	-2.27718	0.0511288	0.238337	-3.99015	0	0
Q9U217	faah-4	Q9U217	Q9U217	sp|Q9U217|FAAH4_CAEEL Monoglyceride lipase faah-4 OS=Caenorhabditis elegans OX=6239 GN=faah-4 PE=1 SV=1		faah-4	21.37	21.4313	21.2711	21.2841	21.1368	20.9386	20.4739	20.7293	-0.519475	-0.840912	-0.198038	21.0794	-3.70292	0.00563236	0.082836	-1.93055	0	0
Q9XVL7	letm-1	Q9XVL7;Q9XVM0	Q9XVL7;Q9XVM0	tr|Q9XVL7|Q9XVL7_CAEEL LETM1 (Leucine zipper, EF-hand, TransMembrane mitochondrial protein) homolog OS=Caenorhabditis elegans OX=6239 GN=letm-1 PE=1 SV=1;tr|Q9XVM0|Q9XVM0_CAEEL LETM1 (Leucine zipper, EF-hand, TransMembrane mitochondrial protein) homolog OS		letm-1	21.3642	21.4425	21.496	21.3876	21.2447	20.9132	20.6989	20.7637	-0.517437	-0.801718	-0.233156	21.1639	-4.17047	0.00287246	0.0710698	-1.30278	0	0
G5EFY6	sec-31	G5EFY6	G5EFY6	tr|G5EFY6|G5EFY6_CAEEL WD_REPEATS_REGION domain-containing protein OS=Caenorhabditis elegans OX=6239 GN=sec-31 PE=1 SV=1		sec-31	18.8702	19.0237	19.3086	18.9799	18.8286	18.4619	18.5301	18.2923	-0.51736	-0.836524	-0.198195	18.7869	-3.71409	0.00554047	0.082836	-1.91515	0	0
Q21233	nuo-4	Q21233;Q8MQ11	Q21233	tr|Q21233|Q21233_CAEEL NADH dehydrogenase [ubiquinone] 1 alpha subcomplex subunit 10, mitochondrial OS=Caenorhabditis elegans OX=6239 GN=nuo-4 PE=1 SV=1		nuo-4	22.2034	22.45	22.5643	22.7139	22.1009	21.9577	21.9389	21.8678	-0.516591	-0.78923	-0.243951	22.2246	-4.34143	0.00226331	0.0693312	-1.08221	0	0
G5EEG6		G5EEG6	G5EEG6	tr|G5EEG6|G5EEG6_CAEEL Carrier protein (C2) OS=Caenorhabditis elegans OX=6239 GN=CELE_T09F3.2 PE=1 SV=1			17.3891	17.6641	17.6829	17.7934	17.3767	17.0556	16.9668	17.0788	-0.512915	-0.794707	-0.231123	17.3759	-4.17053	0.00287221	0.0710698	-1.3027	0	0
G5ECZ0	hum-5	G5ECZ0	G5ECZ0	tr|G5ECZ0|G5ECZ0_CAEEL Heavy chain, Unconventional Myosin OS=Caenorhabditis elegans OX=6239 GN=hum-5 PE=1 SV=1		hum-5	19.1738	19.3363	19.4503	19.2807	18.9222	18.7184	18.8921	18.662	-0.511554	-0.733785	-0.289322	19.0545	-5.27425	0.000664686	0.0667649	0.0315611	0	0
P53703	cchl-1	P53703	P53703	sp|P53703|CCHL_CAEEL Probable holocytochrome-c-type synthase OS=Caenorhabditis elegans OX=6239 GN=cchl-1 PE=3 SV=1	Probable cytochrome c-type heme lyase	cchl-1	18.9551	19.1002	19.0663	19.0989	18.8599	18.551	18.4201	18.345	-0.511137	-0.784386	-0.237889	18.7996	-4.28603	0.0024439	0.0709452	-1.15314	0	0
Q2EEN1	rsd-2	Q2EEN1;Q9XUE3;D3YT78;E1B6W0	Q2EEN1;Q9XUE3;D3YT78;E1B6W0	tr|Q2EEN1|Q2EEN1_CAEEL RSD-2 domain-containing protein OS=Caenorhabditis elegans OX=6239 GN=rsd-2 PE=1 SV=1;tr|Q9XUE3|Q9XUE3_CAEEL RSD-2 domain-containing protein OS=Caenorhabditis elegans OX=6239 GN=rsd-2 PE=1 SV=2;tr|D3YT78|D3YT78_CAEEL AHD domain-contai		rsd-2	16.6667	17.1868	17.4525	17.8339	16.5247	16.6246	17.0072	16.9403	-0.510776	-1.06017	0.0386222	17.0296	-2.13019	0.0645177	0.270506	-4.20202	0	0
A0A2I2LG13	ttn-1	A0A2I2LG13;A0A2I2LDV7;G4SLH0;A0A2I2LDX0;A0A2I2LG61;A0A2I2LDV8;A0A2I2LDW1;A0A2I2LDV4	A0A2I2LG13;A0A2I2LDV7;G4SLH0	tr|A0A2I2LG13|A0A2I2LG13_CAEEL Titin homolog OS=Caenorhabditis elegans OX=6239 GN=ttn-1 PE=1 SV=1;tr|A0A2I2LDV7|A0A2I2LDV7_CAEEL Titin homolog OS=Caenorhabditis elegans OX=6239 GN=ttn-1 PE=1 SV=1;sp|G4SLH0|TTN1_CAEEL Titin homolog OS=Caenorhabditis elegans		ttn-1	24.3283	24.9796	24.9636	25.6786	24.4489	24.5435	24.3587	24.5603	-0.509679	-1.07359	0.0542312	24.7327	-2.07091	0.0708408	0.286609	-4.28653	0	0
Q3V5J4		Q3V5J4	Q3V5J4	tr|Q3V5J4|Q3V5J4_CAEEL Solute carrier family 30 member 9 OS=Caenorhabditis elegans OX=6239 GN=slc-30a9 PE=1 SV=3			15.7477	15.9507	15.9803	16.164	15.772	15.4576	15.1252	15.4498	-0.509534	-0.848614	-0.170454	15.7059	-3.44307	0.00829566	0.0962374	-2.2936	0	0
O45166	folt-2	O45166	O45166	sp|O45166|FOLT2_CAEEL Folate-like transporter 2 OS=Caenorhabditis elegans OX=6239 GN=folt-2 PE=3 SV=1	Folate-like transporter 2	folt-2	19.6754	20.4817	20.3348	20.7832	19.3264	19.8104	19.748	20.3545	-0.508963	-1.13948	0.12155	20.0643	-1.84955	0.100176	0.338465	-4.59569	0	0
A0A679L8R0		A0A679L8R0	A0A679L8R0	tr|A0A679L8R0|A0A679L8R0_CAEEL C2 domain-containing protein OS=Caenorhabditis elegans OX=6239 GN=esyt-2 PE=1 SV=1			17.2849	17.7262	17.8109	18.1858	17.1856	17.2712	17.0841	17.4337	-0.50829	-0.922751	-0.093828	17.4978	-2.80997	0.0220139	0.151605	-3.20919	0	0
Q22170	ile-2	Q22170	Q22170	tr|Q22170|Q22170_CAEEL L-type lectin-like domain-containing protein OS=Caenorhabditis elegans OX=6239 GN=ile-2 PE=1 SV=2		ile-2	19.4718	19.4225	19.6441	19.766	19.3483	18.9143	19.0249	18.9892	-0.506917	-0.789559	-0.224274	19.3226	-4.10936	0.00313117	0.0718812	-1.38282	0	0
O62265		O62265;U4PAQ6;A0A0K3ARL4	O62265;U4PAQ6	tr|O62265|O62265_CAEEL Str_synth domain-containing protein OS=Caenorhabditis elegans OX=6239 GN=CELE_F57C2.5 PE=1 SV=2;tr|U4PAQ6|U4PAQ6_CAEEL Str_synth domain-containing protein OS=Caenorhabditis elegans OX=6239 GN=CELE_F57C2.5 PE=1 SV=1			21.5235	21.6796	21.3973	21.7943	21.2299	21.1655	20.7673	21.2044	-0.506871	-0.815205	-0.198537	21.3452	-3.76661	0.00512939	0.081617	-1.84301	0	0
Q20065	phy-2	Q20065	Q20065	sp|Q20065|P4HA2_CAEEL Prolyl 4-hydroxylase subunit alpha-2 OS=Caenorhabditis elegans OX=6239 GN=phy-2 PE=1 SV=1	Prolyl 4-hydroxylase subunit alpha-2	phy-2	20.1547	20.1935	20.1015	20.9458	19.8129	19.6592	19.7157	20.1809	-0.506696	-0.980946	-0.0324468	20.0955	-2.44803	0.038995	0.206825	-3.74096	0	0
G5ECT6	gpc-2	G5ECT6	G5ECT6	tr|G5ECT6|G5ECT6_CAEEL G protein gamma domain-containing protein OS=Caenorhabditis elegans OX=6239 GN=gpc-2 PE=1 SV=1		gpc-2	17.0544	17.7788	17.6716	18.0827	17.1953	17.2538	16.9333	17.185	-0.505005	-0.970991	-0.0390199	17.3944	-2.48313	0.0368844	0.201811	-3.68951	0	0
Q10050		Q10050	Q10050	tr|Q10050|Q10050_CAEEL Uncharacterized protein OS=Caenorhabditis elegans OX=6239 GN=CELE_T10F2.2 PE=1 SV=1			17.7411	17.5396	17.6351	17.6006	17.5522	17.1697	16.9294	16.8475	-0.504408	-0.854828	-0.153987	17.3769	-3.29812	0.0103339	0.105581	-2.4999	0	0
X5M914	scm-1	X5M914;X5M5X6;G5EED5	X5M914;X5M5X6;G5EED5	tr|X5M914|X5M914_CAEEL Secretory carrier-associated membrane protein OS=Caenorhabditis elegans OX=6239 GN=scm-1 PE=1 SV=1;tr|X5M5X6|X5M5X6_CAEEL Secretory carrier-associated membrane protein OS=Caenorhabditis elegans OX=6239 GN=scm-1 PE=1 SV=1;tr|G5EED5|G5		scm-1	20.1499	20.3118	20.4127	20.3893	20.1453	19.8554	19.6711	19.576	-0.503954	-0.810952	-0.196957	20.0639	-3.76124	0.00516989	0.0817352	-1.85037	0	0
Q9U2F2	cpt-1	Q9U2F2	Q9U2F2	tr|Q9U2F2|Q9U2F2_CAEEL Carnitine O-palmitoyltransferase OS=Caenorhabditis elegans OX=6239 GN=cpt-1 PE=1 SV=3		cpt-1	20.5939	21.1257	21.2249	21.4721	20.6651	20.6622	20.5813	20.5012	-0.501722	-0.897768	-0.105677	20.8533	-2.90264	0.0190384	0.142366	-3.0733	0	0
O45136		O45136	O45136	tr|O45136|O45136_CAEEL Uncharacterized protein OS=Caenorhabditis elegans OX=6239 GN=C05D2.8 PE=1 SV=3			18.9422	19.4313	19.5284	19.6434	18.5448	18.8909	18.9403	19.168	-0.500361	-0.917996	-0.0827256	19.1362	-2.74512	0.0243773	0.159626	-3.30446	0	0
Q19004	aagr-1	Q19004	Q19004	tr|Q19004|Q19004_CAEEL P-type domain-containing protein OS=Caenorhabditis elegans OX=6239 GN=aagr-1 PE=1 SV=2		aagr-1	22.3553	22.4958	22.6894	22.133	21.8059	21.7564	22.0542	22.06	-0.499251	-0.812055	-0.186446	22.1687	-3.65697	0.00602765	0.0844721	-1.99407	0	0
Q27507	cyp-14a3	Q27507	Q27507	tr|Q27507|Q27507_CAEEL CYtochrome P450 family OS=Caenorhabditis elegans OX=6239 GN=cyp-14a3 PE=3 SV=1		cyp-14a3	17.2549	17.5289	16.0444	16.6758	16.7835	16.308	15.665	16.7507	-0.499209	-1.33026	0.331838	16.6264	-1.37636	0.20467	0.467121	-5.20378	0	0
Q94269		Q94269	Q94269	tr|Q94269|Q94269_CAEEL Carboxypeptidase OS=Caenorhabditis elegans OX=6239 GN=ctsa-2 PE=1 SV=2	Carboxypeptidase		22.9449	23.0506	23.2615	23.4915	22.6535	22.5625	22.8379	22.7034	-0.49777	-0.796544	-0.198996	22.9382	-3.81734	0.00476307	0.0788532	-1.77374	0	0
O44565	lam-1	O44565;V6CIX7	O44565	tr|O44565|O44565_CAEEL LAMinin related. See also lmb OS=Caenorhabditis elegans OX=6239 GN=lam-1 PE=1 SV=3		lam-1	22.2918	22.717	23.0089	23.2224	22.4002	22.2908	22.261	22.2978	-0.497551	-0.920191	-0.074912	22.5612	-2.69739	0.0262818	0.166921	-3.37464	0	0
Q20177		Q20177	Q20177	tr|Q20177|Q20177_CAEEL Uncharacterized protein OS=Caenorhabditis elegans OX=6239 GN=CELE_F38E9.1 PE=1 SV=2			17.2813	17.0862	17.5928	17.4137	17.0883	16.7767	16.7771	16.7482	-0.495921	-0.794634	-0.197207	17.0955	-3.80393	0.00485709	0.0792445	-1.79201	0	0
Q1ZXU6	pgp-6	Q1ZXU6;G1K0X0;Q22656;Q22655;B6VQ78;Q17645;V6CKC7;Q9BL17	Q1ZXU6;G1K0X0;Q22656;Q22655	tr|Q1ZXU6|Q1ZXU6_CAEEL p-GlycoProtein related OS=Caenorhabditis elegans OX=6239 GN=pgp-6 PE=1 SV=2;tr|G1K0X0|G1K0X0_CAEEL p-GlycoProtein related OS=Caenorhabditis elegans OX=6239 GN=pgp-6 PE=1 SV=1;tr|Q22656|Q22656_CAEEL p-GlycoProtein related OS=Caenorhab		pgp-6;pgp-7	17.9244	18.0457	17.8359	18.194	17.5152	17.6261	17.2701	17.6053	-0.495838	-0.759364	-0.232311	17.7521	-4.31112	0.00236024	0.0709452	-1.12094	0	0
Q19481		Q19481	Q19481	tr|Q19481|Q19481_CAEEL Uncharacterized protein OS=Caenorhabditis elegans OX=6239 GN=CELE_F15B9.6 PE=1 SV=2			18.3423	19.1928	19.7833	19.1276	18.4714	18.8542	18.8452	18.295	-0.495061	-1.14832	0.158198	18.864	-1.73639	0.119312	0.363042	-4.74874	0	0
Q9NA78		Q9NA78	Q9NA78	tr|Q9NA78|Q9NA78_CAEEL Thioredoxin domain-containing protein OS=Caenorhabditis elegans OX=6239 GN=txdc-12.1 PE=1 SV=1			22.3305	22.0407	21.9645	22.5741	21.7814	21.5137	21.6489	21.9857	-0.495031	-0.860888	-0.129175	21.9799	-3.10025	0.014002	0.122906	-2.78516	0	0
P46576	gop-3	P46576	P46576	sp|P46576|SAM50_CAEEL SAM50-like protein gop-3 OS=Caenorhabditis elegans OX=6239 GN=gop-3 PE=2 SV=2	SAM50-like protein gop-3	gop-3	16.7467	17.144	17.4843	17.4402	16.8131	16.7241	16.4808	16.8335	-0.49091	-0.885651	-0.096168	16.9583	-2.84947	0.0206912	0.148094	-3.15123	0	0
Q21523	lact-4	Q21523	Q21523	tr|Q21523|Q21523_CAEEL Beta-lactamase domain-containing protein OS=Caenorhabditis elegans OX=6239 GN=lact-4 PE=1 SV=1		lact-4	15.2712	15.7938	15.7559	15.499	15.1436	15.2445	14.759	15.2161	-0.489139	-0.843858	-0.134419	15.3354	-3.15953	0.0127785	0.11591	-2.69931	0	0
Q22161	sfxn-1.5	Q22161	Q22161	tr|Q22161|Q22161_CAEEL Sidoreflexin OS=Caenorhabditis elegans OX=6239 GN=sfxn-1.5 PE=1 SV=1	Sideroflexin	sfxn-1.5	20.6196	20.7421	20.6468	20.7312	20.5317	20.2867	19.9106	20.0569	-0.488454	-0.796483	-0.180425	20.4407	-3.63334	0.0062422	0.0854365	-2.02684	0	0
Q9U3P5	tram-1	Q9U3P5;Q9XXK7	Q9U3P5;Q9XXK7	tr|Q9U3P5|Q9U3P5_CAEEL Translocating chain-associated membrane protein OS=Caenorhabditis elegans OX=6239 GN=tram-1 PE=1 SV=1;tr|Q9XXK7|Q9XXK7_CAEEL Translocating chain-associated membrane protein OS=Caenorhabditis elegans OX=6239 GN=tram-1 PE=1 SV=1	Translocating chain-associated membrane protein	tram-1	21.5077	21.5725	21.4244	21.6216	21.4088	21.0171	20.7207	21.0276	-0.487998	-0.809857	-0.166138	21.2875	-3.47398	0.0079187	0.0938	-2.24995	0	0
F5GUC7		F5GUC7;Q19553	F5GUC7;Q19553	tr|F5GUC7|F5GUC7_CAEEL Purple acid phosphatase OS=Caenorhabditis elegans OX=6239 GN=papl-1 PE=1 SV=1;tr|Q19553|Q19553_CAEEL Purple acid phosphatase OS=Caenorhabditis elegans OX=6239 GN=papl-1 PE=1 SV=1	Purple acid phosphatase		19.1839	19.1659	19.4044	19.2108	18.6781	18.6794	18.7975	18.8685	-0.485387	-0.688248	-0.282526	18.9985	-5.48233	0.000514367	0.0667649	0.259312	0	0
G5EEK3	noca-1	G5EEK3	G5EEK3	sp|G5EEK3|NOCA1_CAEEL Non-centrosomal microtubule array protein 1 OS=Caenorhabditis elegans OX=6239 GN=noca-1 PE=2 SV=1		noca-1	14.3083	14.1411	14.1161	13.8852	14.2684	14.2797	13.9296	12.0323	-0.485204	-1.55626	0.585855	13.8701	-1.03797	0.328551	0.591084	-5.57024	0	0
A0A1X7RC97		A0A1X7RC97	A0A1X7RC97	tr|A0A1X7RC97|A0A1X7RC97_CAEEL ARGiNase Homolog OS=Caenorhabditis elegans OX=6239 GN=argn-1 PE=1 SV=1			22.0276	21.8395	22.0704	21.696	21.5409	21.3575	21.4761	21.3204	-0.48465	-0.729189	-0.240112	21.666	-4.54105	0.00172281	0.0667649	-0.831036	0	0
P45971	T09A5.11	P45971	P45971	sp|P45971|OST48_CAEEL Dolichyl-diphosphooligosaccharide--protein glycosyltransferase 48 kDa subunit OS=Caenorhabditis elegans OX=6239 GN=ostb-1 PE=3 SV=1	Probable dolichyl-diphosphooligosaccharide--protein glycosyltransferase 48 kDa subunit	T09A5.11	23.7051	23.8537	23.72	23.9382	23.5687	23.3953	22.9973	23.3175	-0.484531	-0.78006	-0.189001	23.562	-3.75661	0.00520514	0.0819536	-1.85673	0	0
Q22251	cox-15	Q22251	Q22251	tr|Q22251|Q22251_CAEEL Cytochrome OXidase assembly protein OS=Caenorhabditis elegans OX=6239 GN=cox-15 PE=1 SV=1		cox-15	17.0642	17.295	17.2006	17.3142	17.0512	16.8551	16.5458	16.4903	-0.482919	-0.799225	-0.166612	16.9771	-3.49817	0.00763619	0.0920185	-2.21586	0	0
Q23660		Q23660	Q23660	tr|Q23660|Q23660_CAEEL Uncharacterized protein OS=Caenorhabditis elegans OX=6239 GN=CELE_ZK899.2 PE=1 SV=2			19.972	20.4472	20.5546	20.447	19.5742	19.9345	19.8831	20.0991	-0.482511	-0.844711	-0.12031	20.114	-3.05234	0.0150799	0.127118	-2.85477	0	0
K8ESM2		K8ESM2	K8ESM2	tr|K8ESM2|K8ESM2_CAEEL Carboxypeptidase OS=Caenorhabditis elegans OX=6239 GN=CELE_Y16B4A.2 PE=1 SV=1	Carboxypeptidase		18.9271	19.1853	19.3903	19.5812	18.5606	18.8795	18.8267	18.8887	-0.482104	-0.826426	-0.137782	19.0299	-3.20812	0.0118588	0.109877	-2.62917	0	0
Q93204	gpx-5	Q93204;Q95003	Q93204	tr|Q93204|Q93204_CAEEL Glutathione peroxidase OS=Caenorhabditis elegans OX=6239 GN=gpx-5 PE=1 SV=3	Glutathione peroxidase	gpx-5	22.813	23.1847	23.0703	23.44	22.4547	23.0274	22.5051	22.5946	-0.481562	-0.869025	-0.094099	22.8862	-2.84772	0.020748	0.148094	-3.1538	0	0
Q19579	pab-2	Q19579;Q19581	Q19579;Q19581	tr|Q19579|Q19579_CAEEL Polyadenylate-binding protein OS=Caenorhabditis elegans OX=6239 GN=pab-2 PE=1 SV=1;tr|Q19581|Q19581_CAEEL Polyadenylate-binding protein OS=Caenorhabditis elegans OX=6239 GN=pab-2 PE=1 SV=2	Polyadenylate-binding protein	pab-2	22.0204	21.7997	21.8076	21.3884	21.6428	21.2293	21.1946	21.0293	-0.480014	-0.869943	-0.090085	21.514	-2.82061	0.0216492	0.150674	-3.19357	0	0
Q20950		Q20950	Q20950	tr|Q20950|Q20950_CAEEL Pept_C1 domain-containing protein OS=Caenorhabditis elegans OX=6239 GN=cpr-9 PE=1 SV=2			24.144	23.7154	24.126	24.0148	23.7146	23.3021	23.4872	23.577	-0.479848	-0.774584	-0.185113	23.7601	-3.73033	0.00540977	0.0827015	-1.89281	0	0
P17343	gpb-1	P17343;D1MN68	P17343	sp|P17343|GBB1_CAEEL Guanine nucleotide-binding protein subunit beta-1 OS=Caenorhabditis elegans OX=6239 GN=gpb-1 PE=1 SV=2	Guanine nucleotide-binding protein subunit beta-1	gpb-1	22.47	22.8371	22.9344	23.0001	22.5069	22.3889	22.1931	22.234	-0.479691	-0.786594	-0.172788	22.5706	-3.58126	0.00674447	0.0880846	-2.09938	0	0
G4S034	spc-1	G4S034;Q21408	G4S034;Q21408	tr|G4S034|G4S034_CAEEL SPeCtrin OS=Caenorhabditis elegans OX=6239 GN=spc-1 PE=1 SV=2;tr|Q21408|Q21408_CAEEL SPeCtrin OS=Caenorhabditis elegans OX=6239 GN=spc-1 PE=1 SV=2		spc-1	25.4065	25.6925	25.7912	25.8864	25.4577	25.2081	25.2154	24.9852	-0.477589	-0.789694	-0.165483	25.4554	-3.50613	0.00754564	0.091661	-2.20466	0	0
P54813	ymel-1	P54813	P54813	sp|P54813|YME1_CAEEL ATP-dependent zinc metalloprotease YME1 homolog OS=Caenorhabditis elegans OX=6239 GN=ymel-1 PE=3 SV=2	ATP-dependent zinc metalloprotease YME1 homolog	ymel-1	18.2694	18.3638	18.3304	18.4429	18.1386	17.9034	17.6531	17.804	-0.476866	-0.733026	-0.220706	18.1132	-4.2654	0.00251505	0.0710698	-1.17968	0	0
U4PBL3		U4PBL3;U4PM16	U4PBL3;U4PM16	tr|U4PBL3|U4PBL3_CAEEL Uncharacterized protein OS=Caenorhabditis elegans OX=6239 GN=CELE_Y37E11AM.3 PE=1 SV=1;tr|U4PM16|U4PM16_CAEEL Uncharacterized protein OS=Caenorhabditis elegans OX=6239 GN=CELE_Y37E11AM.3 PE=1 SV=1			19.5713	19.649	19.4212	19.8708	19.2591	19.2273	18.9189	19.2114	-0.473871	-0.753707	-0.194034	19.3911	-3.87999	0.00434867	0.077703	-1.68872	0	0
A0A0K3ATZ5	nsy-1	A0A0K3ATZ5;Q21029	A0A0K3ATZ5;Q21029	tr|A0A0K3ATZ5|A0A0K3ATZ5_CAEEL Mitogen-activated protein kinase kinase kinase OS=Caenorhabditis elegans OX=6239 GN=nsy-1 PE=1 SV=1;sp|Q21029|NSY1_CAEEL Mitogen-activated protein kinase kinase kinase nsy-1 OS=Caenorhabditis elegans OX=6239 GN=nsy-1 PE=1 SV=		nsy-1	12.366	12.5862	12.0933	12.3569	12.2881	12.0773	11.3047	11.8419	-0.472615	-0.952019	0.00679031	12.1143	-2.25881	0.0526388	0.242613	-4.01678	0	0
Q18823	lam-2	Q18823	Q18823	sp|Q18823|LAM2_CAEEL Laminin-like protein lam-2 OS=Caenorhabditis elegans OX=6239 GN=lam-2 PE=1 SV=3	Laminin-like protein lam-2	lam-2	21.3744	21.7755	22.1968	22.3865	21.5356	21.3995	21.4793	21.4298	-0.472257	-0.939249	-0.00526465	21.6972	-2.31709	0.0479938	0.230156	-3.93216	0	0
Q93930	prx-14	Q93930	Q93930	tr|Q93930|Q93930_CAEEL Peroxin-14 OS=Caenorhabditis elegans OX=6239 GN=prx-14 PE=1 SV=1		prx-14	15.7906	16.2407	16.3381	16.5873	15.8196	15.7122	15.503	16.0333	-0.472144	-0.887497	-0.0567916	16.0031	-2.60455	0.0304325	0.181027	-3.51116	0	0
O76687		O76687	O76687	tr|O76687|O76687_CAEEL Uncharacterized protein OS=Caenorhabditis elegans OX=6239 GN=CELE_M01G5.3 PE=1 SV=2			20.3609	20.5181	20.4065	20.9115	20.3155	20.0426	19.8427	20.1147	-0.470359	-0.812187	-0.12853	20.3141	-3.15279	0.0129117	0.116353	-2.70905	0	0
Q9Y194	spl-1	Q9Y194	Q9Y194	sp|Q9Y194|SGPL_CAEEL Sphingosine-1-phosphate lyase OS=Caenorhabditis elegans OX=6239 GN=spl-1 PE=1 SV=1	Sphingosine-1-phosphate lyase	spl-1	19.3692	19.4172	19.7933	19.5937	19.1156	19.0087	19.1145	19.0558	-0.469695	-0.712518	-0.226871	19.3085	-4.432	0.00199829	0.0668664	-0.967388	0	0
Q18093		Q18093	Q18093	tr|Q18093|Q18093_CAEEL Translocation protein SEC62 OS=Caenorhabditis elegans OX=6239 GN=C18E9.2 PE=1 SV=2			20.3479	20.4731	20.4875	20.7874	20.317	20.0088	19.8795	20.0145	-0.46903	-0.763769	-0.174292	20.2895	-3.64619	0.00612455	0.0848948	-2.00901	0	0
P06582	hsp-16.2	P06582;V6CLQ2	P06582;V6CLQ2	sp|P06582|HSP12_CAEEL Heat shock protein hsp-16.2 OS=Caenorhabditis elegans OX=6239 GN=hsp-16.2 PE=2 SV=1;tr|V6CLQ2|V6CLQ2_CAEEL SHSP domain-containing protein OS=Caenorhabditis elegans OX=6239 GN=hsp-16.2 PE=1 SV=1	Heat shock protein Hsp-16.2	hsp-16.2	24.827	24.1289	25.8096	23.5824	24.8515	24.0883	25.5457	21.9864	-0.468992	-2.24306	1.30507	24.3525	-0.605719	0.560884	0.764769	-5.9174	0	0
Q22013		Q22013	Q22013	tr|Q22013|Q22013_CAEEL Signal recognition particle receptor subunit beta OS=Caenorhabditis elegans OX=6239 GN=CELE_R186.3 PE=1 SV=1			20.0404	20.1031	20.1982	20.3763	19.9105	19.7123	19.5071	19.719	-0.467285	-0.726746	-0.207824	19.9459	-4.12653	0.00305605	0.0718812	-1.36027	0	0
C6KRP6	sqrd-1	C6KRP6;A0A061ADY3;C6KRP5;O62133;M1ZJZ0;M1ZJU1	C6KRP6;A0A061ADY3;C6KRP5;O62133;M1ZJZ0;M1ZJU1	tr|C6KRP6|C6KRP6_CAEEL Pyr_redox_2 domain-containing protein OS=Caenorhabditis elegans OX=6239 GN=sqrd-1 PE=1 SV=1;tr|A0A061ADY3|A0A061ADY3_CAEEL Pyr_redox_2 domain-containing protein OS=Caenorhabditis elegans OX=6239 GN=sqrd-1 PE=1 SV=1;tr|C6KRP5|C6KRP5_C		sqrd-1	17.7365	17.789	18.2368	18.33	17.3327	17.5171	17.5036	17.8729	-0.466486	-0.863471	-0.0695019	17.7898	-2.69241	0.0264891	0.167294	-3.38197	0	0
Q93641	sac-1	Q93641	Q93641	tr|Q93641|Q93641_CAEEL SAC domain-containing protein OS=Caenorhabditis elegans OX=6239 GN=sac-1 PE=1 SV=2		sac-1	18.2201	18.3679	18.2883	18.5873	18.0047	17.9196	17.7201	17.9537	-0.466368	-0.711604	-0.221131	18.1327	-4.35731	0.00221424	0.0687766	-1.06198	0	0
Q17938	daf-36	Q17938	Q17938	sp|Q17938|DAF36_CAEEL Cholesterol 7-desaturase OS=Caenorhabditis elegans OX=6239 GN=daf-36 PE=1 SV=2	Cholesterol desaturase daf-36	daf-36	18.472	18.4802	18.4328	18.6101	18.0827	17.8579	17.7715	18.4182	-0.466254	-0.791665	-0.140844	18.2657	-3.28296	0.0105756	0.106475	-2.52161	0	0
G5EC53	mboa-3	G5EC53	G5EC53	tr|G5EC53|G5EC53_CAEEL Lysophospholipid acyltransferase OS=Caenorhabditis elegans OX=6239 GN=mboa-3 PE=1 SV=1		mboa-3	16.7026	16.6412	17.0885	16.9534	16.5722	16.1601	16.4998	16.2939	-0.464926	-0.776521	-0.153331	16.614	-3.41876	0.00860557	0.0966594	-2.32803	0	0
O45218	ads-1	O45218	O45218	sp|O45218|ADAS_CAEEL Alkyldihydroxyacetonephosphate synthase OS=Caenorhabditis elegans OX=6239 GN=ads-1 PE=2 SV=1	Alkyldihydroxyacetonephosphate synthase	ads-1	21.6991	21.6091	21.3571	21.8493	21.3599	20.9506	20.8941	21.4562	-0.463498	-0.835232	-0.0917642	21.3969	-2.85687	0.0204524	0.148094	-3.14037	0	0
Q20758	arl-1	Q20758	Q20758	sp|Q20758|ARL1_CAEEL ADP-ribosylation factor-like protein 1 OS=Caenorhabditis elegans OX=6239 GN=arl-1 PE=2 SV=2	ADP-ribosylation factor-like protein 1	arl-1	19.1054	18.9367	19.0975	18.5122	18.8875	18.4484	18.3774	18.0876	-0.462736	-0.908098	-0.0173745	18.6816	-2.38065	0.0433923	0.218808	-3.83951	0	0
B7WNB3	clec-146	B7WNB3;O18202	B7WNB3;O18202	tr|B7WNB3|B7WNB3_CAEEL C-type lectin domain-containing protein OS=Caenorhabditis elegans OX=6239 GN=clec-146 PE=1 SV=1;tr|O18202|O18202_CAEEL C-type lectin domain-containing protein OS=Caenorhabditis elegans OX=6239 GN=clec-146 PE=1 SV=2		clec-146	20.0655	21.3291	20.5485	20.6843	19.7531	21.0178	20.2589	19.7486	-0.462261	-1.24868	0.324161	20.4257	-1.34681	0.21363	0.474101	-5.23847	0	0
Q23091		Q23091	Q23091	tr|Q23091|Q23091_CAEEL Oxidored_FMN domain-containing protein OS=Caenorhabditis elegans OX=6239 GN=CELE_ZK742.4 PE=1 SV=1			19.0961	19.3717	19.2875	19.5093	19.0368	18.9689	18.6421	18.7702	-0.461677	-0.745853	-0.1775	19.0853	-3.72242	0.00547303	0.0827015	-1.90368	0	0
Q21574		Q21574	Q21574	tr|Q21574|Q21574_CAEEL Uncharacterized protein OS=Caenorhabditis elegans OX=6239 GN=CELE_M28.8 PE=1 SV=1			12.6477	13.1958	13.224	13.9668	12.8564	12.5438	12.7674	13.0208	-0.461498	-1.04185	0.118853	13.0278	-1.82202	0.104546	0.34355	-4.63328	0	0
Q09544	F58F12.1	Q09544	Q09544	sp|Q09544|ATPD_CAEEL ATP synthase subunit delta, mitochondrial OS=Caenorhabditis elegans OX=6239 GN=F58F12.1 PE=1 SV=1	ATP synthase subunit delta, mitochondrial	F58F12.1	23.559	23.8888	23.7108	24.0723	23.5162	23.492	22.9845	23.3933	-0.461232	-0.816042	-0.106422	23.5771	-2.97851	0.016913	0.134733	-2.96237	0	0
P90983	rps-29	P90983	P90983	tr|P90983|P90983_CAEEL 40S ribosomal protein S29 OS=Caenorhabditis elegans OX=6239 GN=rps-29 PE=1 SV=2		rps-29	17.3043	18.1566	17.8689	18.5499	17.305	17.6644	17.3076	17.758	-0.461179	-1.03996	0.117606	17.7393	-1.82569	0.103953	0.34282	-4.62828	0	0
Q17490	unc-44	Q17490	Q17490	tr|Q17490|Q17490_CAEEL Uncharacterized protein OS=Caenorhabditis elegans OX=6239 GN=unc-44 PE=1 SV=2		unc-44	22.616	23.027	23.1762	23.5237	22.6763	22.6425	22.5264	22.6545	-0.460803	-0.860277	-0.0613284	22.8553	-2.64302	0.0286368	0.175183	-3.45459	0	0
Q19391		Q19391	Q19391	tr|Q19391|Q19391_CAEEL 3Beta_HSD domain-containing protein OS=Caenorhabditis elegans OX=6239 GN=CELE_F13D11.4 PE=1 SV=3			17.0261	16.8655	16.1226	16.2058	16.3264	16.5188	15.7929	15.7388	-0.460778	-1.06252	0.140969	16.3246	-1.7545	0.116036	0.358376	-4.72452	0	0
Q2PJ74	aman-2	Q2PJ74	Q2PJ74	tr|Q2PJ74|Q2PJ74_CAEEL Alpha-mann_mid domain-containing protein OS=Caenorhabditis elegans OX=6239 GN=aman-2 PE=1 SV=1	Alpha-mannosidase	aman-2	18.6062	18.7194	18.5763	18.9058	18.5935	18.2191	17.9069	18.2464	-0.460424	-0.802625	-0.118224	18.4717	-3.08285	0.0143839	0.124559	-2.81042	0	0
O61397	gly-7	O61397;A0A0K3ASG4;A0A0K3AW23	O61397;A0A0K3ASG4;A0A0K3AW23	sp|O61397|GALT7_CAEEL Probable N-acetylgalactosaminyltransferase 7 OS=Caenorhabditis elegans OX=6239 GN=gly-7 PE=2 SV=1;tr|A0A0K3ASG4|A0A0K3ASG4_CAEEL Polypeptide N-acetylgalactosaminyltransferase OS=Caenorhabditis elegans OX=6239 GN=gly-7 PE=1 SV=1;tr|A0A	Probable N-acetylgalactosaminyltransferase 7	gly-7	17.7914	17.959	17.8423	18.1572	17.7332	17.5105	17.1372	17.5311	-0.459465	-0.783197	-0.135733	17.7077	-3.25193	0.0110891	0.10693	-2.56614	0	0
G5EBI0	4D656	G5EBI0	G5EBI0	tr|G5EBI0|G5EBI0_CAEEL Endoplasmic reticulum transmembrane protein OS=Caenorhabditis elegans OX=6239 GN=4D656 PE=1 SV=1		4D656	21.6285	21.8292	21.9022	22.0089	21.5826	21.3552	21.1762	21.4178	-0.459246	-0.728384	-0.190108	21.6126	-3.90972	0.00416567	0.0775233	-1.6486	0	0
Q19714		Q19714	Q19714	sp|Q19714|TMCO1_CAEEL Calcium load-activated calcium channel homolog OS=Caenorhabditis elegans OX=6239 GN=F22B5.10 PE=3 SV=1			18.2515	18.3618	18.1694	18.3485	18.2126	17.7711	17.5556	17.7576	-0.458595	-0.777618	-0.139572	18.0535	-3.29368	0.0104041	0.105581	-2.50626	0	0
Q20053	asb-1	Q20053	Q20053	tr|Q20053|Q20053_CAEEL ATP synthase subunit b OS=Caenorhabditis elegans OX=6239 GN=asb-1 PE=1 SV=1		asb-1	23.56	23.6639	23.3457	22.9949	23.4912	23.2291	22.4918	22.5233	-0.457253	-1.04447	0.129961	23.1625	-1.78417	0.11085	0.352971	-4.68461	0	0
Q18026	flu-2	Q18026	Q18026	sp|Q18026|KYNU_CAEEL Kynureninase OS=Caenorhabditis elegans OX=6239 GN=flu-2 PE=2 SV=1	Kynureninase	flu-2	22.8358	23.9763	23.8291	24.8471	22.7886	23.5772	23.4532	23.8498	-0.454851	-1.38088	0.47118	23.6446	-1.12543	0.29187	0.558086	-5.48245	0	0
Q9U238	trap-4	Q9U238	Q9U238	tr|Q9U238|Q9U238_CAEEL Signal sequence receptor subunit delta OS=Caenorhabditis elegans OX=6239 GN=trap-4 PE=1 SV=1		trap-4	21.8316	21.9281	21.8205	21.9346	21.6286	21.4033	21.1849	21.4787	-0.454818	-0.693989	-0.215647	21.6513	-4.35717	0.00221466	0.0687766	-1.06215	0	0
Q23445	ZK180.4	Q23445	Q23445	sp|Q23445|SAR1_CAEEL GTP-binding protein SAR1 OS=Caenorhabditis elegans OX=6239 GN=sar-1 PE=3 SV=1	GTP-binding protein SAR1	ZK180.4	22.8051	22.5968	22.099	21.5507	22.564	21.9454	21.3856	21.3411	-0.453869	-1.24762	0.339885	22.036	-1.31015	0.225214	0.48693	-5.28086	0	0
P06581	hsp-16.41	P06581	P06581	sp|P06581|HSP16_CAEEL Heat shock protein Hsp-16.41 OS=Caenorhabditis elegans OX=6239 GN=hsp-16.41 PE=2 SV=1	Heat shock protein Hsp-16.41	hsp-16.41	22.6324	21.7559	23.3766	20.5185	22.5616	21.564	22.8299	19.5214	-0.451607	-2.3458	1.44258	21.845	-0.546276	0.599238	0.790783	-5.95243	0	0
Q629J5	R144.12	Q629J5	Q629J5	sp|Q629J5|YRRC_CAEEL Uncharacterized protein R144.12 OS=Caenorhabditis elegans OX=6239 GN=R144.12 PE=4 SV=1	Uncharacterized protein R144.12	R144.12	16.6093	17.0229	17.128	16.8788	16.7765	16.4474	16.5347	16.0807	-0.449935	-0.83485	-0.0650198	16.6848	-2.6783	0.0270851	0.169333	-3.4027	0	0
P51875	goa-1	P51875;V6CLF2;V6CK09;Q21917;P28051;Q9BIG5	P51875	sp|P51875|GNAO_CAEEL Guanine nucleotide-binding protein G(o) subunit alpha OS=Caenorhabditis elegans OX=6239 GN=goa-1 PE=1 SV=3	Guanine nucleotide-binding protein G(o) subunit alpha	goa-1	22.1843	22.4453	22.5075	22.7116	22.115	21.9842	21.8515	22.0984	-0.449913	-0.733102	-0.166723	22.2372	-3.64021	0.00617901	0.08535	-2.01731	0	0
O62390		O62390	O62390	tr|O62390|O62390_CAEEL Uncharacterized protein OS=Caenorhabditis elegans OX=6239 GN=CELE_W01F3.2 PE=1 SV=1			20.525	21.9304	21.9838	22.4783	20.7647	21.4194	21.481	21.4527	-0.449905	-1.34566	0.445849	21.5044	-1.15082	0.281855	0.544717	-5.456	0	0
O45864		O45864	O45864	tr|O45864|O45864_CAEEL Cytochrome b-c1 complex subunit 6 OS=Caenorhabditis elegans OX=6239 GN=CELE_T27E9.2 PE=1 SV=1	Cytochrome b-c1 complex subunit 6		17.64	17.5413	17.7188	17.481	17.5732	17.1426	16.9533	16.9138	-0.449554	-0.793422	-0.105685	17.3705	-2.99546	0.0164725	0.133244	-2.93762	0	0
Q965S2		Q965S2	Q965S2	tr|Q965S2|Q965S2_CAEEL 2-arachidonoylglycerol hydrolase ABHD12 OS=Caenorhabditis elegans OX=6239 GN=abhd-12 PE=1 SV=1			15.4406	15.5254	16.0929	15.3687	15.3464	14.7441	15.2387	15.3036	-0.448653	-0.894519	-0.00278622	15.3825	-2.30558	0.0488779	0.232907	-3.9489	0	0
Q20123	epg-4	Q20123	Q20123	sp|Q20123|EI24_CAEEL Ectopic P granules protein 4 OS=Caenorhabditis elegans OX=6239 GN=epg-4 PE=2 SV=1	Ectopic P granules protein 4	epg-4	15.2298	15.5162	15.6398	15.8539	15.2879	15.0322	14.9989	15.1271	-0.44839	-0.767098	-0.129682	15.3357	-3.22358	0.0115811	0.108812	-2.60692	0	0
Q9XXK1	H28O16.1	Q9XXK1;O45827	Q9XXK1	sp|Q9XXK1|ATPA_CAEEL ATP synthase subunit alpha, mitochondrial OS=Caenorhabditis elegans OX=6239 GN=atp-1 PE=1 SV=1	ATP synthase subunit alpha, mitochondrial	H28O16.1	27.5157	27.5849	27.4735	27.1011	27.3573	27.0975	26.6037	26.8238	-0.448251	-0.857558	-0.0389436	27.1947	-2.50927	0.0353876	0.196487	-3.65116	0	0
Q9U1Z6		Q9U1Z6	Q9U1Z6	tr|Q9U1Z6|Q9U1Z6_CAEEL Hydrolase_4 domain-containing protein OS=Caenorhabditis elegans OX=6239 GN=abhd-3.1 PE=1 SV=1			17.5624	17.5806	17.2066	18.2239	17.3818	17.0616	16.9645	17.3742	-0.447835	-0.932594	0.036924	17.4194	-2.11674	0.0659024	0.274522	-4.22125	0	0
Q9N538	dhs-9	Q9N538	Q9N538	tr|Q9N538|Q9N538_CAEEL DeHydrogenases, Short chain OS=Caenorhabditis elegans OX=6239 GN=dhs-9 PE=1 SV=1		dhs-9	23.0367	23.1405	22.9877	22.847	22.8302	22.5832	22.3205	22.4879	-0.447589	-0.727556	-0.167623	22.7792	-3.6631	0.00597322	0.0844721	-1.98557	0	0
G5EDP0		G5EDP0	G5EDP0	tr|G5EDP0|G5EDP0_CAEEL Uncharacterized protein OS=Caenorhabditis elegans OX=6239 GN=CELE_Y32F6A.5 PE=1 SV=1			24.5687	24.6022	24.7752	24.4259	24.2376	24.104	24.1349	24.1073	-0.447069	-0.658144	-0.235994	24.3695	-4.85302	0.00113793	0.0667649	-0.452466	0	0
P91245		P91245	P91245	tr|P91245|P91245_CAEEL Brain protein I3 OS=Caenorhabditis elegans OX=6239 GN=CELE_F11G11.5 PE=1 SV=1			16.0473	15.9359	15.8741	16.3083	15.5932	15.7649	15.3774	15.6422	-0.447009	-0.731574	-0.162444	15.8179	-3.59924	0.00656643	0.0880846	-2.0743	0	0
H2KZV5		H2KZV5;Q4W525	H2KZV5	tr|H2KZV5|H2KZV5_CAEEL Lipase_3 domain-containing protein OS=Caenorhabditis elegans OX=6239 GN=CELE_T21H3.1 PE=1 SV=1			24.451	23.9615	24.533	24.2273	24.2165	23.8818	23.6171	23.6717	-0.4464	-0.838092	-0.0547071	24.07	-2.61128	0.0301103	0.180062	-3.50127	0	0
H2KYE0	nra-4	H2KYE0	H2KYE0	sp|H2KYE0|NRA4_CAEEL Nicotinic receptor-associated protein 4 OS=Caenorhabditis elegans OX=6239 GN=nra-4 PE=1 SV=1		nra-4	23.2776	23.3832	23.4817	23.4572	23.2041	22.9419	22.78	22.8884	-0.446353	-0.69129	-0.201416	23.1768	-4.17541	0.00285259	0.0710698	-1.29634	0	0
Q09216	B0495.7	Q09216	Q09216	sp|Q09216|ERP1A_CAEEL Putative endoplasmic reticulum metallopeptidase 1-A OS=Caenorhabditis elegans OX=6239 GN=B0495.7 PE=1 SV=2	Putative endoplasmic reticulum metallopeptidase 1-A	B0495.7	19.3172	19.5392	19.4114	19.6649	19.145	19.1062	18.8269	19.0702	-0.446074	-0.696176	-0.195972	19.2601	-4.08663	0.00323366	0.0720851	-1.41275	0	0
Q95Y79	zig-9	Q95Y79	Q95Y79	tr|Q95Y79|Q95Y79_CAEEL Ig-like domain-containing protein OS=Caenorhabditis elegans OX=6239 GN=zig-9 PE=1 SV=3		zig-9	19.1654	19.5756	19.9296	19.9984	19.2531	19.245	19.2421	19.1514	-0.444401	-0.847027	-0.0417747	19.4451	-2.52899	0.0342986	0.193058	-3.62219	0	0
G4RYA5		G4RYA5	G4RYA5	tr|G4RYA5|G4RYA5_CAEEL SRP54 domain-containing protein OS=Caenorhabditis elegans OX=6239 GN=CELE_F38A1.8 PE=1 SV=1			22.026	22.0312	21.9877	22.126	21.8008	21.6115	21.4235	21.561	-0.443526	-0.661881	-0.225172	21.821	-4.65406	0.00148004	0.0667649	-0.691919	0	0
Q9TXR7		Q9TXR7;H2L085	Q9TXR7	tr|Q9TXR7|Q9TXR7_CAEEL Mitochondrial import inner membrane translocase subunit Tim21 OS=Caenorhabditis elegans OX=6239 GN=CELE_F56B3.11 PE=1 SV=1			20.3988	20.6038	20.637	20.6252	20.3585	20.1622	19.8975	20.0746	-0.44303	-0.703988	-0.182072	20.3447	-3.88989	0.00428677	0.0775233	-1.67534	0	0
Q21430	pix-1	Q21430;E3W735	Q21430;E3W735	tr|Q21430|Q21430_CAEEL PIX (PAK (p21-activated kinase) Interacting eXchange factor) homolog OS=Caenorhabditis elegans OX=6239 GN=pix-1 PE=1 SV=3;tr|E3W735|E3W735_CAEEL PIX (PAK (p21-activated kinase) Interacting eXchange factor) homolog OS=Caenorhabditis e		pix-1	17.7505	17.6116	17.8021	17.9384	17.6297	17.3062	17.207	17.1885	-0.442811	-0.722559	-0.163063	17.5542	-3.62682	0.00630285	0.0860053	-2.0359	0	0
O01917		O01917	O01917	tr|O01917|O01917_CAEEL Deltameth_res domain-containing protein OS=Caenorhabditis elegans OX=6239 GN=CELE_F23H11.5 PE=1 SV=1			18.7133	18.6959	18.9799	18.7709	18.695	18.2433	18.3318	18.1189	-0.442777	-0.752042	-0.133512	18.5686	-3.28042	0.0106167	0.106475	-2.52526	0	0
G5EFC1	rab-8	G5EFC1	G5EFC1	tr|G5EFC1|G5EFC1_CAEEL RAB family OS=Caenorhabditis elegans OX=6239 GN=rab-8 PE=1 SV=1		rab-8	20.7442	20.7354	20.7348	20.3908	20.6012	20.3798	19.9605	19.8961	-0.441894	-0.83961	-0.0441785	20.4304	-2.54578	0.0333989	0.190615	-3.59754	0	0
Q9XVE5	fce-1	Q9XVE5	Q9XVE5	sp|Q9XVE5|FACE1_CAEEL CAAX prenyl protease 1 homolog OS=Caenorhabditis elegans OX=6239 GN=fce-1 PE=1 SV=1	CAAX prenyl protease 1 homolog	fce-1	20.7321	20.8182	20.9339	20.9497	20.6846	20.3867	20.2951	20.3029	-0.441157	-0.692172	-0.190142	20.6379	-4.02689	0.00352063	0.0740813	-1.49183	0	0
Q10949	psd-1	Q10949	Q10949	sp|Q10949|PISD_CAEEL Phosphatidylserine decarboxylase proenzyme, mitochondrial OS=Caenorhabditis elegans OX=6239 GN=psd-1 PE=3 SV=2	Phosphatidylserine decarboxylase proenzyme;Phosphatidylserine decarboxylase alpha chain;Phosphatidylserine decarboxylase beta chain	psd-1	17.9561	18.1608	17.9907	18.3766	17.8751	17.6967	17.4409	17.7097	-0.440496	-0.735227	-0.145766	17.9008	-3.42446	0.00853181	0.0966594	-2.31995	0	0
P91269		P91269	P91269	tr|P91269|P91269_CAEEL Uncharacterized protein OS=Caenorhabditis elegans OX=6239 GN=CELE_F21F3.6 PE=1 SV=1			15.9865	16.1367	15.848	16.1508	16.0036	15.8188	14.742	15.7974	-0.440042	-1.03331	0.153224	15.8105	-1.69949	0.126255	0.371101	-4.79776	0	0
O62236	syx-7	O62236	O62236	tr|O62236|O62236_CAEEL t-SNARE coiled-coil homology domain-containing protein OS=Caenorhabditis elegans OX=6239 GN=syx-7 PE=1 SV=2		syx-7	17.5949	17.6708	17.6111	17.9323	17.5936	17.3422	17.2617	16.8532	-0.439562	-0.805907	-0.0732173	17.4825	-2.74919	0.0242215	0.159458	-3.29848	0	0
Q20447		Q20447	Q20447	tr|Q20447|Q20447_CAEEL Tr-type G domain-containing protein OS=Caenorhabditis elegans OX=6239 GN=CELE_F46B6.6 PE=1 SV=2			18.2257	18.1889	18.199	18.2513	18.0172	17.7965	17.5852	17.7147	-0.437817	-0.668535	-0.207098	17.9973	-4.34795	0.00224302	0.0691802	-1.0739	0	0
Q7YX71		Q7YX71	Q7YX71	tr|Q7YX71|Q7YX71_CAEEL GOLD domain-containing protein OS=Caenorhabditis elegans OX=6239 GN=C26C6.9 PE=1 SV=1			15.2981	14.9233	15.3839	15.376	15.1988	14.4871	15.1096	14.4367	-0.437262	-0.905761	0.0312374	15.0267	-2.13849	0.0636772	0.269238	-4.19013	0	0
O45228	B0513.5	O45228	O45228	sp|O45228|PROD_CAEEL Proline dehydrogenase 1, mitochondrial OS=Caenorhabditis elegans OX=6239 GN=prdh-1 PE=2 SV=2	Proline dehydrogenase 1, mitochondrial	B0513.5	22.2996	22.5137	22.581	22.6632	22.4273	22.1649	21.8252	21.8932	-0.43675	-0.777638	-0.0958632	22.296	-2.93561	0.0180829	0.139192	-3.02506	0	0
Q9XVI6	sptl-3	Q9XVI6	Q9XVI6	sp|Q9XVI6|SPTC3_CAEEL Serine palmitoyltransferase 3 OS=Caenorhabditis elegans OX=6239 GN=sptl-3 PE=3 SV=2	Serine palmitoyltransferase 3	sptl-3	13.9963	14.0599	14.0881	14.378	13.9095	13.6799	13.6549	13.5315	-0.436635	-0.70506	-0.16821	13.9123	-3.7271	0.00543552	0.0827015	-1.89725	0	0
Q95XZ0	cogc-4	Q95XZ0	Q95XZ0	sp|Q95XZ0|COG4_CAEEL Conserved oligomeric Golgi complex subunit 4 OS=Caenorhabditis elegans OX=6239 GN=cogc-4 PE=3 SV=1	Conserved oligomeric Golgi complex subunit 4	cogc-4	20.7749	21.0801	21.1271	21.5569	20.8066	20.676	20.6536	20.6587	-0.436034	-0.78887	-0.0831969	20.9167	-2.83153	0.0212814	0.149101	-3.17755	0	0
O01925	mboa-6	O01925	O01925	sp|O01925|MBOA5_CAEEL Lysophospholipid acyltransferase 5 OS=Caenorhabditis elegans OX=6239 GN=mboa-6 PE=1 SV=2	Lysophospholipid acyltransferase 5	mboa-6	19.3785	19.4689	19.4918	19.676	19.3184	18.9841	18.9669	19.0046	-0.435296	-0.685466	-0.185127	19.2861	-3.98682	0.0037283	0.0742856	-1.54519	0	0
O44658	cyp-34a8	O44658	O44658	tr|O44658|O44658_CAEEL CYtochrome P450 family OS=Caenorhabditis elegans OX=6239 GN=cyp-34a8 PE=1 SV=2		cyp-34a8	16.8906	17.2667	17.2333	17.885	16.8469	16.9114	16.703	17.0734	-0.43522	-0.889177	0.0187375	17.1013	-2.19669	0.0580797	0.257222	-4.10653	0	0
A5JYX8	nra-2	A5JYX8	A5JYX8	sp|A5JYX8|NCLN_CAEEL Nicalin OS=Caenorhabditis elegans OX=6239 GN=nra-2 PE=1 SV=1	Nicalin	nra-2	21.2365	21.2692	21.4308	21.288	21.1258	20.8255	20.7455	20.7872	-0.435141	-0.67311	-0.197172	21.0886	-4.18972	0.0027958	0.0710698	-1.27769	0	0
Q8WQL7	mbk-1	Q8WQL7	Q8WQL7	sp|Q8WQL7|MBK1_CAEEL Dual specificity tyrosine-phosphorylation-regulated kinase mbk-1 OS=Caenorhabditis elegans OX=6239 GN=mbk-1 PE=1 SV=1	Dual specificity tyrosine-phosphorylation-regulated kinase mbk-1	mbk-1	10.406	10.7349	10.6957	11.7936	9.6993	10.525	10.4737	11.1927	-0.434872	-1.28701	0.417271	10.6901	-1.16929	0.274742	0.537729	-5.43649	0	0
Q21750	aagr-2	Q21750	Q21750	tr|Q21750|Q21750_CAEEL P-type domain-containing protein OS=Caenorhabditis elegans OX=6239 GN=aagr-2 PE=1 SV=3		aagr-2	23.0584	22.8793	23.8291	23.0787	22.7652	22.3337	23.2752	22.7368	-0.433652	-1.00878	0.141479	22.9946	-1.72763	0.120929	0.364032	-4.76043	0	0
G5EFG0	sel-1	G5EFG0	G5EFG0	tr|G5EFG0|G5EFG0_CAEEL SEL-1 OS=Caenorhabditis elegans OX=6239 GN=sel-1 PE=1 SV=1		sel-1	18.765	18.8704	18.869	19.122	18.7487	18.3083	18.3491	18.4863	-0.433517	-0.717512	-0.149522	18.6899	-3.49761	0.00764267	0.0920185	-2.21665	0	0
H2L0C8		H2L0C8	H2L0C8	tr|H2L0C8|H2L0C8_CAEEL Uncharacterized protein OS=Caenorhabditis elegans OX=6239 GN=CELE_T02B11.3 PE=1 SV=1			17.1814	17.42	17.8338	18.2447	17.2945	17.1607	17.3131	17.1816	-0.432509	-0.917305	0.0522865	17.4537	-2.04414	0.07389	0.291866	-4.32449	0	0
Q9GZH4	ribo-1	Q9GZH4	Q9GZH4	sp|Q9GZH4|RPN1_CAEEL Dolichyl-diphosphooligosaccharide--protein glycosyltransferase subunit 1 OS=Caenorhabditis elegans OX=6239 GN=ribo-1 PE=3 SV=2	Dolichyl-diphosphooligosaccharide--protein glycosyltransferase subunit 1	ribo-1	24.8148	24.8332	24.8681	24.9002	24.7059	24.3323	24.241	24.409	-0.43203	-0.67915	-0.184911	24.638	-4.00574	0.00362865	0.0742856	-1.51996	0	0
O45628		O45628	O45628	tr|O45628|O45628_CAEEL Uncharacterized protein OS=Caenorhabditis elegans OX=6239 GN=CELE_H40L08.1 PE=1 SV=1			18.1041	18.3871	18.3926	18.6935	18.1469	17.9259	17.8972	17.8806	-0.43166	-0.733067	-0.130253	18.1785	-3.28144	0.0106003	0.106475	-2.5238	0	0
Q19966		Q19966;Q9U3H0	Q19966;Q9U3H0	tr|Q19966|Q19966_CAEEL Uncharacterized protein OS=Caenorhabditis elegans OX=6239 GN=CELE_F32D8.5 PE=1 SV=1;tr|Q9U3H0|Q9U3H0_CAEEL Uncharacterized protein OS=Caenorhabditis elegans OX=6239 GN=CELE_F32D8.5 PE=1 SV=1			19.2502	19.4594	19.4602	19.6428	19.1855	18.9945	19.0125	18.8937	-0.431613	-0.675807	-0.187419	19.2373	-4.04981	0.00340744	0.0730343	-1.46142	0	0
H2KZN0	hrpf-1	H2KZN0;Q9BIB7	H2KZN0;Q9BIB7	tr|H2KZN0|H2KZN0_CAEEL HnRNP F homolog OS=Caenorhabditis elegans OX=6239 GN=hrpf-1 PE=1 SV=1;tr|Q9BIB7|Q9BIB7_CAEEL HnRNP F homolog OS=Caenorhabditis elegans OX=6239 GN=hrpf-1 PE=1 SV=1		hrpf-1	16.184	16.5564	17.0962	16.8421	16.4741	16.1479	16.1825	16.1539	-0.430099	-0.866157	0.00595959	16.4546	-2.25995	0.0525439	0.242565	-4.01513	0	0
Q20089	ttr-20	Q20089	Q20089	tr|Q20089|Q20089_CAEEL TransThyretin-Related family domain OS=Caenorhabditis elegans OX=6239 GN=ttr-20 PE=1 SV=1		ttr-20	18.1056	18.5103	18.5173	18.3526	18.1645	17.9281	17.9379	17.7402	-0.428757	-0.720535	-0.13698	18.1571	-3.36693	0.00930753	0.10075	-2.40166	0	0
Q9XVS9	dhs-22	Q9XVS9	Q9XVS9	tr|Q9XVS9|Q9XVS9_CAEEL DeHydrogenases, Short chain OS=Caenorhabditis elegans OX=6239 GN=dhs-22 PE=1 SV=1		dhs-22	20.8729	21.1343	21.2832	21.3614	20.9435	20.7779	20.571	20.6564	-0.425734	-0.725618	-0.12585	20.9501	-3.25282	0.011074	0.10693	-2.56486	0	0
O01577	unc-108	O01577;A0A2C9C2Y0;A0A2C9C3C9;A0A2C9C379;O17789	O01577;A0A2C9C2Y0;A0A2C9C3C9	tr|O01577|O01577_CAEEL Uncharacterized protein OS=Caenorhabditis elegans OX=6239 GN=unc-108 PE=1 SV=1;tr|A0A2C9C2Y0|A0A2C9C2Y0_CAEEL Uncharacterized protein OS=Caenorhabditis elegans OX=6239 GN=unc-108 PE=1 SV=1;tr|A0A2C9C3C9|A0A2C9C3C9_CAEEL Uncharacteriz		unc-108	23.5656	23.6666	23.6349	23.6579	23.4275	23.3496	23.0427	23.0121	-0.423286	-0.679405	-0.167167	23.4196	-3.78675	0.00498049	0.0800969	-1.81546	0	0
Q19431		Q19431	Q19431	tr|Q19431|Q19431_CAEEL IU_nuc_hydro domain-containing protein OS=Caenorhabditis elegans OX=6239 GN=CELE_F13H8.3 PE=1 SV=2			22.0532	22.0332	21.8064	22.414	21.5799	21.7771	21.574	21.6903	-0.421345	-0.721459	-0.12123	21.866	-3.21681	0.0117018	0.10887	-2.61665	0	0
Q95R11		Q95R11	Q95R11	tr|Q95R11|Q95R11_CAEEL Uncharacterized protein OS=Caenorhabditis elegans OX=6239 GN=CELE_F28B3.10 PE=1 SV=1			19.6143	19.8139	19.8571	19.986	19.592	19.3815	19.235	19.3783	-0.421124	-0.674745	-0.167503	19.6073	-3.80452	0.00485291	0.0792445	-1.79121	0	0
Q93535		Q93535	Q93535	tr|Q93535|Q93535_CAEEL Uncharacterized protein OS=Caenorhabditis elegans OX=6239 GN=CELE_F20D1.3 PE=1 SV=2			22.164	22.3156	22.9054	22.6609	22.1829	22.0306	22.2862	21.8633	-0.420786	-0.820673	-0.0208989	22.3011	-2.41101	0.0413525	0.213056	-3.79514	0	0
Q7JPE4	tat-4	Q7JPE4	Q7JPE4	tr|Q7JPE4|Q7JPE4_CAEEL GyrI-like domain-containing protein OS=Caenorhabditis elegans OX=6239 GN=CELE_T24H7.9 PE=1 SV=1		tat-4	20.9736	21.1734	21.577	21.3046	20.9639	20.6537	20.8759	20.8524	-0.420678	-0.734082	-0.107275	21.0468	-3.07554	0.0145476	0.124777	-2.82104	0	0
O44517		O44517;U4PC34	O44517;U4PC34	tr|O44517|O44517_CAEEL MOSC domain-containing protein OS=Caenorhabditis elegans OX=6239 GN=CELE_F56A11.5 PE=1 SV=1;tr|U4PC34|U4PC34_CAEEL MOSC domain-containing protein OS=Caenorhabditis elegans OX=6239 GN=CELE_F56A11.5 PE=1 SV=1			20.8296	20.8981	20.7045	20.6942	20.6119	20.3183	20.2426	20.271	-0.420676	-0.661665	-0.179687	20.5713	-3.99968	0.00366024	0.0742856	-1.52803	0	0
G8JY36	pkc-2	G8JY36;A0A4V0IKF6;A0A4V6M3D7;P90980	G8JY36;A0A4V0IKF6;A0A4V6M3D7;P90980	tr|G8JY36|G8JY36_CAEEL Protein kinase C OS=Caenorhabditis elegans OX=6239 GN=pkc-2 PE=1 SV=1;tr|A0A4V0IKF6|A0A4V0IKF6_CAEEL Protein kinase C OS=Caenorhabditis elegans OX=6239 GN=pkc-2 PE=1 SV=1;tr|A0A4V6M3D7|A0A4V6M3D7_CAEEL Protein kinase C OS=Caenorhabdi	Protein kinase C;Protein kinase C-like 2	pkc-2	21.2728	21.2709	21.1109	20.9397	21.0036	20.8455	20.4412	20.6263	-0.419424	-0.739968	-0.0988812	20.9389	-2.99807	0.0164058	0.133244	-2.93382	0	0
Q9N4X8	gst-10	Q9N4X8;Q9N5R3;A0A486WUX8;G5ECL9	Q9N4X8;Q9N5R3;A0A486WUX8	sp|Q9N4X8|GSTPA_CAEEL Glutathione S-transferase P 10 OS=Caenorhabditis elegans OX=6239 GN=gst-10 PE=1 SV=3;tr|Q9N5R3|Q9N5R3_CAEEL GST N-terminal domain-containing protein OS=Caenorhabditis elegans OX=6239 GN=CELE_F56A4.3 PE=4 SV=2;tr|A0A486WUX8|A0A486WUX8_	Glutathione S-transferase P 10	gst-10	24.838	25.0468	24.5806	25.2111	24.0818	24.8618	24.4293	24.6285	-0.418791	-0.860491	0.0229085	24.7098	-2.17243	0.0603519	0.262574	-4.14144	0	0
Q23384	nit-1	Q23384	Q23384	tr|Q23384|Q23384_CAEEL CN hydrolase domain-containing protein OS=Caenorhabditis elegans OX=6239 GN=nit-1 PE=1 SV=1		nit-1	22.271	21.9955	23.4008	22.9247	21.9513	21.9055	22.7917	22.2693	-0.418565	-1.16825	0.331121	22.4387	-1.27926	0.235381	0.497382	-5.31599	0	0
P10986	act-4	P10986;P0DM42;P0DM41;Q95ZL1	P10986;P0DM42;P0DM41;Q95ZL1	sp|P10986|ACT4_CAEEL Actin-4 OS=Caenorhabditis elegans OX=6239 GN=act-4 PE=3 SV=2;sp|P0DM42|ACT3_CAEEL Actin-3 OS=Caenorhabditis elegans OX=6239 GN=act-3 PE=3 SV=1;sp|P0DM41|ACT1_CAEEL Actin-1 OS=Caenorhabditis elegans OX=6239 GN=act-1 PE=1 SV=1;tr|Q95ZL1|	Actin-4;Actin-3;Actin-1	act-4;act-3;act-1	28.9913	29.3215	29.7753	29.9478	29.3116	28.9714	29.1273	28.9519	-0.418418	-0.894653	0.0578164	29.2998	-2.0131	0.077586	0.30097	-4.36834	0	0
Q21336		Q21336	Q21336	tr|Q21336|Q21336_CAEEL GOLD domain-containing protein OS=Caenorhabditis elegans OX=6239 GN=tmed-1 PE=1 SV=1			20.7346	20.7263	20.6724	20.6369	20.6275	20.276	20.0017	20.1937	-0.41781	-0.71492	-0.1207	20.4837	-3.22209	0.0116076	0.108812	-2.60906	0	0
Q9XXA7	tag-131	Q9XXA7	Q9XXA7	sp|Q9XXA7|NEUFC_CAEEL Neuferricin homolog OS=Caenorhabditis elegans OX=6239 GN=tag-131 PE=3 SV=1	Neuferricin homolog	tag-131	17.2496	17.7139	17.4566	17.9981	17.1137	17.4507	16.9098	17.2744	-0.417394	-0.831028	-0.00376041	17.3959	-2.31209	0.0483759	0.231741	-3.93943	0	0
Q9N4Q5	cyp-32b1	Q9N4Q5	Q9N4Q5	tr|Q9N4Q5|Q9N4Q5_CAEEL CYtochrome P450 family OS=Caenorhabditis elegans OX=6239 GN=cyp-32b1 PE=3 SV=2		cyp-32b1	17.4375	17.0905	16.8711	16.8748	16.7945	16.7263	16.4123	16.6734	-0.416843	-0.75611	-0.0775756	16.8601	-2.81518	0.0218347	0.151264	-3.20155	0	0
O17612	ech-1.1	O17612	O17612	tr|O17612|O17612_CAEEL Enoyl-CoA Hydratase OS=Caenorhabditis elegans OX=6239 GN=ech-1.1 PE=1 SV=1		ech-1.1	21.2941	21.556	21.2665	21.3233	20.9471	20.8785	20.8081	21.1391	-0.416779	-0.655994	-0.177564	21.1516	-3.99202	0.00370063	0.0742856	-1.53825	0	0
G5EE64		G5EE64;Q400N3;H2KYT5	G5EE64;Q400N3;H2KYT5	tr|G5EE64|G5EE64_CAEEL Protein phosphatase 1 regulatory subunit OS=Caenorhabditis elegans OX=6239 GN=CELE_H18N23.2 PE=4 SV=2;tr|Q400N3|Q400N3_CAEEL Protein phosphatase 1 regulatory subunit OS=Caenorhabditis elegans OX=6239 GN=CELE_H18N23.2 PE=4 SV=3;tr|H2K	Protein phosphatase 1 regulatory subunit		12.0364	11.6997	11.5884	11.5354	11.2004	11.5115	11.0334	11.4506	-0.416028	-0.756848	-0.0752078	11.507	-2.79687	0.0224716	0.152422	-3.22843	0	0
H2KYV1		H2KYV1	H2KYV1	tr|H2KYV1|H2KYV1_CAEEL Complex I-SGDH OS=Caenorhabditis elegans OX=6239 GN=C25H3.9 PE=1 SV=1			17.9138	18.4925	18.9436	18.8513	18.1565	18.1568	18.2868	17.9385	-0.415662	-0.913343	0.082019	18.3425	-1.91366	0.0906598	0.32145	-4.50736	0	0
C6S3M5	gly-4	C6S3M5;Q8I136	C6S3M5;Q8I136	tr|C6S3M5|C6S3M5_CAEEL Glyco_trans_2-like domain-containing protein OS=Caenorhabditis elegans OX=6239 GN=gly-4 PE=1 SV=1;sp|Q8I136|GALT4_CAEEL Polypeptide N-acetylgalactosaminyltransferase 4 OS=Caenorhabditis elegans OX=6239 GN=gly-4 PE=2 SV=2	Polypeptide N-acetylgalactosaminyltransferase 4	gly-4	17.9828	18.0325	18.0381	18.0465	17.8218	17.7142	17.3567	17.5463	-0.415236	-0.662734	-0.167739	17.8174	-3.84414	0.00458085	0.0781347	-1.73729	0	0
O45443	clec-65	O45443	O45443	tr|O45443|O45443_CAEEL C-type LECtin OS=Caenorhabditis elegans OX=6239 GN=clec-65 PE=1 SV=1		clec-65	21.1527	21.0143	21.9541	21.3808	20.8361	20.5798	21.1435	21.2833	-0.414794	-0.942246	0.112658	21.1681	-1.80187	0.107858	0.34919	-4.66065	0	0
A0A7I9BBC6	tat-5	A0A7I9BBC6;G5EBH1	A0A7I9BBC6;G5EBH1	tr|A0A7I9BBC6|A0A7I9BBC6_CAEEL Phospholipid-transporting ATPase OS=Caenorhabditis elegans OX=6239 GN=tat-5 PE=3 SV=1;sp|G5EBH1|TAT5_CAEEL Probable phospholipid-transporting ATPase tat-5 OS=Caenorhabditis elegans OX=6239 GN=tat-5 PE=1 SV=1	Phospholipid-transporting ATPase	tat-5	14.623	14.6954	14.8328	14.9241	14.7001	14.3655	14.2984	14.0523	-0.414725	-0.740708	-0.0887423	14.5614	-2.91501	0.0186738	0.141088	-3.05519	0	0
Q1ZXU7		Q1ZXU7	Q1ZXU7	tr|Q1ZXU7|Q1ZXU7_CAEEL Uncharacterized protein OS=Caenorhabditis elegans OX=6239 GN=CELE_F13H10.8 PE=1 SV=1			18.88	18.8903	18.7997	19.2166	18.7113	18.2576	18.487	18.6765	-0.41355	-0.721344	-0.105755	18.7399	-3.07852	0.0144806	0.124777	-2.81671	0	0
V6CLE7	haf-4	V6CLE7;Q9TZD9	V6CLE7;Q9TZD9	tr|V6CLE7|V6CLE7_CAEEL HAlF transporter (PGP related) OS=Caenorhabditis elegans OX=6239 GN=haf-4 PE=1 SV=1;tr|Q9TZD9|Q9TZD9_CAEEL HAlF transporter (PGP related) OS=Caenorhabditis elegans OX=6239 GN=haf-4 PE=1 SV=2		haf-4	17.6259	17.7758	18	18.1057	17.3135	17.4729	17.4754	17.5933	-0.41309	-0.692874	-0.133306	17.6703	-3.38296	0.00908424	0.0988076	-2.37886	0	0
Q27GQ4	kdin-1	Q27GQ4;A0A061AL87;Q20109;A0A061AJK4;A0A061AD39;A0A061AEC1;Q067Y1;A0A061AD72	Q27GQ4;A0A061AL87;Q20109;A0A061AJK4;A0A061AD39;A0A061AEC1;Q067Y1;A0A061AD72	tr|Q27GQ4|Q27GQ4_CAEEL ANK_REP_REGION domain-containing protein OS=Caenorhabditis elegans OX=6239 GN=kdin-1 PE=1 SV=3;tr|A0A061AL87|A0A061AL87_CAEEL ANK_REP_REGION domain-containing protein OS=Caenorhabditis elegans OX=6239 GN=kdin-1 PE=1 SV=1;tr|Q20109|Q2		kdin-1	18.9301	19.1272	19.0121	19.0681	18.8234	18.7963	18.3971	18.4686	-0.413031	-0.684686	-0.141375	18.8278	-3.48368	0.00780408	0.0934622	-2.23627	0	0
Q93874	rab-14	Q93874	Q93874	tr|Q93874|Q93874_CAEEL Ras-related protein Rab-14 OS=Caenorhabditis elegans OX=6239 GN=rab-14 PE=1 SV=1		rab-14	20.9948	21.1154	21.2182	21.0927	20.8271	20.793	20.6569	20.4921	-0.412993	-0.639413	-0.186572	20.8988	-4.17928	0.00283709	0.0710698	-1.29128	0	0
Q9U1V9	dnj-29	Q9U1V9;Q9U1W0	Q9U1V9;Q9U1W0	tr|Q9U1V9|Q9U1V9_CAEEL J domain-containing protein OS=Caenorhabditis elegans OX=6239 GN=dnj-29 PE=1 SV=1;tr|Q9U1W0|Q9U1W0_CAEEL J domain-containing protein OS=Caenorhabditis elegans OX=6239 GN=dnj-29 PE=1 SV=1		dnj-29	22.0733	22.123	22.2843	22.1793	22.0496	21.7232	21.6619	21.5787	-0.411649	-0.675036	-0.148262	21.9592	-3.58103	0.00674675	0.0880846	-2.0997	0	0
Q95QL2	mrpl-13	Q95QL2	Q95QL2	tr|Q95QL2|Q95QL2_CAEEL Mitochondrial Ribosomal Protein, Large OS=Caenorhabditis elegans OX=6239 GN=mrpl-13 PE=1 SV=1		mrpl-13	16.2999	16.3889	16.1859	16.4737	16.1533	15.9532	15.641	15.9639	-0.40922	-0.689183	-0.129257	16.1325	-3.34913	0.00956238	0.102036	-2.42703	0	0
Q9TZ33	ucr-2.3	Q9TZ33	Q9TZ33	tr|Q9TZ33|Q9TZ33_CAEEL Peptidase_M16 domain-containing protein OS=Caenorhabditis elegans OX=6239 GN=ucr-2.3 PE=1 SV=1		ucr-2.3	22.4301	22.3843	22.3673	21.8584	22.3917	21.9252	21.6397	21.4529	-0.407638	-0.905883	0.0906073	22.0562	-1.87459	0.0963515	0.330946	-4.56132	0	0
G5EDE8	ile-1	G5EDE8	G5EDE8	tr|G5EDE8|G5EDE8_CAEEL ERGIC-53-like protein OS=Caenorhabditis elegans OX=6239 GN=ile-1 PE=1 SV=1		ile-1	19.7344	19.8974	20.066	20.2253	19.7839	19.4172	19.4994	19.5958	-0.406718	-0.702456	-0.110981	19.7774	-3.1511	0.0129454	0.116353	-2.7115	0	0
A0A131MBU3		A0A131MBU3	A0A131MBU3	sp|A0A131MBU3|IRG7_CAEEL Protein irg-7 OS=Caenorhabditis elegans OX=6239 GN=irg-7 PE=2 SV=1			23.9193	24.0185	24.4654	24.3572	23.8776	23.6372	23.8482	23.7713	-0.406548	-0.718779	-0.0943166	23.9868	-2.98339	0.0167849	0.134011	-2.95524	0	0
P91353	mrpl-24	P91353	P91353	sp|P91353|RM24_CAEEL Probable 39S ribosomal protein L24, mitochondrial OS=Caenorhabditis elegans OX=6239 GN=mrpl-24 PE=3 SV=1	Probable 39S ribosomal protein L24, mitochondrial	mrpl-24	16.1365	16.2114	15.9837	15.1939	16.1963	15.5275	15.1708	15.0106	-0.405054	-1.10619	0.296078	15.6788	-1.3237	0.220872	0.482042	-5.26528	0	0
Q18031	nnt-1	Q18031	Q18031	tr|Q18031|Q18031_CAEEL Proton-translocating NAD(P)(+) transhydrogenase OS=Caenorhabditis elegans OX=6239 GN=nnt-1 PE=1 SV=2		nnt-1	19.6165	19.7889	20.3559	20.0967	19.7027	19.6471	19.4749	19.4135	-0.404977	-0.780631	-0.0293228	19.762	-2.47012	0.037653	0.204525	-3.70859	0	0
G5EE89	cdr-1	G5EE89	G5EE89	tr|G5EE89|G5EE89_CAEEL CaDmium Responsive OS=Caenorhabditis elegans OX=6239 GN=cdr-1 PE=1 SV=1		cdr-1	18.8765	18.6884	19.228	18.7574	18.6136	18.3704	18.5455	18.404	-0.404203	-0.701637	-0.106769	18.6855	-3.11375	0.0137131	0.120842	-2.76559	0	0
Q9N3D0		Q9N3D0	Q9N3D0	tr|Q9N3D0|Q9N3D0_CAEEL Signal peptidase complex catalytic subunit SEC11 OS=Caenorhabditis elegans OX=6239 GN=sec-11 PE=1 SV=1	Signal peptidase complex catalytic subunit SEC11		21.0041	21.1043	21.1048	21.1351	20.9963	20.7087	20.3068	20.7202	-0.40407	-0.721525	-0.0866145	20.8851	-2.91641	0.0186331	0.141016	-3.05314	0	0
G8JY39	acl-6	G8JY39;Q22949	G8JY39;Q22949	tr|G8JY39|G8JY39_CAEEL PlsC domain-containing protein OS=Caenorhabditis elegans OX=6239 GN=acl-6 PE=1 SV=1;sp|Q22949|PLSB_CAEEL Probable glycerol-3-phosphate acyltransferase, mitochondrial OS=Caenorhabditis elegans OX=6239 GN=acl-6 PE=3 SV=1	Probable glycerol-3-phosphate acyltransferase, mitochondrial	acl-6	15.7484	15.729	15.778	15.7698	15.6335	15.2714	15.039	15.4664	-0.403723	-0.693448	-0.113998	15.5544	-3.19281	0.0121409	0.11213	-2.65125	0	0
G5EFI4	lec-5	G5EFI4	G5EFI4	tr|G5EFI4|G5EFI4_CAEEL Galectin OS=Caenorhabditis elegans OX=6239 GN=lec-5 PE=1 SV=1	Galectin	lec-5	24.0938	24.8626	25.2996	25.5418	24.3163	24.4745	24.6853	24.712	-0.402444	-1.06409	0.259206	24.7482	-1.39364	0.19958	0.46266	-5.18328	0	0
Q8WSL9		Q8WSL9;A0A168H9F5	Q8WSL9;A0A168H9F5	tr|Q8WSL9|Q8WSL9_CAEEL Dolichyl-phosphate beta-glucosyltransferase OS=Caenorhabditis elegans OX=6239 GN=algn-5 PE=1 SV=1;tr|A0A168H9F5|A0A168H9F5_CAEEL Glyco_trans_2-like domain-containing protein OS=Caenorhabditis elegans OX=6239 GN=algn-5 PE=1 SV=1			20.2855	20.2951	20.3389	20.383	20.1622	19.9031	19.7266	19.9013	-0.402337	-0.634175	-0.170499	20.1245	-3.97631	0.00378491	0.0747453	-1.55923	0	0
Q8MXS1	rab-18	Q8MXS1	Q8MXS1	sp|Q8MXS1|RAB18_CAEEL Ras-related protein Rab-18 OS=Caenorhabditis elegans OX=6239 GN=rab-18 PE=3 SV=1	Ras-related protein Rab-18	rab-18	21.6069	21.6813	21.4428	21.4846	21.3786	21.3867	20.8875	20.9543	-0.402147	-0.719687	-0.0846083	21.3528	-2.90177	0.0190644	0.142366	-3.07458	0	0
Q27499	cyp-33e2	Q27499	Q27499	tr|Q27499|Q27499_CAEEL CYtochrome P450 family OS=Caenorhabditis elegans OX=6239 GN=cyp-33e2 PE=1 SV=2		cyp-33e2	15.4974	15.6648	15.9899	16.1337	15.4209	15.3073	15.5968	15.3542	-0.401631	-0.744069	-0.0591937	15.6206	-2.68733	0.026702	0.167821	-3.38943	0	0
C1P641	epi-1	C1P641;C1P640;A0A061AD21;G5EEV6;A0A061AJI9;Q21313;REV__C1P641;REV__Q21313;REV__C1P640;REV__A0A061AD21;REV__G5EEV6;REV__A0A061AJI9	C1P641;C1P640;A0A061AD21;G5EEV6;A0A061AJI9;Q21313	tr|C1P641|C1P641_CAEEL Laminin-like protein epi-1 OS=Caenorhabditis elegans OX=6239 GN=epi-1 PE=1 SV=1;tr|C1P640|C1P640_CAEEL Laminin-like protein epi-1 OS=Caenorhabditis elegans OX=6239 GN=epi-1 PE=1 SV=1;tr|A0A061AD21|A0A061AD21_CAEEL Laminin-like protei	Laminin-like protein epi-1	epi-1	22.9849	23.3677	23.7538	23.8848	23.1474	23.0747	23.1068	23.0609	-0.400357	-0.823716	0.0230007	23.2976	-2.16678	0.0608932	0.262831	-4.14956	0	0
Q9N3X2	rps-4	Q9N3X2	Q9N3X2	sp|Q9N3X2|RS4_CAEEL 40S ribosomal protein S4 OS=Caenorhabditis elegans OX=6239 GN=rps-4 PE=1 SV=1	40S ribosomal protein S4	rps-4	26.6473	26.4607	26.0873	25.1835	26.3798	25.8891	25.371	25.1403	-0.399659	-1.24407	0.444757	25.8949	-1.08445	0.308636	0.577532	-5.52424	0	0
Q04833	lrp-1	Q04833	Q04833	sp|Q04833|LRP_CAEEL Low-density lipoprotein receptor-related protein OS=Caenorhabditis elegans OX=6239 GN=lrp-1 PE=1 SV=1	Low-density lipoprotein receptor-related protein	lrp-1	16.9038	17.2696	17.614	17.8597	16.9734	16.9392	17.1117	17.0315	-0.397825	-0.834815	0.0391644	17.2129	-2.08591	0.0691859	0.282231	-4.2652	0	0
Q21115	sec-12	Q21115	Q21115	tr|Q21115|Q21115_CAEEL WD_REPEATS_REGION domain-containing protein OS=Caenorhabditis elegans OX=6239 GN=sec-12 PE=1 SV=2		sec-12	16.6727	16.7446	16.862	16.9016	16.531	16.4567	16.4247	16.1806	-0.39697	-0.628656	-0.165284	16.5967	-3.92585	0.00406983	0.0770377	-1.62689	0	0
P91910	mec-12	P91910;Q20221	P91910;Q20221	sp|P91910|TBA3_CAEEL Tubulin alpha-3 chain OS=Caenorhabditis elegans OX=6239 GN=mec-12 PE=1 SV=1;tr|Q20221|Q20221_CAEEL Tubulin alpha chain OS=Caenorhabditis elegans OX=6239 GN=tba-9 PE=1 SV=2	Tubulin alpha-3 chain	mec-12;tba-9	21.621	21.6639	21.6323	21.3568	21.5859	21.2459	20.9948	20.8604	-0.396726	-0.766814	-0.0266393	21.3701	-2.45619	0.0384934	0.206368	-3.729	0	0
P49049	imp-2	P49049	P49049	sp|P49049|IMP2_CAEEL Intramembrane protease 2 OS=Caenorhabditis elegans OX=6239 GN=imp-2 PE=1 SV=1	Intramembrane protease 2	imp-2	20.648	20.7498	20.9491	20.9594	20.6792	20.2135	20.3795	20.449	-0.396271	-0.677185	-0.115356	20.6285	-3.23216	0.0114298	0.108232	-2.59457	0	0
O16254		O16254	O16254	tr|O16254|O16254_CAEEL Uncharacterized protein OS=Caenorhabditis elegans OX=6239 GN=CELE_F44E7.9 PE=1 SV=1			20.0177	20.1359	19.9777	20.2064	19.9246	19.7098	19.4583	19.6623	-0.395663	-0.653646	-0.137681	19.8866	-3.51407	0.00745635	0.091661	-2.1935	0	0
Q93871	ent-2	Q93871	Q93871	tr|Q93871|Q93871_CAEEL Equilibrative Nucleoside Transporter OS=Caenorhabditis elegans OX=6239 GN=ent-2 PE=1 SV=1		ent-2	17.7628	17.8594	17.8995	17.7409	17.6877	17.4657	17.1885	17.3386	-0.395515	-0.658401	-0.132628	17.6179	-3.44722	0.00824399	0.0962374	-2.28773	0	0
A5Z2U5		A5Z2U5;A5Z2U6;P90758;Q9U3P0	A5Z2U5;A5Z2U6;P90758;Q9U3P0	tr|A5Z2U5|A5Z2U5_CAEEL Asparaginase OS=Caenorhabditis elegans OX=6239 GN=C27A7.5 PE=1 SV=1;tr|A5Z2U6|A5Z2U6_CAEEL Asparaginase OS=Caenorhabditis elegans OX=6239 GN=C27A7.5 PE=1 SV=1;tr|P90758|P90758_CAEEL Asparaginase OS=Caenorhabditis elegans OX=6239 GN=C			19.2033	19.0494	19.0188	19.0636	18.7221	18.6949	18.7514	18.5874	-0.394822	-0.575081	-0.214563	18.8864	-5.01858	0.000918396	0.0667649	-0.258526	0	0
A0A078BQP7		A0A078BQP7;Q9U309;Q9NAM9	A0A078BQP7;Q9U309	tr|A0A078BQP7|A0A078BQP7_CAEEL Purple acid phosphatase OS=Caenorhabditis elegans OX=6239 GN=CELE_Y105C5B.15 PE=1 SV=1;tr|Q9U309|Q9U309_CAEEL Purple acid phosphatase OS=Caenorhabditis elegans OX=6239 GN=CELE_Y105C5B.15 PE=1 SV=1	Purple acid phosphatase		19.6454	19.4745	19.4547	20.4334	19.2232	18.955	19.6655	19.588	-0.394052	-0.966346	0.178242	19.555	-1.57765	0.151907	0.407789	-4.9561	0	0
Q94010		Q94010	Q94010	tr|Q94010|Q94010_CAEEL Uncharacterized protein OS=Caenorhabditis elegans OX=6239 GN=CELE_T08G11.1 PE=1 SV=1			25.081	24.9283	24.7176	23.7755	24.7682	24.5196	23.8925	23.7485	-0.393392	-1.15111	0.364322	24.4289	-1.18958	0.267099	0.530779	-5.41482	0	0
Q17780		Q17780	Q17780	tr|Q17780|Q17780_CAEEL Uncharacterized protein OS=Caenorhabditis elegans OX=6239 GN=C07D10.5 PE=1 SV=2			19.5871	19.9893	20.6318	20.5629	19.8047	19.69	19.9912	19.7116	-0.393381	-0.915252	0.12849	19.9961	-1.72713	0.121021	0.364032	-4.76109	0	0
Q20877		Q20877	Q20877	tr|Q20877|Q20877_CAEEL Uncharacterized protein OS=Caenorhabditis elegans OX=6239 GN=CELE_F56D3.1 PE=1 SV=2			14.0741	14.1018	14.2136	15.6314	13.9	13.4353	14.3426	14.7739	-0.392274	-1.32677	0.542218	14.3091	-0.961809	0.363304	0.616962	-5.64227	0	0
Q95ZS5		Q95ZS5;O45574	Q95ZS5;O45574	tr|Q95ZS5|Q95ZS5_CAEEL Uncharacterized protein OS=Caenorhabditis elegans OX=6239 GN=CELE_F56A8.3 PE=1 SV=1;tr|O45574|O45574_CAEEL Uncharacterized protein OS=Caenorhabditis elegans OX=6239 GN=CELE_F56A8.3 PE=1 SV=1			22.0135	22.1002	22.1044	22.2039	21.9591	21.746	21.5634	21.5847	-0.392213	-0.634685	-0.149742	21.9094	-3.70627	0.00560461	0.082836	-1.92592	0	0
O17599	rap-2	O17599	O17599	tr|O17599|O17599_CAEEL Small monomeric GTPase OS=Caenorhabditis elegans OX=6239 GN=rap-2 PE=1 SV=2		rap-2	18.9778	18.944	18.6973	18.6639	18.8412	18.5978	18.206	18.075	-0.390721	-0.79629	0.0148467	18.6254	-2.20739	0.0571048	0.254345	-4.09111	0	0
Q20798	sel-11	Q20798	Q20798	sp|Q20798|HRD1_CAEEL E3 ubiquitin-protein ligase hrd-1 OS=Caenorhabditis elegans OX=6239 GN=sel-11 PE=3 SV=1	E3 ubiquitin-protein ligase hrd-1	sel-11	17.3267	17.3865	17.1269	17.5962	17.1339	16.9257	16.6715	17.1428	-0.390629	-0.712093	-0.0691651	17.1638	-2.78424	0.022922	0.154057	-3.24697	0	0
Q09422	pgam-5	Q09422	Q09422	sp|Q09422|PGAM5_CAEEL Serine/threonine-protein phosphatase Pgam5, mitochondrial OS=Caenorhabditis elegans OX=6239 GN=pgam-5 PE=1 SV=2	Serine/threonine-protein phosphatase Pgam5, mitochondrial	pgam-5	21.7567	21.9944	21.8885	22.2245	21.7871	21.6064	21.3698	21.5426	-0.38955	-0.683776	-0.095324	21.7713	-3.03359	0.0155249	0.128983	-2.88205	0	0
Q9XUC0		Q9XUC0;A0A077LSK8	Q9XUC0;A0A077LSK8	tr|Q9XUC0|Q9XUC0_CAEEL Uncharacterized protein OS=Caenorhabditis elegans OX=6239 GN=CELE_T28F3.8 PE=1 SV=2;tr|A0A077LSK8|A0A077LSK8_CAEEL EGF-like domain-containing protein OS=Caenorhabditis elegans OX=6239 GN=CELE_Y51H4A.24 PE=1 SV=1			17.6803	17.2665	17.9014	17.3412	17.2003	16.9737	17.1593	17.2992	-0.389246	-0.73918	-0.0393126	17.3528	-2.54867	0.0332463	0.189985	-3.59329	0	0
O02495	snb-1	O02495	O02495	sp|O02495|SYB1_CAEEL Synaptobrevin-1 OS=Caenorhabditis elegans OX=6239 GN=snb-1 PE=1 SV=1	Synaptobrevin-1	snb-1	18.4985	19.0548	19.14	19.5682	18.7412	18.7107	18.6465	18.6066	-0.389129	-0.84524	0.0669831	18.8708	-1.95478	0.0850161	0.312268	-4.45015	0	0
P19626	mlc-2	P19626	P19626	sp|P19626|MLR2_CAEEL Myosin regulatory light chain 2 OS=Caenorhabditis elegans OX=6239 GN=mlc-2 PE=4 SV=1	Myosin regulatory light chain 2	mlc-2	26.0674	26.301	26.6072	26.3018	26.0382	25.9157	25.9644	25.8043	-0.388714	-0.665978	-0.111451	26.125	-3.21228	0.0117835	0.109404	-2.62319	0	0
P46975	T12A2.2	P46975	P46975	sp|P46975|STT3_CAEEL Dolichyl-diphosphooligosaccharide--protein glycosyltransferase subunit stt-3 OS=Caenorhabditis elegans OX=6239 GN=stt-3 PE=1 SV=1	Dolichyl-diphosphooligosaccharide--protein glycosyltransferase subunit STT3	T12A2.2	22.0867	22.1962	22.1679	22.3403	22.0944	21.7993	21.6021	21.7517	-0.385921	-0.65466	-0.117182	22.0048	-3.29036	0.010457	0.105581	-2.51102	0	0
G5EDZ7	cdr-4	G5EDZ7;Q21097;G5EBH4	G5EDZ7	tr|G5EDZ7|G5EDZ7_CAEEL CaDmium Responsive OS=Caenorhabditis elegans OX=6239 GN=cdr-4 PE=1 SV=1		cdr-4	21.6695	21.5505	22.1807	22.0695	21.9397	21.1089	21.5627	21.3157	-0.385779	-0.865702	0.0941443	21.6746	-1.8418	0.101389	0.340206	-4.6063	0	0
Q94241	sec-22	Q94241	Q94241	tr|Q94241|Q94241_CAEEL Yeast SEC homolog OS=Caenorhabditis elegans OX=6239 GN=sec-22 PE=1 SV=2		sec-22	18.587	18.9986	19.0052	19.2718	18.762	18.4672	18.5899	18.5078	-0.383922	-0.720375	-0.0474688	18.7737	-2.61453	0.0299561	0.179378	-3.49649	0	0
Q27GQ5		Q27GQ5;Q20584;Q27GQ6	Q27GQ5;Q20584;Q27GQ6	tr|Q27GQ5|Q27GQ5_CAEEL CHK domain-containing protein OS=Caenorhabditis elegans OX=6239 GN=CELE_F49C12.7 PE=1 SV=1;tr|Q20584|Q20584_CAEEL CHK domain-containing protein OS=Caenorhabditis elegans OX=6239 GN=CELE_F49C12.7 PE=1 SV=1;tr|Q27GQ6|Q27GQ6_CAEEL CHK d			24.1945	23.9801	23.0101	23.4296	23.2505	23.2422	22.6306	23.9559	-0.383773	-1.1403	0.372758	23.4617	-1.16231	0.277413	0.53984	-5.44389	0	0
G5ECD0	cyp-35c1	G5ECD0	G5ECD0	tr|G5ECD0|G5ECD0_CAEEL CYtochrome P450 family OS=Caenorhabditis elegans OX=6239 GN=cyp-35c1 PE=1 SV=1		cyp-35c1	21.1583	21.0223	20.0299	20.5022	20.599	20.4806	19.5762	20.5236	-0.383291	-1.08614	0.319561	20.4865	-1.24951	0.245536	0.507011	-5.34931	0	0
Q9NET7		Q9NET7	Q9NET7	tr|Q9NET7|Q9NET7_CAEEL Uncharacterized protein OS=Caenorhabditis elegans OX=6239 GN=CELE_Y39B6A.10 PE=1 SV=1			18.3673	18.1629	17.8469	17.5434	18.0638	17.57	17.2537	17.503	-0.382498	-0.886699	0.121703	17.7889	-1.7382	0.11898	0.363042	-4.74632	0	0
P34255	B0303.3	P34255	P34255	sp|P34255|ECHH_CAEEL Probable 3-ketoacyl-CoA thiolase OS=Caenorhabditis elegans OX=6239 GN=B0303.3 PE=3 SV=1	Uncharacterized protein B0303.3	B0303.3	24.5073	24.5693	24.4836	23.9104	24.3611	24.0701	23.8858	23.6245	-0.382321	-0.831522	0.0668802	24.1765	-1.95012	0.0856374	0.313064	-4.45664	0	0
Q20644		Q20644	Q20644	tr|Q20644|Q20644_CAEEL Uncharacterized protein OS=Caenorhabditis elegans OX=6239 GN=CELE_F52B5.3 PE=1 SV=1			19.1619	19.1753	19.1521	19.1353	18.9802	18.7255	18.5636	18.8269	-0.382106	-0.607095	-0.157117	18.9651	-3.89133	0.00427789	0.0775233	-1.67341	0	0
B1V899	trpp-10	B1V899	B1V899	tr|B1V899|B1V899_CAEEL TRansport Protein Particle OS=Caenorhabditis elegans OX=6239 GN=trpp-10 PE=1 SV=2		trpp-10	16.3582	15.1962	15.3211	14.1241	15.7721	14.7245	14.7263	14.2556	-0.380247	-1.47664	0.716146	15.0597	-0.794648	0.448924	0.687587	-5.78474	0	0
P90747	C10C6.6	P90747	P90747	sp|P90747|AT131_CAEEL Probable manganese-transporting ATPase catp-8 OS=Caenorhabditis elegans OX=6239 GN=catp-8 PE=3 SV=3	Probable manganese-transporting ATPase C10C6.6	C10C6.6	20.412	20.565	20.6325	20.6364	20.4026	20.1687	20.0746	20.0822	-0.379431	-0.611704	-0.147159	20.3717	-3.74292	0.00531065	0.0827015	-1.8755	0	0
O17776	ttr-21	O17776	O17776	tr|O17776|O17776_CAEEL TransThyretin-Related family domain OS=Caenorhabditis elegans OX=6239 GN=ttr-21 PE=1 SV=1		ttr-21	13.8283	14.2674	14.799	14.9535	14.2828	13.8526	13.8389	14.3587	-0.378809	-0.965858	0.20824	14.2727	-1.4785	0.176162	0.438274	-5.08046	0	0
Q19048	mrp-3	Q19048	Q19048	tr|Q19048|Q19048_CAEEL Uncharacterized protein OS=Caenorhabditis elegans OX=6239 GN=mrp-3 PE=1 SV=3		mrp-3	15.9705	16.3793	16.4088	16.3715	15.8691	15.9284	15.7535	16.0666	-0.378131	-0.658575	-0.0976872	16.0935	-3.08938	0.0142394	0.124095	-2.80094	0	0
Q17420		Q17420	Q17420	tr|Q17420|Q17420_CAEEL Uncharacterized protein OS=Caenorhabditis elegans OX=6239 GN=B0024.4 PE=1 SV=1			17.1885	17.1803	20.0623	19.1723	17.9122	16.7457	19.5489	17.8846	-0.378002	-2.18857	1.43257	18.2118	-0.47836	0.644731	0.814826	-5.98832	0	0
O44953	C34B2.10	O44953	O44953	sp|O44953|SPCS1_CAEEL Probable signal peptidase complex subunit 1 OS=Caenorhabditis elegans OX=6239 GN=spcs-1 PE=3 SV=1	Probable signal peptidase complex subunit 1	C34B2.10	16.8404	16.8577	17.113	17.2439	16.7727	16.4403	16.5542	16.7762	-0.377926	-0.668906	-0.0869451	16.8248	-2.97589	0.016982	0.134868	-2.96619	0	0
Q23529	zyg-12	Q23529	Q23529	sp|Q23529|HOOK_CAEEL Zygote defective protein 12 OS=Caenorhabditis elegans OX=6239 GN=zyg-12 PE=1 SV=5	Zygote defective protein 12	zyg-12	17.0183	17.1281	18.405	17.3068	16.8993	16.9468	17.5401	16.963	-0.377291	-1.08045	0.325868	17.2759	-1.22941	0.252601	0.514079	-5.37152	0	0
Q94263	K08F11.5	Q94263	Q94263	sp|Q94263|MIRO1_CAEEL Mitochondrial Rho GTPase 1 OS=Caenorhabditis elegans OX=6239 GN=miro-1 PE=3 SV=1	Mitochondrial Rho GTPase	K08F11.5	18.2863	18.2307	18.3544	18.0961	18.1933	17.8904	17.7454	17.6327	-0.376437	-0.67395	-0.0789244	18.0537	-2.89909	0.0191444	0.142727	-3.0785	0	0
Q58AU6	dgk-1	Q58AU6;Q58AU5;Q58AU4;Q7JNZ1;Q17860	Q58AU6;Q58AU5;Q58AU4;Q7JNZ1;Q17860	tr|Q58AU6|Q58AU6_CAEEL Diacylglycerol kinase OS=Caenorhabditis elegans OX=6239 GN=dgk-1 PE=1 SV=1;tr|Q58AU5|Q58AU5_CAEEL Diacylglycerol kinase OS=Caenorhabditis elegans OX=6239 GN=dgk-1 PE=1 SV=1;tr|Q58AU4|Q58AU4_CAEEL Diacylglycerol kinase OS=Caenorhabdit	Diacylglycerol kinase	dgk-1	16.6527	16.4311	18.0142	19.3829	16.5332	16.8178	17.6693	17.9561	-0.376108	-1.86917	1.11695	17.4322	-0.577178	0.579122	0.77715	-5.93463	0	0
P34423	F44B9.2	P34423	P34423	sp|P34423|YL32_CAEEL Uncharacterized protein F44B9.2 OS=Caenorhabditis elegans OX=6239 GN=F44B9.2 PE=4 SV=1	Uncharacterized protein F44B9.2	F44B9.2	19.1156	19.3003	19.4322	19.7021	19.1951	19.0001	18.9495	18.9041	-0.375357	-0.682788	-0.0679268	19.1999	-2.79752	0.0224488	0.152422	-3.22748	0	0
N1NTJ1		N1NTJ1;Q93765	N1NTJ1;Q93765	tr|N1NTJ1|N1NTJ1_CAEEL CUB_2 domain-containing protein OS=Caenorhabditis elegans OX=6239 GN=CELE_F53C11.1 PE=1 SV=1;tr|Q93765|Q93765_CAEEL CUB_2 domain-containing protein OS=Caenorhabditis elegans OX=6239 GN=CELE_F53C11.1 PE=1 SV=2			18.0069	18.4198	19.225	18.7985	18.0456	18.216	18.6896	17.9993	-0.374942	-0.985459	0.235575	18.4251	-1.40715	0.195679	0.460059	-5.16715	0	0
Q9U1Z2		Q9U1Z2	Q9U1Z2	tr|Q9U1Z2|Q9U1Z2_CAEEL GlcNAc-1-P transferase OS=Caenorhabditis elegans OX=6239 GN=algn-7 PE=1 SV=2			17.6861	17.6853	17.9274	17.8395	17.6272	17.3408	17.2818	17.3987	-0.372447	-0.610212	-0.134682	17.5984	-3.58916	0.00666561	0.0880846	-2.08835	0	0
G5EEU1	nbet-1	G5EEU1	G5EEU1	tr|G5EEU1|G5EEU1_CAEEL BET1 OS=Caenorhabditis elegans OX=6239 GN=nbet-1 PE=1 SV=1		nbet-1	19.0463	19.1492	19.1474	19.1508	19.0086	18.7145	18.5718	18.7115	-0.371822	-0.608131	-0.135513	18.9375	-3.60521	0.00650838	0.0877462	-2.06597	0	0
Q5ZR75		Q5ZR75	Q5ZR75	tr|Q5ZR75|Q5ZR75_CAEEL Uncharacterized protein OS=Caenorhabditis elegans OX=6239 GN=CELE_T15B7.1 PE=1 SV=2			16.7667	16.8065	17.1052	16.7895	16.3481	16.4779	16.5685	16.5883	-0.371263	-0.609644	-0.132882	16.6813	-3.5685	0.00687387	0.0885177	-2.1172	0	0
Q22291	spp-1	Q22291	Q22291	tr|Q22291|Q22291_CAEEL Saposin B-type domain-containing protein OS=Caenorhabditis elegans OX=6239 GN=spp-1 PE=1 SV=2		spp-1	20.2941	20.0401	19.7005	19.434	19.5835	19.5343	19.2873	19.5796	-0.371014	-0.789661	0.0476328	19.6817	-2.03057	0.0754848	0.296345	-4.34369	0	0
Q95XR4	epg-2	Q95XR4	Q95XR4	sp|Q95XR4|EPG2_CAEEL Ectopic P granules protein 2 OS=Caenorhabditis elegans OX=6239 GN=epg-2 PE=1 SV=1	Ectopic P granules protein 2	epg-2	16.8836	16.962	17.0693	16.2779	16.8006	16.7778	16.1292	16.0018	-0.370856	-0.926758	0.185047	16.6128	-1.52856	0.163514	0.42365	-5.01821	0	0
S6FCW6	pde-4	S6FCW6;Q2V4U0;Q22000	S6FCW6;Q2V4U0;Q22000	tr|S6FCW6|S6FCW6_CAEEL Phosphodiesterase OS=Caenorhabditis elegans OX=6239 GN=pde-4 PE=1 SV=1;tr|Q2V4U0|Q2V4U0_CAEEL Phosphodiesterase OS=Caenorhabditis elegans OX=6239 GN=pde-4 PE=1 SV=1;sp|Q22000|PDE4_CAEEL Probable 3,5-cyclic phosphodiesterase pde-4 O	Probable 3,5-cyclic phosphodiesterase pde-4	pde-4	17.3981	17.6011	17.7015	17.8837	17.3964	17.242	17.2232	17.2399	-0.37071	-0.628425	-0.112995	17.4607	-3.29587	0.0103695	0.105581	-2.50313	0	0
O17829		O17829	O17829	tr|O17829|O17829_CAEEL Uncharacterized protein OS=Caenorhabditis elegans OX=6239 GN=CELE_F21A3.3 PE=1 SV=2			16.0872	15.9943	16.2266	16.1273	15.6654	15.5384	15.8896	15.8619	-0.37003	-0.607641	-0.13242	15.9238	-3.56818	0.00687718	0.0885177	-2.11765	0	0
O16689	sdz-24	O16689	O16689	tr|O16689|O16689_CAEEL OB domain-containing protein OS=Caenorhabditis elegans OX=6239 GN=sdz-24 PE=1 SV=2		sdz-24	18.2648	18.6459	18.5684	18.9201	17.826	18.1912	18.2792	18.6228	-0.370001	-0.807845	0.0678418	18.4148	-1.93624	0.0875171	0.31672	-4.47599	0	0
Q17602	npp-14	Q17602	Q17602	sp|Q17602|NU214_CAEEL Nuclear pore complex protein 14 OS=Caenorhabditis elegans OX=6239 GN=npp-14 PE=1 SV=1		npp-14	20.0579	20.3788	20.3862	21.1793	19.9483	20.1922	21.0126	19.3726	-0.369114	-1.19173	0.453504	20.316	-1.02811	0.332904	0.59429	-5.57981	0	0
G5EC91	dpy-11	G5EC91	G5EC91	tr|G5EC91|G5EC91_CAEEL Thioredoxin domain-containing protein OS=Caenorhabditis elegans OX=6239 GN=dpy-11 PE=1 SV=1		dpy-11	21.4827	21.5469	21.4725	21.6386	21.3677	21.1838	20.9411	21.1718	-0.369079	-0.605241	-0.132917	21.3507	-3.58084	0.00674866	0.0880846	-2.09996	0	0
Q27389	rpl-16	Q27389	Q27389	sp|Q27389|RL13A_CAEEL 60S ribosomal protein L13a OS=Caenorhabditis elegans OX=6239 GN=rpl-16 PE=2 SV=1	60S ribosomal protein L13a	rpl-16	25.6148	25.5657	25.4409	24.9175	25.5375	25.1229	24.6982	24.705	-0.368841	-0.888834	0.151152	25.2003	-1.62524	0.141369	0.394171	-4.89493	0	0
O45089	faah-3	O45089	O45089	tr|O45089|O45089_CAEEL Amidase domain-containing protein OS=Caenorhabditis elegans OX=6239 GN=faah-3 PE=1 SV=2		faah-3	19.5928	19.6704	19.7084	19.91	19.36	19.3691	19.3171	19.3628	-0.36816	-0.566091	-0.170228	19.5363	-4.26182	0.00252762	0.0710698	-1.18429	0	0
Q19393		Q19393	Q19393	tr|Q19393|Q19393_CAEEL Uncharacterized protein OS=Caenorhabditis elegans OX=6239 GN=CELE_F13D12.5 PE=1 SV=1			18.7822	18.5534	18.4786	17.9938	18.6306	18.1313	17.7891	17.7852	-0.367924	-0.893633	0.157784	18.268	-1.60357	0.146081	0.399881	-4.92289	0	0
Q19478	far-3	Q19478	Q19478	tr|Q19478|Q19478_CAEEL Fatty Acid/Retinol binding protein OS=Caenorhabditis elegans OX=6239 GN=far-3 PE=1 SV=1		far-3	24.6258	26.2423	25.0509	25.8495	24.1704	26.1596	25.19	24.7775	-0.36776	-1.46206	0.726536	25.2583	-0.770025	0.46262	0.701147	-5.8038	0	0
Q18965	eat-3	Q18965	Q18965	tr|Q18965|Q18965_CAEEL Dynamin-like 120 kDa protein, form S1 OS=Caenorhabditis elegans OX=6239 GN=eat-3 PE=1 SV=3		eat-3	20.2507	20.2478	20.1692	20.1702	20.0842	19.8482	19.688	19.7477	-0.367443	-0.595837	-0.139049	20.0257	-3.68621	0.00577283	0.0836526	-1.95361	0	0
Q09218	B0495.9	Q09218	Q09218	sp|Q09218|YP69_CAEEL Uncharacterized protein B0495.9 OS=Caenorhabditis elegans OX=6239 GN=B0495.9 PE=4 SV=1	Uncharacterized protein B0495.9	B0495.9	16.0687	16.4069	16.4725	16.4884	16.1902	15.9914	15.7951	15.9915	-0.367084	-0.654629	-0.0795403	16.1756	-2.92507	0.0183828	0.140232	-3.04047	0	0
G5EEV5	pud-3	G5EEV5	G5EEV5	tr|G5EEV5|G5EEV5_CAEEL 5C820 OS=Caenorhabditis elegans OX=6239 GN=pud-3 PE=1 SV=1		pud-3	23.7517	24.2872	23.1946	24.523	22.7317	23.9449	23.2333	24.3797	-0.366733	-1.2957	0.56223	23.7558	-0.904537	0.391189	0.641178	-5.69358	0	0
Q94215	lec-11	Q94215	Q94215	tr|Q94215|Q94215_CAEEL Galectin OS=Caenorhabditis elegans OX=6239 GN=lec-11 PE=1 SV=2	Galectin	lec-11	20.1097	20.6333	20.5848	20.6319	20.3002	20.3551	19.7564	20.0866	-0.365362	-0.755883	0.0251584	20.3073	-2.14365	0.06316	0.267918	-4.18274	0	0
Q21096		Q21096	Q21096	tr|Q21096|Q21096_CAEEL MItoGuArdin homolog OS=Caenorhabditis elegans OX=6239 GN=miga-1 PE=1 SV=3			18.2031	18.1162	17.9622	18.0285	17.895	17.8031	17.4673	17.6854	-0.364815	-0.617932	-0.111697	17.8951	-3.30236	0.0102673	0.105581	-2.49383	0	0
P34669	ZK686.3	P34669	P34669	sp|P34669|OST3_CAEEL Probable dolichyl-diphosphooligosaccharide--protein glycosyltransferase subunit 3 OS=Caenorhabditis elegans OX=6239 GN=ZK686.3 PE=3 SV=2	Probable dolichyl-diphosphooligosaccharide--protein glycosyltransferase subunit 3	ZK686.3	21.3529	21.416	21.3657	21.5438	21.3651	21.0801	20.691	21.0854	-0.364191	-0.682383	-0.0459991	21.2375	-2.6225	0.029581	0.178079	-3.48477	0	0
P41879	F37A4.1	P41879	P41879	sp|P41879|YPT1_CAEEL Uncharacterized protein F37A4.1 OS=Caenorhabditis elegans OX=6239 GN=F37A4.1 PE=4 SV=1	Uncharacterized protein F37A4.1	F37A4.1	18.927	18.9671	18.8528	19.0231	18.8481	18.4865	18.381	18.5979	-0.364129	-0.617608	-0.11065	18.7604	-3.29145	0.0104395	0.105581	-2.50945	0	0
Q18969	rab-39	Q18969	Q18969	tr|Q18969|Q18969_CAEEL RAB family OS=Caenorhabditis elegans OX=6239 GN=rab-39 PE=1 SV=2		rab-39	15.5073	15.519	15.7355	15.5639	15.5017	15.3166	14.9598	15.098	-0.36241	-0.655639	-0.0691801	15.4002	-2.83183	0.0212715	0.149101	-3.17711	0	0
U4PC73		U4PC73;Q95Y24;U4PBU4;U4PRX8	U4PC73;Q95Y24;U4PBU4;U4PRX8	tr|U4PC73|U4PC73_CAEEL Transmembrane 9 superfamily member OS=Caenorhabditis elegans OX=6239 GN=CELE_Y41D4A.4 PE=1 SV=1;tr|Q95Y24|Q95Y24_CAEEL Transmembrane 9 superfamily member OS=Caenorhabditis elegans OX=6239 GN=CELE_Y41D4A.4 PE=1 SV=1;tr|U4PBU4|U4PBU4_C			19.2165	19.1876	19.5518	19.0949	19.2907	18.8725	18.8616	18.5826	-0.360855	-0.73479	0.0130809	19.0823	-2.21111	0.0567691	0.2531	-4.08574	0	0
Q9XXN2	immt-2	Q9XXN2	Q9XXN2	sp|Q9XXN2|IMMT2_CAEEL MICOS complex subunit MIC60-2 OS=Caenorhabditis elegans OX=6239 GN=immt-2 PE=2 SV=2		immt-2	15.5146	15.4361	15.0788	15.4117	15.1955	15.2633	14.4345	15.1112	-0.359172	-0.801284	0.0829409	15.1807	-1.86142	0.0983457	0.335493	-4.57942	0	0
H2KYP1	lntl-1	H2KYP1;Q8I7L5;V6CLN0	H2KYP1;Q8I7L5	tr|H2KYP1|H2KYP1_CAEEL LIN-24 (Twenty-four) Like OS=Caenorhabditis elegans OX=6239 GN=lntl-1 PE=1 SV=1;tr|Q8I7L5|Q8I7L5_CAEEL LIN-24 (Twenty-four) Like OS=Caenorhabditis elegans OX=6239 GN=lntl-1 PE=1 SV=1		lntl-1	20.147	20.5012	20.4024	20.8631	19.9199	20.3621	20.5008	19.697	-0.358448	-0.846634	0.129737	20.2992	-1.68235	0.129606	0.376982	-4.82037	0	0
Q20755	bcs-1	Q20755	Q20755	tr|Q20755|Q20755_CAEEL BCS1-like protein OS=Caenorhabditis elegans OX=6239 GN=bcs-1 PE=1 SV=1		bcs-1	16.5493	16.6281	16.4834	16.5521	16.2671	16.3033	15.9499	16.2609	-0.357927	-0.582233	-0.133622	16.3743	-3.6562	0.00603451	0.0844721	-1.99513	0	0
A0A0K3AS01	ncl-1	A0A0K3AS01;A0A0K3AXB1;A0A0K3AUY6;A0A0K3ARF3;A0A0K3AUA6;A0A0K3AX41;A0A0K3ARS2;P34611	A0A0K3AS01;A0A0K3AXB1;A0A0K3AUY6;A0A0K3ARF3;A0A0K3AUA6;A0A0K3AX41;A0A0K3ARS2;P34611	tr|A0A0K3AS01|A0A0K3AS01_CAEEL B-box type zinc finger protein ncl-1 OS=Caenorhabditis elegans OX=6239 GN=ncl-1 PE=1 SV=1;tr|A0A0K3AXB1|A0A0K3AXB1_CAEEL B-box type zinc finger protein ncl-1 OS=Caenorhabditis elegans OX=6239 GN=ncl-1 PE=1 SV=1;tr|A0A0K3AUY6|	B-box type zinc finger protein ncl-1	ncl-1	16.9937	16.6762	16.4393	16.5898	16.6261	16.2454	15.9477	16.4494	-0.357607	-0.749633	0.034419	16.496	-2.0901	0.0687312	0.281361	-4.25925	0	0
P34678	gly-3	P34678	P34678	sp|P34678|GALT3_CAEEL Polypeptide N-acetylgalactosaminyltransferase 3 OS=Caenorhabditis elegans OX=6239 GN=gly-3 PE=2 SV=2	Polypeptide N-acetylgalactosaminyltransferase 3	gly-3	16.4853	16.2871	16.3596	16.3208	16.2816	15.8648	15.8261	16.0531	-0.356747	-0.620659	-0.092835	16.1848	-3.09725	0.0140671	0.123238	-2.78952	0	0
Q19240	unc-115	Q19240;Q95QM5	Q19240;Q95QM5	tr|Q19240|Q19240_CAEEL Uncharacterized protein OS=Caenorhabditis elegans OX=6239 GN=unc-115 PE=1 SV=2;tr|Q95QM5|Q95QM5_CAEEL Uncharacterized protein OS=Caenorhabditis elegans OX=6239 GN=unc-115 PE=1 SV=1		unc-115	20.1636	20.4618	20.6151	20.5152	20.2958	20.0442	20.0853	19.906	-0.356123	-0.642052	-0.0701944	20.2609	-2.85376	0.0205524	0.148094	-3.14493	0	0
Q95XS1	trap-3	Q95XS1	Q95XS1	tr|Q95XS1|Q95XS1_CAEEL Signal sequence receptor subunit gamma OS=Caenorhabditis elegans OX=6239 GN=trap-3 PE=1 SV=1		trap-3	19.7528	19.6603	20.1047	19.7907	19.7362	19.2343	19.6466	19.2676	-0.355957	-0.701437	-0.0104772	19.6491	-2.36075	0.0447838	0.220395	-3.86856	0	0
Q20344		Q20344	Q20344	tr|Q20344|Q20344_CAEEL 3-oxo-5-alpha-steroid 4-dehydrogenase OS=Caenorhabditis elegans OX=6239 GN=CELE_F42F12.3 PE=1 SV=1			17.5909	17.733	17.9517	17.8639	17.4118	17.4788	17.4002	17.4279	-0.355184	-0.569532	-0.140835	17.6073	-3.7967	0.00490861	0.0794051	-1.80187	0	0
P52872	dad-1	P52872	P52872	sp|P52872|DAD1_CAEEL Dolichyl-diphosphooligosaccharide--protein glycosyltransferase subunit dad-1 OS=Caenorhabditis elegans OX=6239 GN=dad-1 PE=3 SV=1	Dolichyl-diphosphooligosaccharide--protein glycosyltransferase subunit dad-1	dad-1	20.2809	20.1265	20.1795	20.585	19.7763	20.2232	19.6161	20.1385	-0.354455	-0.729361	0.0204513	20.1157	-2.16627	0.060942	0.262831	-4.15029	0	0
Q94218	odr-8	Q94218	Q94218	sp|Q94218|UFSP_CAEEL Ufm1-specific protease OS=Caenorhabditis elegans OX=6239 GN=odr-8 PE=1 SV=1	Probable Ufm1-specific protease	odr-8	20.426	20.4361	20.3742	20.6764	20.3218	20.0171	19.9749	20.1839	-0.353779	-0.604144	-0.103415	20.3013	-3.23769	0.0113334	0.108124	-2.58662	0	0
P34426	F44B9.5	P34426	P34426	sp|P34426|AUP1_CAEEL Lipid droplet-regulating VLDL assembly factor AUP1 homolog OS=Caenorhabditis elegans OX=6239 GN=F44B9.5 PE=3 SV=2	Ancient ubiquitous protein 1 homolog	F44B9.5	16.9804	17.2189	17.3814	17.4918	16.9189	17.0066	16.9076	16.8249	-0.353623	-0.624438	-0.0828075	17.0913	-2.99187	0.016565	0.133244	-2.94288	0	0
G5EE48	ttr-50	G5EE48	G5EE48	tr|G5EE48|G5EE48_CAEEL TransThyretin-Related family domain OS=Caenorhabditis elegans OX=6239 GN=ttr-50 PE=1 SV=1		ttr-50	17.8732	17.7617	18.5234	17.048	17.7675	17.6177	17.3602	17.0469	-0.353471	-1.03327	0.326329	17.6248	-1.19137	0.266433	0.530628	-5.41289	0	0
O01497	tyr-4	O01497	O01497	tr|O01497|O01497_CAEEL TYRosinase OS=Caenorhabditis elegans OX=6239 GN=tyr-4 PE=1 SV=1		tyr-4	22.1877	22.7529	22.4172	23.1641	22.1778	22.7054	21.7896	22.4368	-0.353072	-0.933212	0.227067	22.4539	-1.39446	0.199343	0.46266	-5.18231	0	0
O02109		O02109	O02109	tr|O02109|O02109_CAEEL Sigma 1-type opioid receptor OS=Caenorhabditis elegans OX=6239 GN=CELE_W08F4.3 PE=1 SV=1			21.6547	21.7524	21.8417	21.7305	21.6575	21.4421	21.2541	21.2135	-0.353024	-0.610049	-0.0959995	21.5683	-3.14706	0.0130263	0.116637	-2.71735	0	0
Q9NF22		Q9NF22	Q9NF22	tr|Q9NF22|Q9NF22_CAEEL Uncharacterized protein OS=Caenorhabditis elegans OX=6239 GN=CELE_Y105E8A.2 PE=1 SV=3			17.8242	17.9305	17.8619	18.1397	17.7013	17.5782	17.3922	17.6729	-0.352916	-0.59493	-0.110901	17.7626	-3.34121	0.00967802	0.102351	-2.43831	0	0
V6CLR8	dys-1	V6CLR8;V6CJD7;V6CLV8;Q9TW65;V6CJE3;V6CKJ6	V6CLR8;V6CJD7;V6CLV8;Q9TW65	tr|V6CLR8|V6CLR8_CAEEL Dystrophin-1 OS=Caenorhabditis elegans OX=6239 GN=dys-1 PE=1 SV=1;tr|V6CJD7|V6CJD7_CAEEL Dystrophin-1 OS=Caenorhabditis elegans OX=6239 GN=dys-1 PE=1 SV=1;tr|V6CLV8|V6CLV8_CAEEL Dystrophin-1 OS=Caenorhabditis elegans OX=6239 GN=dys-1	Dystrophin-1	dys-1	22.2649	22.5125	22.2304	22.085	22.2493	22.1751	21.5038	21.7553	-0.352306	-0.763802	0.0591903	22.097	-1.96168	0.0841016	0.311973	-4.4405	0	0
Q17447	faah-2	Q17447	Q17447	tr|Q17447|Q17447_CAEEL Amidase domain-containing protein OS=Caenorhabditis elegans OX=6239 GN=faah-2 PE=1 SV=1		faah-2	18.4973	18.5914	19.2232	19.0276	18.3812	18.395	18.6168	18.5388	-0.351935	-0.736361	0.0324911	18.6589	-2.09761	0.0679216	0.279061	-4.24855	0	0
Q10944	pho-5	Q10944	Q10944	sp|Q10944|PHO5_CAEEL Putative acid phosphatase 5 OS=Caenorhabditis elegans OX=6239 GN=pho-5 PE=1 SV=3	Putative acid phosphatase 5	pho-5	17.8152	18.0113	17.8043	18.0818	17.5604	17.7268	17.2435	17.7788	-0.35079	-0.659043	-0.0425362	17.7528	-2.60744	0.0302939	0.18068	-3.50692	0	0
Q9TVL3	cdk-9	Q9TVL3	Q9TVL3	sp|Q9TVL3|CDK9_CAEEL Probable cyclin-dependent kinase 9 OS=Caenorhabditis elegans OX=6239 GN=cdk-9 PE=3 SV=2	Probable cyclin-dependent kinase 9	cdk-9	16.9953	18.0721	18.4127	18.3721	17.1131	17.5293	18.5648	17.2434	-0.35044	-1.27152	0.570642	17.7878	-0.871748	0.407835	0.65495	-5.7218	0	0
Q09474	tdo-2	Q09474	Q09474	sp|Q09474|T23O_CAEEL Tryptophan 2,3-dioxygenase OS=Caenorhabditis elegans OX=6239 GN=tdo-2 PE=1 SV=1	Tryptophan 2,3-dioxygenase	tdo-2	23.3104	23.2722	22.9963	23.252	23.0873	22.926	22.6357	22.7803	-0.350416	-0.62662	-0.0742116	23.0325	-2.90689	0.0189124	0.141938	-3.06708	0	0
Q19467	git-1	Q19467	Q19467	tr|Q19467|Q19467_CAEEL GIT1 (Mammalian G protein-coupled receptor kinase InTeractor 1) homolog OS=Caenorhabditis elegans OX=6239 GN=git-1 PE=1 SV=2		git-1	15.7299	15.5802	15.7265	15.7752	15.7141	15.3431	15.1995	15.1565	-0.349653	-0.647959	-0.0513475	15.5281	-2.68566	0.0267725	0.167906	-3.39189	0	0
O16226		O16226	O16226	tr|O16226|O16226_CAEEL PHAryngeal gland Toxin-related OS=Caenorhabditis elegans OX=6239 GN=phat-7 PE=1 SV=1			14.6901	15.1865	15.8364	16.9325	15.1656	14.8439	15.1881	16.0556	-0.348063	-1.4281	0.731974	15.4873	-0.738405	0.480608	0.712769	-5.82751	0	0
H2KYD0		H2KYD0;Q6A578	H2KYD0;Q6A578	tr|H2KYD0|H2KYD0_CAEEL Coiled-coil domain-containing protein 93 OS=Caenorhabditis elegans OX=6239 GN=C16A11.2 PE=1 SV=1;tr|Q6A578|Q6A578_CAEEL KOG2701 domain-containing protein OS=Caenorhabditis elegans OX=6239 GN=C16A11.2 PE=1 SV=1			15.8237	15.6176	16.1468	16.2786	15.3664	15.28	16.0013	15.8287	-0.347555	-0.820645	0.125536	15.7929	-1.68327	0.129424	0.376728	-4.81916	0	0
H2L0C0	emc-1	H2L0C0;Q86S39	H2L0C0;Q86S39	tr|H2L0C0|H2L0C0_CAEEL ER membrane protein complex subunit 1 OS=Caenorhabditis elegans OX=6239 GN=emc-1 PE=1 SV=1;tr|Q86S39|Q86S39_CAEEL EMC1_C domain-containing protein OS=Caenorhabditis elegans OX=6239 GN=emc-1 PE=1 SV=1		emc-1	20.224	20.2669	20.3447	20.3882	20.1478	19.9018	19.9032	19.8811	-0.347534	-0.551781	-0.143287	20.1322	-3.89866	0.00423273	0.0775233	-1.6635	0	0
A0A679L8R8		A0A679L8R8;A0A679L8V4;H2L0M2;Q7YZG7	A0A679L8R8;A0A679L8V4;H2L0M2;Q7YZG7	tr|A0A679L8R8|A0A679L8R8_CAEEL Uncharacterized protein OS=Caenorhabditis elegans OX=6239 GN=CELE_Y55B1AR.2 PE=1 SV=1;tr|A0A679L8V4|A0A679L8V4_CAEEL Uncharacterized protein OS=Caenorhabditis elegans OX=6239 GN=CELE_Y55B1AR.2 PE=1 SV=1;tr|H2L0M2|H2L0M2_CAEEL			13.8046	14.1659	13.7337	14.3938	13.775	13.8215	13.5402	13.5776	-0.345953	-0.708427	0.0165213	13.8516	-2.18683	0.0589928	0.260181	-4.12073	0	0
Q9U3L9	dnj-2	Q9U3L9;Q17433	Q9U3L9;Q17433	tr|Q9U3L9|Q9U3L9_CAEEL Uncharacterized protein OS=Caenorhabditis elegans OX=6239 GN=C47A4.1 PE=4 SV=2;sp|Q17433|DNJ2_CAEEL DnaJ homolog dnj-2 OS=Caenorhabditis elegans OX=6239 GN=dnj-2 PE=1 SV=1	DnaJ homolog dnj-2	dnj-2	18.326	18.3237	18.3886	18.2412	18.1627	17.9177	17.8054	18.0111	-0.345621	-0.561097	-0.130146	18.147	-3.67517	0.0058676	0.0836526	-1.96886	0	0
Q9N5S9	acl-4	Q9N5S9;Q9N5S8	Q9N5S9;Q9N5S8	tr|Q9N5S9|Q9N5S9_CAEEL PlsC domain-containing protein OS=Caenorhabditis elegans OX=6239 GN=acl-4 PE=1 SV=2;tr|Q9N5S8|Q9N5S8_CAEEL PlsC domain-containing protein OS=Caenorhabditis elegans OX=6239 GN=acl-4 PE=1 SV=1		acl-4	17.2479	17.4674	17.0263	17.7031	17.3823	17.1805	16.6545	16.8457	-0.345439	-0.795682	0.104804	17.1885	-1.75792	0.115426	0.357476	-4.71993	0	0
Q9N4Y9	Y45G12B.2	Q9N4Y9;A0A0M9JJ80	Q9N4Y9;A0A0M9JJ80	sp|Q9N4Y9|ZFPL1_CAEEL Zinc finger protein-like 1 homolog OS=Caenorhabditis elegans OX=6239 GN=Y45G12B.2 PE=3 SV=1;tr|A0A0M9JJ80|A0A0M9JJ80_CAEEL Zinc finger protein-like 1 homolog OS=Caenorhabditis elegans OX=6239 GN=CELE_Y45G12B.2 PE=1 SV=1	Zinc finger protein-like 1 homolog	Y45G12B.2	16.6441	16.4852	17.038	16.8307	16.6476	16.3567	16.3736	16.2431	-0.344242	-0.665498	-0.0229865	16.5774	-2.45521	0.0385534	0.206368	-3.73044	0	0
H2KZ73	noah-1	H2KZ73;Q8T3B7;H8W3Y1	H2KZ73;Q8T3B7;H8W3Y1	tr|H2KZ73|H2KZ73_CAEEL NOmpA Homolog (Drosophila nompA: no mechanoreceptor potential A) OS=Caenorhabditis elegans OX=6239 GN=noah-1 PE=1 SV=2;tr|Q8T3B7|Q8T3B7_CAEEL NOmpA Homolog (Drosophila nompA: no mechanoreceptor potential A) OS=Caenorhabditis elegans		noah-1	18.7929	18.7782	19.5135	19.8626	18.9146	18.8021	18.9673	18.8871	-0.344046	-0.894041	0.205948	19.0648	-1.43329	0.188319	0.455181	-5.13568	0	0
Q9UAQ6	rab-1	Q9UAQ6	Q9UAQ6	tr|Q9UAQ6|Q9UAQ6_CAEEL RAB family OS=Caenorhabditis elegans OX=6239 GN=rab-1 PE=1 SV=1		rab-1	24.2103	24.3435	24.2724	24.2728	24.1603	24.062	23.7408	23.7652	-0.34267	-0.600082	-0.0852578	24.1034	-3.05016	0.0151311	0.127118	-2.85795	0	0
Q09486		Q09486	Q09486	tr|Q09486|Q09486_CAEEL Uncharacterized protein OS=Caenorhabditis elegans OX=6239 GN=C30G12.2 PE=1 SV=3			22.4367	23.4589	19.4421	22.7159	20.5685	22.8876	20.9768	22.2523	-0.342114	-2.36556	1.68134	21.8424	-0.387395	0.708202	0.850409	-6.02932	0	0
Q22945		Q22945	Q22945	tr|Q22945|Q22945_CAEEL Epimerase domain-containing protein OS=Caenorhabditis elegans OX=6239 GN=CELE_F08F3.4 PE=1 SV=2			18.4031	18.0595	18.0731	17.9684	17.943	17.9703	17.7073	17.5163	-0.341778	-0.656665	-0.0268899	17.9551	-2.48693	0.0366628	0.201333	-3.68393	0	0
O61856	T26C12.1	O61856	O61856	sp|O61856|HACL2_CAEEL 2-hydroxyacyl-CoA lyase 2 OS=Caenorhabditis elegans OX=6239 GN=T26C12.1 PE=3 SV=2	Acetolactate synthase-like protein	T26C12.1	21.7635	21.86	21.6612	21.8928	21.6109	21.4749	21.2504	21.4769	-0.341051	-0.570844	-0.111258	21.6238	-3.40061	0.00884479	0.0976179	-2.35377	0	0
Q21080		Q21080	Q21080	tr|Q21080|Q21080_CAEEL Threonine ammonia-lyase OS=Caenorhabditis elegans OX=6239 GN=CELE_K01C8.1 PE=1 SV=2			21.2075	21.2051	21.1741	20.6439	20.8168	20.9266	20.4858	20.6375	-0.340998	-0.700935	0.0189393	20.8872	-2.1707	0.060517	0.262738	-4.14393	0	0
Q4R111	clec-173	Q4R111	Q4R111	tr|Q4R111|Q4R111_CAEEL C-type lectin domain-containing protein OS=Caenorhabditis elegans OX=6239 GN=clec-173 PE=1 SV=1		clec-173	18.0522	18.3563	19.379	18.1795	18.1979	17.7444	18.8509	17.8126	-0.340311	-1.12238	0.44176	18.3216	-0.997021	0.346908	0.604927	-5.6095	0	0
Q18406	sec-10	Q18406	Q18406	sp|Q18406|EXOC5_CAEEL Exocyst complex component 5 OS=Caenorhabditis elegans OX=6239 GN=sec-10 PE=3 SV=1	Exocyst complex component 5	sec-10	18.4232	18.3213	18.0416	17.803	18.0306	17.9077	17.718	17.5746	-0.339555	-0.706256	0.0271462	17.9775	-2.12165	0.0653939	0.273162	-4.21424	0	0
G5EDI2	ret-1	G5EDI2;G5ECZ2;Q7JLB1;B5U8N2;Q7JLB0	G5EDI2;G5ECZ2;Q7JLB1;B5U8N2	tr|G5EDI2|G5EDI2_CAEEL Reticulon-like protein OS=Caenorhabditis elegans OX=6239 GN=ret-1 PE=1 SV=1;tr|G5ECZ2|G5ECZ2_CAEEL Reticulon-like protein OS=Caenorhabditis elegans OX=6239 GN=ret-1 PE=1 SV=1;tr|Q7JLB1|Q7JLB1_CAEEL Reticulon-like protein OS=Caenorhab	Reticulon-like protein	ret-1	24.4439	24.5203	24.37	24.3485	24.4335	24.1915	23.8615	23.8427	-0.338371	-0.659822	-0.0169212	24.2515	-2.41188	0.0412958	0.213007	-3.79387	0	0
A5JYQ9	pdcd-2	A5JYQ9	A5JYQ9	sp|A5JYQ9|VMA21_CAEEL Vacuolar ATPase assembly integral membrane protein VMA21 homolog OS=Caenorhabditis elegans OX=6239 GN=pdcd-2 PE=3 SV=1	Vacuolar ATPase assembly integral membrane protein VMA21 homolog	pdcd-2	17.6747	17.8701	17.5549	18.0839	17.7844	17.4448	17.0399	17.5636	-0.33772	-0.743576	0.0681354	17.6271	-1.9066	0.0916632	0.323987	-4.51713	0	0
Q20992		Q20992	Q20992	sp|Q20992|ACX3_CAEEL Acyl-coenzyme A oxidase acox-3 OS=Caenorhabditis elegans OX=6239 GN=acox-3 PE=1 SV=1	Acyl-coenzyme A oxidase		22.398	22.5178	21.8547	22.5266	21.8563	21.9907	21.6819	22.4206	-0.336896	-0.797001	0.123209	22.1558	-1.6777	0.13053	0.37921	-4.82649	0	0
Q20514		Q20514;Q95QF9;H2KZY5	Q20514;Q95QF9;H2KZY5	tr|Q20514|Q20514_CAEEL Sulfhydryl oxidase OS=Caenorhabditis elegans OX=6239 GN=CELE_F47B7.2 PE=1 SV=1;tr|Q95QF9|Q95QF9_CAEEL Sulfhydryl oxidase OS=Caenorhabditis elegans OX=6239 GN=CELE_F47B7.2 PE=1 SV=1;tr|H2KZY5|H2KZY5_CAEEL Sulfhydryl oxidase OS=Caenorh	Sulfhydryl oxidase		17.6935	17.8761	17.585	17.7976	17.5469	17.4881	17.0984	17.4718	-0.336731	-0.612618	-0.0608433	17.5697	-2.79657	0.0224822	0.152422	-3.22887	0	0
Q18264		Q18264	Q18264	tr|Q18264|Q18264_CAEEL TMEM131_like domain-containing protein OS=Caenorhabditis elegans OX=6239 GN=tmem-131 PE=1 SV=4			16.0721	16.1048	16.067	16.4844	15.9023	15.8199	15.6954	15.9675	-0.335789	-0.606203	-0.0653757	16.0142	-2.8452	0.0208299	0.148179	-3.15748	0	0
Q9XUE5	noah-2	Q9XUE5	Q9XUE5	tr|Q9XUE5|Q9XUE5_CAEEL NOmpA Homolog (Drosophila nompA: no mechanoreceptor potential A) OS=Caenorhabditis elegans OX=6239 GN=noah-2 PE=1 SV=1		noah-2	18.2145	19.2041	18.9656	19.8411	18.4971	18.8939	18.5362	18.9621	-0.333992	-1.04375	0.37577	18.8893	-1.0782	0.311257	0.579409	-5.53051	0	0
Q20924	sun-1	Q20924	Q20924	sp|Q20924|SUN1_CAEEL Sun domain-containing protein 1 OS=Caenorhabditis elegans OX=6239 GN=sun-1 PE=1 SV=1	Sun domain-containing protein 1	sun-1	16.8719	16.5925	16.5668	16.3478	16.4793	16.2362	16.1568	16.1723	-0.333585	-0.627274	-0.0398964	16.428	-2.60252	0.0305303	0.181171	-3.51415	0	0
Q8WQ99	csnk-1	Q8WQ99	Q8WQ99	sp|Q8WQ99|KC1G_CAEEL Casein kinase I gamma OS=Caenorhabditis elegans OX=6239 GN=csnk-1 PE=3 SV=1	Casein kinase I gamma	csnk-1	18.4522	18.5715	18.6683	18.8589	18.5157	18.2891	18.0944	18.3177	-0.333488	-0.611837	-0.0551386	18.471	-2.74514	0.0243764	0.159626	-3.30443	0	0
Q9XUU9	K05C4.2	Q9XUU9	Q9XUU9	sp|Q9XUU9|JAGN_CAEEL Protein jagunal homolog OS=Caenorhabditis elegans OX=6239 GN=K05C4.2 PE=3 SV=1	Protein jagunal homolog	K05C4.2	18.8074	19.0046	19.0351	19.2144	18.9475	18.5548	18.6063	18.6211	-0.332952	-0.612239	-0.0536648	18.8489	-2.73153	0.0249048	0.162767	-3.32444	0	0
Q19265		Q19265	Q19265	tr|Q19265|Q19265_CAEEL Alpha-1,3/1,6-mannosyltransferase ALG2 OS=Caenorhabditis elegans OX=6239 GN=algn-2 PE=1 SV=2			19.7736	19.7945	19.5833	19.8961	19.5466	19.5178	19.2439	19.416	-0.330823	-0.565724	-0.0959219	19.5965	-3.2269	0.0115222	0.108773	-2.60213	0	0
Q9BPN8	Y92H12BR.3	Q9BPN8	Q9BPN8	sp|Q9BPN8|Y92H3_CAEEL Uncharacterized protein Y92H12BR.3 OS=Caenorhabditis elegans OX=6239 GN=Y92H12BR.3 PE=1 SV=2	Uncharacterized protein Y92H12BR.3	Y92H12BR.3	20.6789	20.7484	20.7539	20.6904	20.6898	20.4267	20.203	20.2293	-0.330695	-0.596688	-0.0647016	20.5525	-2.8486	0.0207193	0.148094	-3.1525	0	0
Q9XWW1	Y37D8A.10	Q9XWW1	Q9XWW1	sp|Q9XWW1|SPCS2_CAEEL Probable signal peptidase complex subunit 2 OS=Caenorhabditis elegans OX=6239 GN=spcs-2 PE=3 SV=1	Probable signal peptidase complex subunit 2	Y37D8A.10	20.3269	20.4244	20.5575	20.4999	20.3741	20.0667	19.9867	20.0611	-0.330015	-0.572388	-0.0876419	20.2872	-3.11978	0.0135859	0.120407	-2.75684	0	0
Q18813		Q18813	Q18813	tr|Q18813|Q18813_CAEEL Galectin OS=Caenorhabditis elegans OX=6239 GN=C53D6.7 PE=1 SV=3	Galectin		19.5775	19.8308	19.9249	20.3017	19.6176	19.6931	19.6489	19.3594	-0.328964	-0.686923	0.0289956	19.7442	-2.10567	0.067064	0.276883	-4.23706	0	0
A0A0K3AWK1	pgp-2	A0A0K3AWK1;G5EDF9;A0A0K3AU66;A0A0K3AQN5;G5EG58;P34712	A0A0K3AWK1;G5EDF9;A0A0K3AU66;A0A0K3AQN5	tr|A0A0K3AWK1|A0A0K3AWK1_CAEEL p-GlycoProtein related OS=Caenorhabditis elegans OX=6239 GN=pgp-2 PE=1 SV=1;tr|G5EDF9|G5EDF9_CAEEL ABC transporter PGP-2 OS=Caenorhabditis elegans OX=6239 GN=pgp-2 PE=1 SV=1;tr|A0A0K3AU66|A0A0K3AU66_CAEEL p-GlycoProtein relat		pgp-2	22.1246	22.1492	21.9765	21.6557	21.9764	21.8307	21.3663	21.4177	-0.328759	-0.724524	0.0670058	21.8121	-1.90334	0.0921316	0.324684	-4.52165	0	0
Q9BKR3		Q9BKR3	Q9BKR3	tr|Q9BKR3|Q9BKR3_CAEEL Uncharacterized protein OS=Caenorhabditis elegans OX=6239 GN=CELE_Y47A7.2 PE=1 SV=1			16.5324	17.0035	17.2533	17.7988	16.7533	16.6558	16.8283	17.0371	-0.328349	-0.884972	0.228274	16.9828	-1.3516	0.212154	0.472935	-5.23288	0	0
O45686	asah-1	O45686	O45686	sp|O45686|ASAH1_CAEEL Acid ceramidase OS=Caenorhabditis elegans OX=6239 GN=asah-1 PE=3 SV=1	Acid ceramidase	asah-1	21.4991	20.2343	20.5334	20.6131	20.8044	20.2695	20.1071	20.3886	-0.327572	-0.94919	0.294045	20.5562	-1.20742	0.260523	0.522322	-5.39555	0	0
P91401		P91401	P91401	tr|P91401|P91401_CAEEL DUF1716 domain-containing protein OS=Caenorhabditis elegans OX=6239 GN=ctnb-1 PE=1 SV=1			23.0414	23.1988	23.2925	23.4244	23.0591	22.866	22.817	22.9059	-0.327274	-0.564529	-0.0900201	23.0756	-3.16062	0.0127569	0.11591	-2.69773	0	0
P91408	T01B11.2	P91408	P91408	sp|P91408|AGT2L_CAEEL Ethanolamine-phosphate phospho-lyase homolog 1 OS=Caenorhabditis elegans OX=6239 GN=eppl-1 PE=3 SV=1	Alanine--glyoxylate aminotransferase 2-like	T01B11.2	16.9751	17.0173	17.083	17.566	16.6331	16.6579	16.874	17.1697	-0.32672	-0.715523	0.0620831	16.997	-1.9254	0.0890126	0.318367	-4.49106	0	0
Q22574		Q22574	Q22574	tr|Q22574|Q22574_CAEEL Uncharacterized protein OS=Caenorhabditis elegans OX=6239 GN=CELE_T19D12.6 PE=1 SV=4			17.0599	17.2652	17.2138	17.4621	16.7623	17.1472	16.9221	16.8648	-0.326145	-0.595476	-0.0568138	17.0872	-2.77459	0.0232726	0.155947	-3.26115	0	0
M1ZJ62	pud-4	M1ZJ62;M1ZMJ3	M1ZJ62;M1ZMJ3	tr|M1ZJ62|M1ZJ62_CAEEL PUD1_2 domain-containing protein OS=Caenorhabditis elegans OX=6239 GN=pud-4 PE=1 SV=1;tr|M1ZMJ3|M1ZMJ3_CAEEL PUD1_2 domain-containing protein OS=Caenorhabditis elegans OX=6239 GN=pud-4 PE=1 SV=1		pud-4	22.2393	22.7738	21.6839	23.2491	21.1352	22.4163	21.927	23.1674	-0.325049	-1.39487	0.744768	22.324	-0.696168	0.505333	0.730033	-5.85784	0	0
P49180	rpl-33	P49180	P49180	sp|P49180|RL35A_CAEEL 60S ribosomal protein L35a OS=Caenorhabditis elegans OX=6239 GN=rpl-33 PE=1 SV=3	60S ribosomal protein L35a	rpl-33	25.1902	25.0736	25.0103	24.2782	25.0685	24.6553	24.2856	24.2439	-0.324764	-0.893282	0.243753	24.7257	-1.30888	0.225623	0.48693	-5.28231	0	0
Q20121	acs-4	Q20121	Q20121	tr|Q20121|Q20121_CAEEL Fatty Acid CoA Synthetase family OS=Caenorhabditis elegans OX=6239 GN=acs-4 PE=1 SV=2		acs-4	23.7534	23.7435	23.6709	23.4781	23.6994	23.3986	23.1278	23.1246	-0.323869	-0.6518	0.00406223	23.4995	-2.26288	0.0523004	0.242335	-4.01088	0	0
Q9BL66		Q9BL66;H2KZK9	Q9BL66;H2KZK9	tr|Q9BL66|Q9BL66_CAEEL GDT1 family protein OS=Caenorhabditis elegans OX=6239 GN=CELE_Y54F10AL.1 PE=1 SV=1;tr|H2KZK9|H2KZK9_CAEEL GDT1 family protein OS=Caenorhabditis elegans OX=6239 GN=CELE_Y54F10AL.1 PE=1 SV=1			18.379	18.1285	17.9994	18.0617	18.174	17.9407	17.613	17.5476	-0.323331	-0.682182	0.0355204	17.9805	-2.06447	0.0715639	0.28745	-4.29569	0	0
Q9XVJ0	acbp-5	Q9XVJ0	Q9XVJ0	tr|Q9XVJ0|Q9XVJ0_CAEEL Acyl-CoA-binding domain-containing protein 6 OS=Caenorhabditis elegans OX=6239 GN=acbp-5 PE=1 SV=2		acbp-5	16.8674	16.977	16.7949	16.9619	16.7967	16.5633	16.4355	16.5201	-0.321365	-0.546882	-0.0958476	16.7396	-3.26508	0.0108684	0.106537	-2.54726	0	0
Q21355	gst-4	Q21355	Q21355	sp|Q21355|GST4_CAEEL Glutathione S-transferase 4 OS=Caenorhabditis elegans OX=6239 GN=gst-4 PE=2 SV=1	Glutathione S-transferase 4	gst-4	21.8251	22.2753	22.2374	22.9915	21.1684	22.2586	22.3233	22.2956	-0.320853	-1.05835	0.416646	22.1719	-0.996827	0.346997	0.604927	-5.60968	0	0
P90849	cco-1	P90849	P90849	tr|P90849|P90849_CAEEL Cytochrome OXidase assembly protein OS=Caenorhabditis elegans OX=6239 GN=cox-5b PE=1 SV=1		cco-1	20.6694	21.8802	22.1031	22.9358	21.0368	21.505	21.7744	21.9919	-0.320124	-1.32639	0.686143	21.7371	-0.72892	0.486092	0.717192	-5.83446	0	0
Q8I132	ooc-3	Q8I132;Q9XVW6	Q8I132;Q9XVW6	tr|Q8I132|Q8I132_CAEEL Chloride channel CLIC-like protein 1 OS=Caenorhabditis elegans OX=6239 GN=ooc-3 PE=1 SV=1;tr|Q9XVW6|Q9XVW6_CAEEL Chloride channel CLIC-like protein 1 OS=Caenorhabditis elegans OX=6239 GN=ooc-3 PE=1 SV=1		ooc-3	15.797	15.8067	15.579	15.6981	15.7428	15.4702	15.096	15.2957	-0.319042	-0.640458	0.00237502	15.5607	-2.27433	0.0513599	0.239166	-3.99428	0	0
A0A1X7RBP4		A0A1X7RBP4	A0A1X7RBP4	tr|A0A1X7RBP4|A0A1X7RBP4_CAEEL VWFA domain-containing protein OS=Caenorhabditis elegans OX=6239 GN=CELE_ZK1193.2 PE=1 SV=1			19.7683	19.7401	19.2058	19.5708	19.187	19.2838	19.1515	19.388	-0.318683	-0.627651	-0.0097145	19.4119	-2.3633	0.0446026	0.220341	-3.86483	0	0
Q18599		Q18599	Q18599	tr|Q18599|Q18599_CAEEL Acetyl-CoA deacylase OS=Caenorhabditis elegans OX=6239 GN=acer-1 PE=1 SV=3			24.8855	24.7209	24.3673	23.8294	24.6842	24.2528	23.8012	23.7935	-0.317831	-0.950334	0.314672	24.2918	-1.15135	0.281647	0.54455	-5.45544	0	0
P91991		P91991	P91991	tr|P91991|P91991_CAEEL Pept_C1 domain-containing protein OS=Caenorhabditis elegans OX=6239 GN=CELE_F32H5.1 PE=1 SV=1			17.4264	17.513	17.3112	18.1974	16.8694	17.1076	17.5756	17.625	-0.317583	-0.865112	0.229946	17.4532	-1.329	0.219192	0.480515	-5.25916	0	0
O17590	ocrl-1	O17590;A5Z2U3	O17590	tr|O17590|O17590_CAEEL Rho-GAP domain-containing protein OS=Caenorhabditis elegans OX=6239 GN=ocrl-1 PE=1 SV=4		ocrl-1	19.0758	18.9893	18.6119	18.6494	18.3617	18.6854	18.4436	18.5684	-0.316833	-0.621536	-0.0121297	18.6732	-2.38247	0.043267	0.218808	-3.83684	0	0
P34334	rpl-21	P34334	P34334	sp|P34334|RL21_CAEEL 60S ribosomal protein L21 OS=Caenorhabditis elegans OX=6239 GN=rpl-21 PE=3 SV=3	60S ribosomal protein L21	rpl-21	25.6598	25.575	25.3929	25.0041	25.6409	25.1435	24.7397	24.8472	-0.315136	-0.821073	0.190802	25.2504	-1.42717	0.190021	0.455383	-5.14308	0	0
A0A131MBC3	tag-10	A0A131MBC3;G5EER7;A0A131MCY4;G5EG67	A0A131MBC3;G5EER7;A0A131MCY4;G5EG67	tr|A0A131MBC3|A0A131MBC3_CAEEL Uncharacterized protein OS=Caenorhabditis elegans OX=6239 GN=tag-10 PE=1 SV=1;tr|G5EER7|G5EER7_CAEEL Uncharacterized protein OS=Caenorhabditis elegans OX=6239 GN=tag-10 PE=1 SV=1;tr|A0A131MCY4|A0A131MCY4_CAEEL Uncharacterized		tag-10	16.6349	17.0489	17.4564	17.4181	16.621	16.5673	17.3498	16.765	-0.313787	-0.845676	0.218101	16.9827	-1.35173	0.212116	0.472935	-5.23273	0	0
Q9TYJ7	dpm-1	Q9TYJ7;U4PF58	Q9TYJ7	tr|Q9TYJ7|Q9TYJ7_CAEEL Dolichol-phosphate mannosyltransferase subunit 1 OS=Caenorhabditis elegans OX=6239 GN=dpm-1 PE=1 SV=2		dpm-1	19.8333	19.8506	19.8909	19.7207	19.7718	19.5534	19.3331	19.3854	-0.312922	-0.56465	-0.061194	19.6674	-2.84826	0.0207304	0.148094	-3.153	0	0
O45246	hsp-70	O45246	O45246	tr|O45246|O45246_CAEEL Heat Shock Protein OS=Caenorhabditis elegans OX=6239 GN=hsp-70 PE=1 SV=1		hsp-70	20.7162	20.5279	20.8731	19.7869	20.5065	20.521	20.0862	19.5389	-0.312837	-0.978426	0.352752	20.3196	-1.07693	0.311792	0.579543	-5.53179	0	0
Q5CZ37	ZK265.9	Q5CZ37	Q5CZ37	sp|Q5CZ37|FITM2_CAEEL Acyl-coenzyme A diphosphatase FITM2 OS=Caenorhabditis elegans OX=6239 GN=fitm-2 PE=3 SV=1	FIT family protein ZK265.9	ZK265.9	18.4312	18.3959	18.5225	18.5625	18.3744	18.0613	18.1877	18.0381	-0.312669	-0.535167	-0.0901711	18.3217	-3.21984	0.0116477	0.108816	-2.6123	0	0
P30625	kin-2	P30625	P30625	sp|P30625|KAPR_CAEEL cAMP-dependent protein kinase regulatory subunit OS=Caenorhabditis elegans OX=6239 GN=kin-2 PE=1 SV=3	cAMP-dependent protein kinase regulatory subunit	kin-2	23.4501	23.5836	23.7435	23.89	23.4547	23.3103	23.3303	23.3302	-0.310429	-0.555544	-0.0653134	23.5116	-2.90179	0.0190637	0.142366	-3.07454	0	0
V6CJH3	kcc-2	V6CJH3;C0KDV0;G5EEC9;H2KZC2;H2KZC3	V6CJH3;C0KDV0;G5EEC9;H2KZC2;H2KZC3	tr|V6CJH3|V6CJH3_CAEEL K+/Cl-Cotransporter OS=Caenorhabditis elegans OX=6239 GN=kcc-2 PE=1 SV=1;tr|C0KDV0|C0KDV0_CAEEL K+/Cl-Cotransporter OS=Caenorhabditis elegans OX=6239 GN=kcc-2 PE=1 SV=1;tr|G5EEC9|G5EEC9_CAEEL K+/Cl-Cotransporter OS=Caenorhabditis ele		kcc-2	16.3908	16.4763	16.7417	16.969	16.2554	16.313	16.2962	16.4719	-0.310322	-0.619188	-0.00145558	16.4893	-2.30206	0.0491514	0.233464	-3.95402	0	0
G5ECR0		G5ECR0	G5ECR0	tr|G5ECR0|G5ECR0_CAEEL Uncharacterized protein OS=Caenorhabditis elegans OX=6239 GN=CELE_T25C12.3 PE=1 SV=1			23.6923	23.4737	24.1379	23.7973	23.6792	23.097	23.5913	23.4929	-0.310176	-0.70579	0.0854376	23.6202	-1.79644	0.108768	0.34919	-4.66802	0	0
P91390	ostd-1	P91390	P91390	sp|P91390|RPN2_CAEEL Dolichyl-diphosphooligosaccharide--protein glycosyltransferase subunit 2 OS=Caenorhabditis elegans OX=6239 GN=ostd-1 PE=3 SV=1		ostd-1	20.9716	21.0761	20.9125	21.1621	20.935	20.7008	20.5415	20.7063	-0.309677	-0.550058	-0.0692962	20.8757	-2.95178	0.0176323	0.136658	-3.00141	0	0
Q9XWE2		Q9XWE2	Q9XWE2	tr|Q9XWE2|Q9XWE2_CAEEL Uncharacterized protein OS=Caenorhabditis elegans OX=6239 GN=CELE_Y47H9C.1 PE=1 SV=1			17.7913	17.5897	18.7326	18.9314	17.6078	17.3105	18.4474	18.4409	-0.309621	-1.18498	0.565743	18.1064	-0.810433	0.44029	0.681549	-5.77225	0	0
A4F305		A4F305;H2KY55	A4F305;H2KY55	tr|A4F305|A4F305_CAEEL Uncharacterized protein OS=Caenorhabditis elegans OX=6239 GN=CELE_cTel55X.1 PE=3 SV=1;tr|H2KY55|H2KY55_CAEEL Uncharacterized protein OS=Caenorhabditis elegans OX=6239 GN=CELE_cTel55X.1 PE=3 SV=1			14.1725	14.0849	14.3912	14.2018	14.0405	13.6921	13.6116	14.2692	-0.309242	-0.664635	0.0461505	14.058	-1.99373	0.0799818	0.304702	-4.3956	0	0
O02056	rpl-4	O02056	O02056	sp|O02056|RL4_CAEEL 60S ribosomal protein L4 OS=Caenorhabditis elegans OX=6239 GN=rpl-4 PE=1 SV=3	60S ribosomal protein L4	rpl-4	26.359	26.3193	26.0692	25.4405	26.2452	25.9015	25.5307	25.2754	-0.30884	-0.911199	0.29352	25.8926	-1.17477	0.272662	0.535921	-5.43067	0	0
O44511	sph-1	O44511	O44511	tr|O44511|O44511_CAEEL MARVEL domain-containing protein OS=Caenorhabditis elegans OX=6239 GN=sph-1 PE=1 SV=2		sph-1	18.6928	18.8626	19.1081	19.1679	18.5896	18.5914	18.7661	18.6508	-0.308401	-0.580318	-0.0364838	18.8037	-2.59869	0.030716	0.181515	-3.51978	0	0
Q21966	asp-4	Q21966	Q21966	sp|Q21966|ASP4_CAEEL Aspartic protease 4 OS=Caenorhabditis elegans OX=6239 GN=asp-4 PE=2 SV=1		asp-4	25.1744	25.5104	25.2896	25.4929	24.8695	25.3024	24.8932	25.1688	-0.308366	-0.606654	-0.010079	25.2127	-2.36868	0.0442237	0.219075	-3.85698	0	0
Q9U307	gln-3	Q9U307;Q2HQL4;H8ESF5	Q9U307;Q2HQL4;H8ESF5	tr|Q9U307|Q9U307_CAEEL Glutamine synthetase OS=Caenorhabditis elegans OX=6239 GN=gln-3 PE=1 SV=1;tr|Q2HQL4|Q2HQL4_CAEEL Glutamine synthetase OS=Caenorhabditis elegans OX=6239 GN=gln-3 PE=1 SV=1;tr|H8ESF5|H8ESF5_CAEEL Gln-synt_C domain-containing protein OS	Glutamine synthetase	gln-3	23.9076	24.3197	24.1548	24.6978	23.5605	24.0586	24.0354	24.1934	-0.307996	-0.753105	0.137113	24.116	-1.58546	0.15013	0.407251	-4.94612	0	0
Q20311		Q20311	Q20311	tr|Q20311|Q20311_CAEEL Uncharacterized protein OS=Caenorhabditis elegans OX=6239 GN=CELE_F42A10.6 PE=1 SV=1			21.136	19.9153	20.6661	19.9157	20.9314	19.7042	20.0742	19.692	-0.307805	-1.13478	0.519173	20.2543	-0.852819	0.41767	0.662709	-5.7377	0	0
Q9NEZ8	ech-7	Q9NEZ8	Q9NEZ8	tr|Q9NEZ8|Q9NEZ8_CAEEL Enoyl-CoA Hydratase OS=Caenorhabditis elegans OX=6239 GN=ech-7 PE=1 SV=1		ech-7	21.2082	21.4335	20.7785	22.1308	20.4678	21.0866	21.0922	21.6739	-0.30763	-1.05184	0.436585	21.2339	-0.947121	0.370311	0.622218	-5.65567	0	0
Q22134	ppat-1	Q22134	Q22134	tr|Q22134|Q22134_CAEEL Amidophosphoribosyltransferase OS=Caenorhabditis elegans OX=6239 GN=ppat-1 PE=1 SV=1	Amidophosphoribosyltransferase	ppat-1	20.4281	20.3922	19.9507	20.3183	19.7202	20.1392	19.8791	20.1304	-0.305082	-0.631205	0.0210415	20.1198	-2.14343	0.0631824	0.267918	-4.18306	0	0
O62336	fdps-1	O62336	O62336	tr|O62336|O62336_CAEEL Farnesyl DiPhosphate Synthetase OS=Caenorhabditis elegans OX=6239 GN=fdps-1 PE=1 SV=2		fdps-1	20.0617	20.6108	20.4777	21.0332	20.264	20.143	20.2135	20.3428	-0.30503	-0.729204	0.119145	20.3933	-1.64768	0.136636	0.387206	-4.86578	0	0
Q93561	cup-2	Q93561	Q93561	sp|Q93561|DERL1_CAEEL Derlin-1 OS=Caenorhabditis elegans OX=6239 GN=cup-2 PE=2 SV=1	Derlin-1	cup-2	19.3925	19.4189	19.5494	19.5789	19.4182	19.0702	19.2235	19.0091	-0.304665	-0.55173	-0.0576002	19.3326	-2.82544	0.0214857	0.15	-3.18648	0	0
Q95QG1		Q95QG1	Q95QG1	tr|Q95QG1|Q95QG1_CAEEL Malectin domain-containing protein OS=Caenorhabditis elegans OX=6239 GN=CELE_F44E2.10 PE=1 SV=1			19.0395	19.2246	19.1782	19.183	18.9707	18.885	18.6663	18.8852	-0.304516	-0.51309	-0.0959428	19.0041	-3.34523	0.00961909	0.102351	-2.43258	0	0
Q18437		Q18437;L8E6Y3	Q18437;L8E6Y3	tr|Q18437|Q18437_CAEEL UNKempt related zinc finger protein OS=Caenorhabditis elegans OX=6239 GN=unk-1 PE=1 SV=4;tr|L8E6Y3|L8E6Y3_CAEEL UNKempt related zinc finger protein OS=Caenorhabditis elegans OX=6239 GN=unk-1 PE=1 SV=1			16.1723	16.5708	17.0438	16.7212	16.2183	16.2694	16.3637	16.4465	-0.302544	-0.696302	0.0912128	16.4758	-1.7605	0.114969	0.356793	-4.71647	0	0
Q18937	cfim-2	Q18937;C6KRJ2;C1P629;I7KSC2	Q18937;C6KRJ2;C1P629	tr|Q18937|Q18937_CAEEL Cleavage Factor IM (CFIm) homolog OS=Caenorhabditis elegans OX=6239 GN=cfim-2 PE=1 SV=3;tr|C6KRJ2|C6KRJ2_CAEEL Cleavage Factor IM (CFIm) homolog OS=Caenorhabditis elegans OX=6239 GN=cfim-2 PE=1 SV=1;tr|C1P629|C1P629_CAEEL Cleavage Fa		cfim-2	18.9163	19.9269	18.6088	18.4178	18.5276	18.7648	18.9358	18.4318	-0.302478	-1.00859	0.403635	18.8162	-0.98151	0.35406	0.611108	-5.62405	0	0
Q8WQF7		Q8WQF7	Q8WQF7	tr|Q8WQF7|Q8WQF7_CAEEL Uncharacterized protein OS=Caenorhabditis elegans OX=6239 GN=CELE_F07F6.8 PE=1 SV=1			18.2919	18.333	18.459	18.1719	18.3014	18.0014	17.8775	17.8668	-0.302181	-0.57321	-0.0311526	18.1629	-2.55463	0.0329342	0.188921	-3.58454	0	0
Q17778	nuc-1	Q17778	Q17778	sp|Q17778|NUC1_CAEEL Deoxyribonuclease-2 OS=Caenorhabditis elegans OX=6239 GN=nuc-1 PE=3 SV=1	Deoxyribonuclease-2	nuc-1	23.5507	23.2603	23.335	23.4633	23.2072	23.0499	22.973	23.1711	-0.302039	-0.521952	-0.0821265	23.2513	-3.14694	0.0130287	0.116637	-2.71752	0	0
Q09994	ani-2	Q09994	Q09994	sp|Q09994|ANI2_CAEEL Anillin-like protein 2 OS=Caenorhabditis elegans OX=6239 GN=ani-2 PE=2 SV=1	Anillin-like protein 2	ani-2	17.0355	16.8952	16.7803	16.5045	16.6241	16.5353	16.3591	16.4891	-0.302014	-0.58653	-0.0174982	16.6529	-2.43218	0.0399872	0.21039	-3.76416	0	0
O61847	cdk-2	O61847;A0A1T5HUJ2	O61847;A0A1T5HUJ2	sp|O61847|CDK2_CAEEL Cyclin-dependent kinase 2 OS=Caenorhabditis elegans OX=6239 GN=cdk-2 PE=1 SV=2;tr|A0A1T5HUJ2|A0A1T5HUJ2_CAEEL Protein kinase domain-containing protein OS=Caenorhabditis elegans OX=6239 GN=cdk-2 PE=1 SV=1		cdk-2	18.0489	17.9865	18.4541	18.1599	18.0365	17.6244	17.8207	17.9628	-0.301244	-0.606603	0.00411538	18.0117	-2.26038	0.0525077	0.242565	-4.0145	0	0
P90841	smgl-1	P90841	P90841	tr|P90841|P90841_CAEEL Uncharacterized protein OS=Caenorhabditis elegans OX=6239 GN=smgl-1 PE=1 SV=2		smgl-1	17.5988	17.6321	17.6843	17.7063	17.5442	17.3441	17.2472	17.2826	-0.300841	-0.501423	-0.10026	17.505	-3.43654	0.00837776	0.0962374	-2.30284	0	0
Q22437		Q22437	Q22437	tr|Q22437|Q22437_CAEEL Adipocyte plasma membrane-associated protein OS=Caenorhabditis elegans OX=6239 GN=CELE_T12G3.4 PE=1 SV=1			19.6203	19.589	19.4688	19.5264	19.5382	19.2474	18.9952	19.2235	-0.300071	-0.569476	-0.0306656	19.4011	-2.55207	0.0330677	0.189205	-3.5883	0	0
H2KZG6	acdh-1	H2KZG6;Q8IAB6;O01607;A0A0K3AQR2	H2KZG6	tr|H2KZG6|H2KZG6_CAEEL Acyl CoA DeHydrogenase OS=Caenorhabditis elegans OX=6239 GN=acdh-1 PE=1 SV=1		acdh-1	16.504	17.416	17.0455	17.4068	16.1686	16.9393	16.7532	17.3135	-0.299428	-0.941114	0.342258	16.9433	-1.06917	0.315077	0.581518	-5.53953	0	0
Q21517	trpa-2	Q21517	Q21517	tr|Q21517|Q21517_CAEEL TRPA cation channel homolog OS=Caenorhabditis elegans OX=6239 GN=trpa-2 PE=4 SV=2		trpa-2	14.9687	15.086	14.8987	15.3809	14.4476	15.3194	14.4843	14.8885	-0.29862	-0.770224	0.172983	14.9343	-1.45083	0.183517	0.4479	-5.11436	0	0
Q2HQM1	lact-9	Q2HQM1;O62481	Q2HQM1;O62481	tr|Q2HQM1|Q2HQM1_CAEEL Beta-lactamase domain-containing protein OS=Caenorhabditis elegans OX=6239 GN=lact-9 PE=1 SV=1;tr|O62481|O62481_CAEEL Beta-lactamase domain-containing protein OS=Caenorhabditis elegans OX=6239 GN=lact-9 PE=1 SV=1		lact-9	15.6839	16.2189	15.6434	16.5831	15.5684	15.5989	15.6241	16.146	-0.297965	-0.832926	0.236995	15.8833	-1.2762	0.236408	0.498383	-5.31944	0	0
A0A4V0IKA6		A0A4V0IKA6;A0A4V0IKE4;H2KZQ9;A0A4V0IM30;Q95ZV3;H2KZQ8	A0A4V0IKA6;A0A4V0IKE4;H2KZQ9;A0A4V0IM30;Q95ZV3;H2KZQ8	tr|A0A4V0IKA6|A0A4V0IKA6_CAEEL Protein transport protein sec16 OS=Caenorhabditis elegans OX=6239 GN=sec-16a.2 PE=1 SV=1;tr|A0A4V0IKE4|A0A4V0IKE4_CAEEL Protein transport protein sec16 OS=Caenorhabditis elegans OX=6239 GN=sec-16a.2 PE=1 SV=1;tr|H2KZQ9|H2KZQ9			16.6142	16.7538	16.5726	16.6852	16.3709	16.5746	16.2102	16.2807	-0.297336	-0.523155	-0.0715161	16.5078	-3.0169	0.0159327	0.130843	-2.90637	0	0
P46562	alh-9	P46562	P46562	sp|P46562|AL7A1_CAEEL Putative aldehyde dehydrogenase family 7 member A1 homolog OS=Caenorhabditis elegans OX=6239 GN=alh-9 PE=3 SV=2	Putative aldehyde dehydrogenase family 7 member A1 homolog	alh-9	26.1514	26.5137	26.1998	26.597	25.8279	26.3346	25.9346	26.178	-0.29667	-0.640843	0.0475025	26.2171	-1.97502	0.0823621	0.30855	-4.42183	0	0
Q9UB00	gba-4	Q9UB00	Q9UB00	sp|Q9UB00|GLCM4_CAEEL Putative glucosylceramidase 4 OS=Caenorhabditis elegans OX=6239 GN=gba-4 PE=3 SV=2	Putative glucosylceramidase 4	gba-4	20.7637	21.2646	21.8574	21.9454	20.443	20.7004	21.3829	22.1221	-0.295698	-1.21671	0.625318	21.3099	-0.735626	0.482211	0.71357	-5.82956	0	0
G8JY85	asm-3	G8JY85;Q9UAY4	G8JY85;Q9UAY4	tr|G8JY85|G8JY85_CAEEL Sphingomyelin phosphodiesterase OS=Caenorhabditis elegans OX=6239 GN=asm-3 PE=1 SV=1;sp|Q9UAY4|ASM3_CAEEL Putative sphingomyelin phosphodiesterase asm-3 OS=Caenorhabditis elegans OX=6239 GN=asm-3 PE=3 SV=2	Sphingomyelin phosphodiesterase;Putative sphingomyelin phosphodiesterase asm-3	asm-3	20.2876	20.0425	19.1462	19.8272	19.4502	19.7642	19.2736	19.6337	-0.295458	-0.836727	0.245811	19.6782	-1.25071	0.245118	0.507011	-5.34797	0	0
Q9XTY9	vha-20	Q9XTY9	Q9XTY9	tr|Q9XTY9|Q9XTY9_CAEEL Vacuolar H ATPase OS=Caenorhabditis elegans OX=6239 GN=vha-20 PE=1 SV=1		vha-20	20.1293	20.3207	20.2022	20.4766	20.1062	20.1144	19.8402	19.8879	-0.295007	-0.545308	-0.0447056	20.1347	-2.7005	0.0261531	0.166481	-3.37006	0	0
Q9TXK1		Q9TXK1	Q9TXK1	tr|Q9TXK1|Q9TXK1_CAEEL Uncharacterized protein OS=Caenorhabditis elegans OX=6239 GN=CELE_F54E2.1 PE=1 SV=2			17.9261	18.7038	19.8082	19.3633	18.4958	18.1812	19.4556	18.4891	-0.294895	-1.26889	0.679104	18.8029	-0.693719	0.506791	0.73098	-5.85955	0	0
Q9N4L8	lpd-5	Q9N4L8	Q9N4L8	tr|Q9N4L8|Q9N4L8_CAEEL NADH dehydrogenase [ubiquinone] iron-sulfur protein 4, mitochondrial OS=Caenorhabditis elegans OX=6239 GN=lpd-5 PE=1 SV=2		lpd-5	21.5067	22.2126	22.343	22.6328	21.8209	21.8438	21.9474	21.9099	-0.293304	-0.784497	0.197889	22.0271	-1.36817	0.20712	0.470328	-5.21344	0	0
Q94148	rab-10	Q94148	Q94148	sp|Q94148|RAB10_CAEEL Ras-related protein Rab-10 OS=Caenorhabditis elegans OX=6239 GN=rab-10 PE=1 SV=2		rab-10	19.9662	20.0944	19.9373	20.1025	19.948	19.8131	19.6079	19.5634	-0.29201	-0.534731	-0.0492886	19.8791	-2.75654	0.0239429	0.158318	-3.28767	0	0
Q23571	ZK669.4	Q23571	Q23571	sp|Q23571|ODB2_CAEEL Lipoamide acyltransferase component of branched-chain alpha-keto acid dehydrogenase complex, mitochondrial OS=Caenorhabditis elegans OX=6239 GN=dbt-1 PE=2 SV=1	Lipoamide acyltransferase component of branched-chain alpha-keto acid dehydrogenase complex, mitochondrial	ZK669.4	24.2654	24.3917	24.231	24.2803	24.0616	24.0333	23.9215	23.9846	-0.291849	-0.463475	-0.120223	24.1462	-3.89627	0.00424741	0.0775233	-1.66673	0	0
G5ED44	fat-5	G5ED44	G5ED44	sp|G5ED44|FAT5_CAEEL Delta(9)-fatty-acid desaturase fat-5 OS=Caenorhabditis elegans OX=6239 GN=fat-5 PE=1 SV=1	Delta(9)-fatty-acid desaturase fat-5	fat-5	18.9971	19.0694	18.7918	19.6548	18.7047	18.6912	18.7996	19.1552	-0.29058	-0.733196	0.152037	18.983	-1.50423	0.169557	0.43066	-5.04861	0	0
G5EDW0		G5EDW0;G5EBW4;G5EE99	G5EDW0;G5EBW4;G5EE99	tr|G5EDW0|G5EDW0_CAEEL Uncharacterized protein OS=Caenorhabditis elegans OX=6239 GN=CELE_T19A6.1 PE=1 SV=1;tr|G5EBW4|G5EBW4_CAEEL Uncharacterized protein OS=Caenorhabditis elegans OX=6239 GN=CELE_T19A6.1 PE=1 SV=1;tr|G5EE99|G5EE99_CAEEL Uncharacterized pro			18.419	18.6291	18.5725	18.7477	18.4546	18.3899	18.0386	18.325	-0.290049	-0.556243	-0.0238547	18.4471	-2.49659	0.0361055	0.199	-3.66976	0	0
Q20157	F38E1.9	Q20157	Q20157	sp|Q20157|MPU1_CAEEL Mannose-P-dolichol utilization defect 1 protein homolog OS=Caenorhabditis elegans OX=6239 GN=mpdu-1 PE=3 SV=2	Mannose-P-dolichol utilization defect 1 protein homolog	F38E1.9	18.2634	18.5143	18.4715	18.506	18.279	17.8992	18.1578	18.2602	-0.289752	-0.54191	-0.0375933	18.2939	-2.63286	0.0291005	0.176129	-3.46954	0	0
O02639	rpl-19	O02639	O02639	sp|O02639|RL19_CAEEL 60S ribosomal protein L19 OS=Caenorhabditis elegans OX=6239 GN=rpl-19 PE=3 SV=1	60S ribosomal protein L19	rpl-19	24.2295	24.2226	23.946	23.6137	23.9962	23.8375	23.4813	23.5399	-0.289208	-0.687141	0.108726	23.8583	-1.66523	0.133035	0.382173	-4.84285	0	0
Q9XWK3	npp-4	Q9XWK3	Q9XWK3	tr|Q9XWK3|Q9XWK3_CAEEL Nuclear Pore complex Protein OS=Caenorhabditis elegans OX=6239 GN=npp-4 PE=1 SV=1		npp-4	18.6588	18.4719	18.5892	17.5066	18.5127	18.1778	17.8923	17.4892	-0.288601	-0.978075	0.400873	18.1623	-0.959081	0.364598	0.617909	-5.64478	0	0
Q09395		Q09395	Q09395	tr|Q09395|Q09395_CAEEL Uncharacterized protein OS=Caenorhabditis elegans OX=6239 GN=CELE_F48E8.2 PE=1 SV=2			17.986	18.042	18.117	18.5215	17.9864	17.9309	17.8445	17.7511	-0.288359	-0.583524	0.00680525	18.0224	-2.23844	0.0543654	0.24753	-4.04627	0	0
Q21304		Q21304	Q21304	tr|Q21304|Q21304_CAEEL ZT_dimer domain-containing protein OS=Caenorhabditis elegans OX=6239 GN=CELE_K07G5.5 PE=1 SV=1			15.8574	15.7152	15.7138	15.8977	15.6024	15.5667	15.3598	15.5032	-0.287989	-0.489995	-0.0859822	15.652	-3.26652	0.0108445	0.106537	-2.5452	0	0
Q9XWJ6		Q9XWJ6;Q9XWJ5	Q9XWJ6;Q9XWJ5	tr|Q9XWJ6|Q9XWJ6_CAEEL Uncharacterized protein OS=Caenorhabditis elegans OX=6239 GN=CELE_Y51H1A.3 PE=1 SV=1;tr|Q9XWJ5|Q9XWJ5_CAEEL Uncharacterized protein OS=Caenorhabditis elegans OX=6239 GN=CELE_Y51H1A.3 PE=1 SV=1			18.7805	19.5335	19.5402	19.9963	19.004	19.0364	19.5432	19.1166	-0.287587	-0.85419	0.279016	19.3188	-1.16296	0.277163	0.53984	-5.4432	0	0
O45143		O45143	O45143	tr|O45143|O45143_CAEEL Uncharacterized protein OS=Caenorhabditis elegans OX=6239 GN=C34H4.2 PE=1 SV=2			16.1288	16.7769	17.3604	17.9529	16.4934	16.4908	17.0533	17.0312	-0.287575	-1.12232	0.547166	16.9109	-0.789358	0.451843	0.690883	-5.78888	0	0
Q22649		Q22649	Q22649	tr|Q22649|Q22649_CAEEL Uncharacterized protein OS=Caenorhabditis elegans OX=6239 GN=CELE_T21C9.6 PE=1 SV=2			18.5837	18.6513	18.9263	19.0332	18.2982	18.5107	18.6382	18.5976	-0.287455	-0.582529	0.00761853	18.6549	-2.23211	0.0549132	0.248767	-4.05542	0	0
Q09551	F27E5.1	Q09551	Q09551	sp|Q09551|ASAH2_CAEEL Probable acid ceramidase OS=Caenorhabditis elegans OX=6239 GN=asah-2 PE=3 SV=1	Uncharacterized protein F27E5.1	F27E5.1	19.3255	18.8831	19.3478	19.3999	18.768	18.8333	18.9915	19.2141	-0.287376	-0.623491	0.0487386	19.0954	-1.95902	0.0844536	0.311973	-4.44423	0	0
O16482	cyp-33c9	O16482	O16482	tr|O16482|O16482_CAEEL CYtochrome P450 family OS=Caenorhabditis elegans OX=6239 GN=cyp-33c9 PE=1 SV=1		cyp-33c9	13.5883	13.8294	13.5426	13.83	13.3563	13.4975	13.1161	13.676	-0.286097	-0.597045	0.0248515	13.5545	-2.10814	0.0668025	0.276736	-4.23352	0	0
P46561	atp-2	P46561	P46561	sp|P46561|ATPB_CAEEL ATP synthase subunit beta, mitochondrial OS=Caenorhabditis elegans OX=6239 GN=atp-2 PE=1 SV=2	ATP synthase subunit beta, mitochondrial	atp-2	26.6981	26.9208	26.9436	27.1891	26.6455	26.7032	26.5145	26.745	-0.285855	-0.548628	-0.023082	26.795	-2.49253	0.0363388	0.200041	-3.67572	0	0
A0A2K5ATL4	sftd-3	A0A2K5ATL4;G5EDD5	A0A2K5ATL4;G5EDD5	tr|A0A2K5ATL4|A0A2K5ATL4_CAEEL Vesicle transport protein OS=Caenorhabditis elegans OX=6239 GN=sftd-3 PE=1 SV=1;tr|G5EDD5|G5EDD5_CAEEL Vesicle transport protein OS=Caenorhabditis elegans OX=6239 GN=sftd-3 PE=1 SV=1		sftd-3	14.443	14.2304	14.098	14.5198	14.2612	14.0339	13.887	13.9665	-0.285649	-0.570894	-0.000403028	14.18	-2.2945	0.0497441	0.235045	-3.965	0	0
G4SKK4		G4SKK4;P91348	G4SKK4;P91348	tr|G4SKK4|G4SKK4_CAEEL Zrt (ZRT), Irt-(IRT-) like Protein Transporter OS=Caenorhabditis elegans OX=6239 GN=zipt-2.4 PE=1 SV=1;tr|P91348|P91348_CAEEL Zrt (ZRT), Irt-(IRT-) like Protein Transporter OS=Caenorhabditis elegans OX=6239 GN=zipt-2.4 PE=1 SV=2			18.446	18.6031	18.6394	18.6336	18.6934	18.4532	18.07	17.9633	-0.285576	-0.657051	0.0858991	18.4377	-1.76144	0.114803	0.356655	-4.71521	0	0
G5EGS5	gbf-1	G5EGS5	G5EGS5	sp|G5EGS5|GBF1_CAEEL Golgi-specific brefeldin A-resistance guanine nucleotide exchange factor 1 homolog OS=Caenorhabditis elegans OX=6239 GN=gbf-1 PE=3 SV=1		gbf-1	20.4695	20.3932	20.3029	20.0643	20.2736	20.0239	19.9286	19.8617	-0.285509	-0.570989	-2.85361e-05	20.1647	-2.29149	0.0499819	0.235921	-3.96937	0	0
Q9XVU9		Q9XVU9;Q8I4G3	Q9XVU9;Q8I4G3	tr|Q9XVU9|Q9XVU9_CAEEL CRAL-TRIO domain-containing protein OS=Caenorhabditis elegans OX=6239 GN=CELE_T03F7.7 PE=1 SV=1;tr|Q8I4G3|Q8I4G3_CAEEL CRAL-TRIO domain-containing protein OS=Caenorhabditis elegans OX=6239 GN=CELE_T03F7.7 PE=1 SV=1			17.4967	17.8577	18.0025	18.2703	16.7174	17.4409	18.0199	18.3093	-0.284921	-1.0518	0.481954	17.7643	-0.851284	0.418475	0.663283	-5.73898	0	0
Q4R165		Q4R165	Q4R165	tr|Q4R165|Q4R165_CAEEL Lipase_3 domain-containing protein OS=Caenorhabditis elegans OX=6239 GN=CELE_Y54G2A.45 PE=1 SV=2			17.8045	17.9268	17.1606	18.2742	17.0248	17.2673	17.5125	18.223	-0.284642	-0.977618	0.408334	17.6492	-0.941143	0.373192	0.623916	-5.66108	0	0
H2KZA5		H2KZA5;Q8ITY8	H2KZA5;Q8ITY8	tr|H2KZA5|H2KZA5_CAEEL Uncharacterized protein OS=Caenorhabditis elegans OX=6239 GN=CELE_R148.3 PE=1 SV=1;tr|Q8ITY8|Q8ITY8_CAEEL Uncharacterized protein OS=Caenorhabditis elegans OX=6239 GN=CELE_R148.3 PE=1 SV=1			19.9274	20.0162	20.041	20.0168	19.9003	19.757	19.5692	19.6384	-0.284149	-0.493051	-0.0752475	19.8583	-3.11659	0.013653	0.120548	-2.76147	0	0
G5EBI4	ceeh-1	G5EBI4	G5EBI4	sp|G5EBI4|CEEH1_CAEEL Epoxide hydrolase 1 OS=Caenorhabditis elegans OX=6239 GN=ceeh-1 PE=1 SV=1	Epoxide hydrolase 1	ceeh-1	18.9636	19.4905	18.9675	19.4324	19.0836	19.0893	18.7534	18.7936	-0.283522	-0.645105	0.0780615	19.0717	-1.79661	0.10874	0.34919	-4.66779	0	0
P22981	let-60	P22981	P22981	sp|P22981|LET60_CAEEL Ras protein let-60 OS=Caenorhabditis elegans OX=6239 GN=let-60 PE=1 SV=1	Ras protein let-60	let-60	17.5476	17.5454	17.8294	17.0133	17.6963	17.0527	17.3565	16.6964	-0.28342	-0.834827	0.267986	17.3422	-1.1777	0.271554	0.535321	-5.42754	0	0
Q8MXQ7	Y92H12BL.1	Q8MXQ7;W6RR04	Q8MXQ7	sp|Q8MXQ7|CDKAL_CAEEL Threonylcarbamoyladenosine tRNA methylthiotransferase OS=Caenorhabditis elegans OX=6239 GN=Y92H12BL.1 PE=3 SV=2	Threonylcarbamoyladenosine tRNA methylthiotransferase	Y92H12BL.1	19.4863	19.4479	19.2929	19.2605	19.3599	19.1781	18.7799	19.0368	-0.283232	-0.583068	0.0166034	19.2303	-2.16438	0.0611243	0.263139	-4.153	0	0
P34528	K12H4.7	P34528	P34528	sp|P34528|YM67_CAEEL Putative serine protease K12H4.7 OS=Caenorhabditis elegans OX=6239 GN=K12H4.7 PE=3 SV=2	Putative serine protease K12H4.7	K12H4.7	24.3415	24.2297	24.5094	24.1086	24.0545	23.523	24.2231	24.256	-0.283169	-0.680482	0.114144	24.1557	-1.63301	0.139714	0.391591	-4.88486	0	0
Q17452	clec-52	Q17452;P91429	Q17452;P91429	tr|Q17452|Q17452_CAEEL C-type LECtin OS=Caenorhabditis elegans OX=6239 GN=clec-52 PE=1 SV=1;tr|P91429|P91429_CAEEL C-type LECtin OS=Caenorhabditis elegans OX=6239 GN=clec-53 PE=1 SV=2		clec-52;clec-53	17.0958	16.0688	15.5224	16.7676	16.438	16.0151	15.4393	16.4364	-0.28145	-1.12114	0.558238	16.2229	-0.767995	0.463761	0.701719	-5.80535	0	0
H9G2Y7	pkc-1	H9G2Y7;P34885	H9G2Y7;P34885	tr|H9G2Y7|H9G2Y7_CAEEL Protein kinase C OS=Caenorhabditis elegans OX=6239 GN=pkc-1 PE=1 SV=1;sp|P34885|KPC1B_CAEEL Protein kinase C-like 1B OS=Caenorhabditis elegans OX=6239 GN=pkc-1 PE=2 SV=2	Protein kinase C;Protein kinase C-like 1B	pkc-1	17.4899	17.7385	17.596	17.9084	17.4923	17.5528	17.093	17.4702	-0.281132	-0.587575	0.0253102	17.5426	-2.10202	0.0674508	0.277633	-4.24226	0	0
P55216	cth-2	P55216	P55216	sp|P55216|CGL2_CAEEL Putative cystathionine gamma-lyase 2 OS=Caenorhabditis elegans OX=6239 GN=cth-2 PE=3 SV=1	Putative cystathionine gamma-lyase 2	cth-2	25.7272	25.5839	24.6317	25.8777	25.2775	25.3699	24.781	25.2678	-0.28108	-0.903769	0.341609	25.3146	-1.03427	0.33018	0.591432	-5.57384	0	0
P34621	ZK1236.5	P34621	P34621	sp|P34621|YO85_CAEEL Uncharacterized protein ZK1236.5 OS=Caenorhabditis elegans OX=6239 GN=ZK1236.5 PE=4 SV=2	Uncharacterized protein ZK1236.5	ZK1236.5	17.2589	17.1394	17.0066	16.9184	17.3018	16.9961	16.5577	16.3456	-0.280539	-0.747441	0.186363	16.9406	-1.37671	0.204565	0.467117	-5.20337	0	0
Q9XVP0	rps-15	Q9XVP0	Q9XVP0	sp|Q9XVP0|RS15_CAEEL 40S ribosomal protein S15 OS=Caenorhabditis elegans OX=6239 GN=rps-15 PE=1 SV=3	40S ribosomal protein S15	rps-15	25.4849	25.3415	24.9542	24.5238	25.298	24.9613	24.4222	24.5015	-0.280356	-0.878106	0.317395	24.9359	-1.07464	0.312755	0.580517	-5.53407	0	0
Q9U5C0		Q9U5C0	Q9U5C0	tr|Q9U5C0|Q9U5C0_CAEEL Enhanced Nuclear RnaI (RNAi), T. Duchaine OS=Caenorhabditis elegans OX=6239 GN=enri-1 PE=1 SV=1			12.7327	13.1088	13.3836	14.0721	12.9611	13.1671	12.9316	13.117	-0.280074	-0.860618	0.30047	13.1843	-1.10538	0.299978	0.567325	-5.50303	0	0
Q9XWP1		Q9XWP1	Q9XWP1	tr|Q9XWP1|Q9XWP1_CAEEL ER membrane protein complex subunit 10 OS=Caenorhabditis elegans OX=6239 GN=CELE_Y43F8C.7 PE=1 SV=1			19.143	19.2268	19.2121	19.3423	19.1935	18.9267	18.7352	18.9528	-0.278968	-0.526483	-0.031453	19.0916	-2.58243	0.0315165	0.18455	-3.54369	0	0
Q19076	pho-1	Q19076	Q19076	sp|Q19076|PHO1_CAEEL Intestinal acid phosphatase OS=Caenorhabditis elegans OX=6239 GN=pho-1 PE=1 SV=1		pho-1	15.73	16.1299	16.4576	16.1834	15.6323	15.792	16.1995	15.7635	-0.278398	-0.68291	0.126114	15.986	-1.57692	0.152072	0.407789	-4.95702	0	0
Q09238	C18H9.6	Q09238	Q09238	sp|Q09238|YQ86_CAEEL Uncharacterized protein C18H9.6 OS=Caenorhabditis elegans OX=6239 GN=C18H9.6 PE=4 SV=3	Uncharacterized protein C18H9.6	C18H9.6	20.6305	21.0093	21.5658	20.9748	20.5818	20.6684	21.1215	20.7036	-0.276254	-0.743289	0.190781	20.907	-1.3553	0.211023	0.472286	-5.22856	0	0
A0A486WWP8	lea-1	A0A486WWP8;A0A486WVD1;A0A486WTP6;H2FLK9;H2FLK7;G5EDH9;G5EBW6;G5EGB8	A0A486WWP8;A0A486WVD1;A0A486WTP6;H2FLK9;H2FLK7;G5EDH9	tr|A0A486WWP8|A0A486WWP8_CAEEL Plant Late Embryo Abundant (LEA) related OS=Caenorhabditis elegans OX=6239 GN=lea-1 PE=1 SV=1;tr|A0A486WVD1|A0A486WVD1_CAEEL Plant Late Embryo Abundant (LEA) related OS=Caenorhabditis elegans OX=6239 GN=lea-1 PE=1 SV=1;tr|A0A		lea-1	20.9457	20.9957	20.845	20.7324	20.8874	20.853	20.3843	20.2898	-0.276071	-0.630474	0.0783325	20.7417	-1.78483	0.110735	0.352896	-4.68371	0	0
G5EFP3	mrp-4	G5EFP3;Q95QE2;Q8MQ16;Q7YZW1;Q3S1M2	G5EFP3	tr|G5EFP3|G5EFP3_CAEEL Uncharacterized protein OS=Caenorhabditis elegans OX=6239 GN=mrp-4 PE=1 SV=1		mrp-4	15.628	15.6265	15.6082	15.6117	15.7642	15.5169	14.9759	15.1135	-0.275956	-0.658405	0.106493	15.4806	-1.65326	0.13548	0.385631	-4.8585	0	0
Q8TA47		Q8TA47	Q8TA47	tr|Q8TA47|Q8TA47_CAEEL Uncharacterized protein OS=Caenorhabditis elegans OX=6239 GN=CELE_Y51F10.7 PE=1 SV=1			18.2999	18.8073	19.7384	18.6812	17.9307	18.4728	19.2138	18.8058	-0.275929	-1.08444	0.53258	18.7437	-0.781966	0.455944	0.695447	-5.79462	0	0
Q18006	C15B12.1	Q18006	Q18006	sp|Q18006|SOX_CAEEL Putative sarcosine oxidase OS=Caenorhabditis elegans OX=6239 GN=C15B12.1 PE=3 SV=2	Putative sarcosine oxidase	C15B12.1	16.4571	16.635	16.3695	17.0301	15.9904	16.4054	16.2803	16.7144	-0.275284	-0.708907	0.158338	16.4853	-1.4546	0.182498	0.44614	-5.10976	0	0
E1B6R8	emc-5	E1B6R8	E1B6R8	tr|E1B6R8|E1B6R8_CAEEL Membrane magnesium transporter OS=Caenorhabditis elegans OX=6239 GN=emc-5 PE=1 SV=1		emc-5	18.6179	18.8024	18.7697	18.753	18.6641	18.6612	18.253	18.2683	-0.274122	-0.554576	0.00633141	18.5987	-2.23954	0.0542707	0.247349	-4.04468	0	0
G5ED40	cua-1	G5ED40;G5EE14	G5ED40;G5EE14	tr|G5ED40|G5ED40_CAEEL P-type Cu(+) transporter OS=Caenorhabditis elegans OX=6239 GN=cua-1 PE=1 SV=1;tr|G5EE14|G5EE14_CAEEL P-type Cu(+) transporter OS=Caenorhabditis elegans OX=6239 GN=cua-1 PE=1 SV=1		cua-1	14.0305	14.3601	14.0725	14.134	13.9294	13.9835	13.6736	13.915	-0.273917	-0.518283	-0.029551	14.0123	-2.56834	0.0322267	0.186967	-3.56438	0	0
P34525	K12H4.4	P34525	P34525	sp|P34525|SPCS3_CAEEL Probable signal peptidase complex subunit 3 OS=Caenorhabditis elegans OX=6239 GN=spcs-3 PE=1 SV=1	Probable signal peptidase complex subunit 3	K12H4.4	20.9049	21.2791	21.1214	21.5376	20.7954	21.0926	20.7345	21.125	-0.273869	-0.629886	0.0821477	21.0738	-1.76257	0.114602	0.356655	-4.71368	0	0
Q21925	pges-2	Q21925	Q21925	tr|Q21925|Q21925_CAEEL ProstaGlandin E Synthase homolog OS=Caenorhabditis elegans OX=6239 GN=pges-2 PE=1 SV=1		pges-2	18.1878	18.2352	18.1968	18.3901	18.0752	18.0681	17.8672	17.9073	-0.273025	-0.47472	-0.0713307	18.116	-3.10158	0.0139732	0.122893	-2.78323	0	0
U4PE35		U4PE35;D6RYE0	U4PE35;D6RYE0	tr|U4PE35|U4PE35_CAEEL Cytochrome Oxidase Assembly subunits OS=Caenorhabditis elegans OX=6239 GN=coa-1 PE=1 SV=2;tr|D6RYE0|D6RYE0_CAEEL Cytochrome Oxidase Assembly subunits OS=Caenorhabditis elegans OX=6239 GN=coa-1 PE=1 SV=1			15.9294	16.1628	16.3548	16.2287	15.9575	16.0239	15.8374	15.7665	-0.272624	-0.526058	-0.0191889	16.0326	-2.46475	0.0379748	0.206025	-3.71646	0	0
G5EFE7	fut-8	G5EFE7	G5EFE7	sp|G5EFE7|FUT8_CAEEL Alpha-(1,6)-fucosyltransferase OS=Caenorhabditis elegans OX=6239 GN=fut-8 PE=1 SV=1	Alpha-(1,6)-fucosyltransferase	fut-8	13.6636	13.33	14.3159	14.2145	13.7656	13.9272	13.6941	13.0479	-0.272273	-0.879393	0.334847	13.7449	-1.02755	0.333149	0.59429	-5.58034	0	0
P34652	cnx-1	P34652;V6CLE5	P34652	sp|P34652|CALX_CAEEL Calnexin OS=Caenorhabditis elegans OX=6239 GN=cnx-1 PE=1 SV=1	Calnexin	cnx-1	22.8608	22.9303	22.8735	22.818	22.9219	22.5976	22.434	22.4434	-0.271412	-0.54073	-0.00209499	22.7349	-2.30909	0.048607	0.232354	-3.9438	0	0
P91374	rpl-15	P91374	P91374	sp|P91374|RL15_CAEEL 60S ribosomal protein L15 OS=Caenorhabditis elegans OX=6239 GN=rpl-15 PE=3 SV=1	60S ribosomal protein L15	rpl-15	24.2597	24.2571	24.2467	23.6816	24.2003	23.8734	23.6913	23.5971	-0.270739	-0.678308	0.136831	23.9759	-1.52203	0.165115	0.425351	-5.02638	0	0
Q8I4N3	npp-22	Q8I4N3	Q8I4N3	sp|Q8I4N3|NDC1_CAEEL Nucleoporin ndc-1 OS=Caenorhabditis elegans OX=6239 GN=npp-22 PE=3 SV=1	Nucleoporin ndc-1	npp-22	20.4977	20.3674	20.2613	19.799	20.3687	20.082	19.6625	19.7296	-0.270673	-0.730208	0.188862	20.096	-1.34959	0.212773	0.473157	-5.23523	0	0
Q95XT5	trap-1	Q95XT5	Q95XT5	tr|Q95XT5|Q95XT5_CAEEL Signal sequence receptor subunit alpha OS=Caenorhabditis elegans OX=6239 GN=trap-1 PE=1 SV=1		trap-1	21.4511	21.6278	21.4861	21.6241	21.5038	21.3422	20.9875	21.2761	-0.269862	-0.540782	0.00105858	21.4123	-2.28231	0.0507146	0.236896	-3.9827	0	0
Q09EE6		Q09EE6	Q09EE6	tr|Q09EE6|Q09EE6_CAEEL Uncharacterized protein OS=Caenorhabditis elegans OX=6239 GN=CELE_K07A1.17 PE=1 SV=1			16.6218	16.5433	16.6016	16.4314	16.5684	16.3483	16.0786	16.1274	-0.268887	-0.54486	0.00708679	16.4151	-2.23243	0.0548854	0.248767	-4.05496	0	0
G5EBN5	ego-2	G5EBN5;H8ESG1	G5EBN5;H8ESG1	tr|G5EBN5|G5EBN5_CAEEL BRO1 domain-containing protein OS=Caenorhabditis elegans OX=6239 GN=ego-2 PE=1 SV=1;tr|H8ESG1|H8ESG1_CAEEL BRO1 domain-containing protein OS=Caenorhabditis elegans OX=6239 GN=ego-2 PE=1 SV=1		ego-2	19.4332	19.2087	19.2333	18.6952	19.1035	18.8942	18.7246	18.7748	-0.268308	-0.645346	0.10873	19.0084	-1.63051	0.140244	0.392004	-4.8881	0	0
Q23382	ccdc-47	Q23382	Q23382	tr|Q23382|Q23382_CAEEL Coiled-coil domain-containing protein 47 OS=Caenorhabditis elegans OX=6239 GN=ccdc-47 PE=1 SV=1		ccdc-47	22.3801	22.3892	22.2586	22.23	22.2718	22.1324	21.8131	21.969	-0.267903	-0.523133	-0.0126738	22.1805	-2.40504	0.0417459	0.214346	-3.80387	0	0
Q95XS2		Q95XS2	Q95XS2	tr|Q95XS2|Q95XS2_CAEEL Protein transport protein Sec61 subunit beta OS=Caenorhabditis elegans OX=6239 GN=sec-61.b PE=1 SV=1			21.8453	21.9249	21.9262	22.4663	21.7603	21.7655	21.9332	21.6364	-0.266838	-0.603083	0.069406	21.9073	-1.81831	0.105149	0.344103	-4.63833	0	0
G5EFP8	acl-7	G5EFP8	G5EFP8	tr|G5EFP8|G5EFP8_CAEEL Dihydroxyacetone phosphate acyltransferase OS=Caenorhabditis elegans OX=6239 GN=acl-7 PE=1 SV=1		acl-7	16.2609	16.1541	15.8391	16.5493	16.0651	15.7997	15.7731	16.0991	-0.266569	-0.628193	0.0950548	16.0675	-1.68899	0.128298	0.374418	-4.81162	0	0
Q965X9	nape-2	Q965X9;Q965X7	Q965X9;Q965X7	sp|Q965X9|NAPE2_CAEEL N-acyl-phosphatidylethanolamine-hydrolyzing phospholipase D 2 OS=Caenorhabditis elegans OX=6239 GN=nape-2 PE=1 SV=1;sp|Q965X7|NAPE1_CAEEL N-acyl-phosphatidylethanolamine-hydrolyzing phospholipase D 1 OS=Caenorhabditis elegans OX=6239		nape-2;nape-1	15.9781	16.3734	16.9321	16.5555	16.1791	16.0318	16.3525	16.2108	-0.266199	-0.69834	0.165943	16.3267	-1.41141	0.194462	0.458463	-5.16204	0	0
Q9N4P4		Q9N4P4	Q9N4P4	tr|Q9N4P4|Q9N4P4_CAEEL Tumor protein p53-inducible protein 11 OS=Caenorhabditis elegans OX=6239 GN=CELE_Y9C12A.1 PE=1 SV=1			14.7419	14.99	15.3418	15.3903	14.7095	14.9086	14.5593	15.2226	-0.265971	-0.699912	0.167969	14.983	-1.40436	0.196479	0.460806	-5.17049	0	0
Q93841	acl-1	Q93841	Q93841	sp|Q93841|PLC1_CAEEL Putative 1-acyl-sn-glycerol-3-phosphate acyltransferase acl-1 OS=Caenorhabditis elegans OX=6239 GN=acl-1 PE=3 SV=2	Putative 1-acyl-sn-glycerol-3-phosphate acyltransferase acl-1	acl-1	20.6246	20.5235	20.2401	20.6417	20.4879	20.2581	20.0291	20.1923	-0.265595	-0.562738	0.0315476	20.3747	-2.048	0.0734431	0.290768	-4.31903	0	0
A0A131MBF9	imb-2	A0A131MBF9;O62332;O62333	A0A131MBF9;O62332	tr|A0A131MBF9|A0A131MBF9_CAEEL Importin N-terminal domain-containing protein OS=Caenorhabditis elegans OX=6239 GN=imb-2 PE=1 SV=1;tr|O62332|O62332_CAEEL Importin N-terminal domain-containing protein OS=Caenorhabditis elegans OX=6239 GN=imb-2 PE=1 SV=1		imb-2	19.2654	19.1346	19.0624	18.9564	19.048	18.8778	18.7404	18.6912	-0.265375	-0.513385	-0.0173662	18.972	-2.4517	0.0387683	0.206368	-3.73557	0	0
H2L048		H2L048;Q8MQ42;H2L049	H2L048;Q8MQ42;H2L049	tr|H2L048|H2L048_CAEEL Uncharacterized protein OS=Caenorhabditis elegans OX=6239 GN=CELE_F46H5.7 PE=1 SV=1;tr|Q8MQ42|Q8MQ42_CAEEL Uncharacterized protein OS=Caenorhabditis elegans OX=6239 GN=CELE_F46H5.7 PE=1 SV=1;tr|H2L049|H2L049_CAEEL Uncharacterized pro			23.3418	23.5088	23.7178	23.9871	23.4565	23.2718	23.282	23.4896	-0.263939	-0.591272	0.0633935	23.5069	-1.84752	0.100492	0.339198	-4.59847	0	0
Q9BL29		Q9BL29	Q9BL29	tr|Q9BL29|Q9BL29_CAEEL Phosphatidylinositol-4,5-bisphosphate 4-phosphatase OS=Caenorhabditis elegans OX=6239 GN=CELE_Y71H2AM.2 PE=1 SV=3			16.5953	16.8576	16.6506	16.872	16.6998	16.5667	16.2213	16.4381	-0.262404	-0.544591	0.0197822	16.6127	-2.13064	0.0644719	0.270506	-4.20138	0	0
O45667	dod-17	O45667	O45667	tr|O45667|O45667_CAEEL CUB_2 domain-containing protein OS=Caenorhabditis elegans OX=6239 GN=dod-17 PE=1 SV=2		dod-17	14.5077	15.2205	15.5933	14.7923	14.5221	14.6827	15.4281	14.432	-0.262253	-0.919428	0.394922	14.8973	-0.914353	0.386302	0.636487	-5.68497	0	0
P24895	nd3	P24895	P24895	sp|P24895|NU3M_CAEEL NADH-ubiquinone oxidoreductase chain 3 OS=Caenorhabditis elegans OX=6239 GN=nduo-3 PE=3 SV=2	NADH-ubiquinone oxidoreductase chain 3	nd3	14.9407	14.7331	14.6885	14.7767	14.5459	14.7986	14.1722	14.5738	-0.262154	-0.573045	0.0487372	14.6537	-1.93207	0.0880896	0.317308	-4.48179	0	0
Q9XVS3	clec-87	Q9XVS3	Q9XVS3	sp|Q9XVS3|CLC87_CAEEL C-type lectin domain-containing protein 87 OS=Caenorhabditis elegans OX=6239 GN=clec-87 PE=1 SV=1	C-type lectin domain-containing protein 87	clec-87	21.8655	21.7428	21.7803	21.1904	21.6002	21.4355	21.3124	21.1891	-0.260457	-0.634639	0.113725	21.5145	-1.59488	0.148011	0.403446	-4.93405	0	0
Q95QB1		Q95QB1	Q95QB1	tr|Q95QB1|Q95QB1_CAEEL Cleft lip and palate transmembrane protein 1-like protein OS=Caenorhabditis elegans OX=6239 GN=CELE_T13H5.8 PE=1 SV=1			18.9092	18.9307	18.873	18.9407	18.8339	18.7221	18.3698	18.6867	-0.260264	-0.504626	-0.0159011	18.7833	-2.44036	0.0394719	0.209108	-3.75218	0	0
Q22705		Q22705	Q22705	tr|Q22705|Q22705_CAEEL G-patch domain-containing protein OS=Caenorhabditis elegans OX=6239 GN=CELE_T23G7.3 PE=1 SV=1			14.528	14.5406	14.6021	15.8712	14.5636	14.5008	14.8489	14.5908	-0.259437	-0.933179	0.414304	14.7558	-0.882296	0.402426	0.649873	-5.71282	0	0
U4PAZ9	ptrn-1	U4PAZ9	U4PAZ9	sp|U4PAZ9|PTRN1_CAEEL Patronin (microtubule-binding protein) homolog OS=Caenorhabditis elegans OX=6239 GN=ptrn-1 PE=1 SV=1		ptrn-1	16.6394	16.3119	16.2776	16.3144	16.2452	16.4331	15.6879	16.1397	-0.259362	-0.638373	0.119648	16.2561	-1.56794	0.15414	0.410881	-4.96845	0	0
Q9N2U6	Y97E10AR.7	Q9N2U6	Q9N2U6	sp|Q9N2U6|LTOR2_CAEEL Ragulator complex protein LAMTOR2 homolog OS=Caenorhabditis elegans OX=6239 GN=lmtr-2 PE=3 SV=1	Ragulator complex protein LAMTOR2 homolog	Y97E10AR.7	18.4895	18.5591	19.1147	18.4714	18.5082	18.2203	18.6845	18.1859	-0.258934	-0.66416	0.146293	18.5292	-1.46408	0.179961	0.442822	-5.09817	0	0
P55956	asp-3	P55956	P55956	sp|P55956|ASP3_CAEEL Aspartic protease 3 OS=Caenorhabditis elegans OX=6239 GN=asp-3 PE=1 SV=3	Aspartic protease 3	asp-3	23.94	23.31	23.5882	23.1947	23.5213	23.1965	23.1804	23.1008	-0.258469	-0.65653	0.139592	23.379	-1.48776	0.173757	0.435838	-5.06902	0	0
Q18253	dpf-2	Q18253	Q18253	sp|Q18253|DPF2_CAEEL Dipeptidyl peptidase family member 2 OS=Caenorhabditis elegans OX=6239 GN=dpf-2 PE=1 SV=1	Dipeptidyl peptidase family member 2	dpf-2	17.3269	17.7493	17.5685	18.0896	17.3574	17.6056	17.1572	17.5807	-0.25831	-0.65982	0.1432	17.5544	-1.47408	0.177319	0.439444	-5.0859	0	0
Q8WTL2	clec-84	Q8WTL2	Q8WTL2	tr|Q8WTL2|Q8WTL2_CAEEL C-type lectin domain-containing protein OS=Caenorhabditis elegans OX=6239 GN=clec-84 PE=1 SV=1		clec-84	18.6503	18.4638	18.85	18.4014	18.4566	18.2108	18.2193	18.4484	-0.257598	-0.536718	0.0215221	18.4626	-2.11459	0.0661261	0.274945	-4.22432	0	0
Q8I7F8	odr-4	Q8I7F8	Q8I7F8	sp|Q8I7F8|ODR4_CAEEL Odorant response abnormal protein 4 OS=Caenorhabditis elegans OX=6239 GN=odr-4 PE=1 SV=1	Odorant response abnormal protein 4	odr-4	17.8719	17.7674	18.0844	17.8007	17.8992	17.5321	17.5814	17.4814	-0.257575	-0.529796	0.014646	17.7523	-2.16799	0.060777	0.262831	-4.14782	0	0
Q23336	ugt-5	Q23336	Q23336	tr|Q23336|Q23336_CAEEL UDP-glucuronosyltransferase OS=Caenorhabditis elegans OX=6239 GN=ugt-5 PE=1 SV=2		ugt-5	16.0824	16.4117	16.3182	16.6921	15.982	16.0857	15.9979	16.4147	-0.256049	-0.602648	0.0905494	16.2481	-1.69267	0.12758	0.373775	-4.80678	0	0
Q22531		Q22531	Q22531	sp|Q22531|AMP2_CAEEL Putative aminopeptidase-2 OS=Caenorhabditis elegans OX=6239 GN=T16G12.1 PE=3 SV=4			21.8412	21.6982	21.1248	21.4677	21.4368	21.4642	20.9759	21.2332	-0.25545	-0.658364	0.147464	21.4052	-1.45267	0.183019	0.446994	-5.11212	0	0
Q09353	ulp-1	Q09353	Q09353	sp|Q09353|SENP_CAEEL Sentrin-specific protease OS=Caenorhabditis elegans OX=6239 GN=ulp-1 PE=2 SV=3	Sentrin-specific protease	ulp-1	19.4627	19.8169	19.3556	20.5766	19.4981	19.5322	19.1844	19.9774	-0.254937	-0.896193	0.386318	19.6755	-0.910913	0.38801	0.638366	-5.68799	0	0
Q19891		Q19891	Q19891	tr|Q19891|Q19891_CAEEL Lipase_3 domain-containing protein OS=Caenorhabditis elegans OX=6239 GN=CELE_F28H7.3 PE=1 SV=1			21.4088	21.6932	21.1805	21.9534	21.1133	21.4589	21.0245	21.6206	-0.254664	-0.706285	0.196958	21.4317	-1.29201	0.231136	0.49141	-5.30155	0	0
Q95Y28		Q95Y28	Q95Y28	tr|Q95Y28|Q95Y28_CAEEL Uncharacterized protein OS=Caenorhabditis elegans OX=6239 GN=CELE_Y34B4A.9 PE=1 SV=1			21.5829	21.5299	22.0216	21.7425	21.6257	21.131	21.5808	21.521	-0.254614	-0.595472	0.0862431	21.5919	-1.71153	0.12395	0.36817	-4.78182	0	0
Q95XP5	mca-3	Q95XP5;U4PMD6	Q95XP5;U4PMD6	tr|Q95XP5|Q95XP5_CAEEL Calcium-transporting ATPase OS=Caenorhabditis elegans OX=6239 GN=mca-3 PE=1 SV=1;tr|U4PMD6|U4PMD6_CAEEL Calcium-transporting ATPase OS=Caenorhabditis elegans OX=6239 GN=mca-3 PE=1 SV=1	Calcium-transporting ATPase	mca-3	16.2206	16.8707	16.8174	17.3943	16.4782	16.6034	16.581	16.622	-0.254598	-0.748275	0.239078	16.6985	-1.18165	0.270067	0.534789	-5.42332	0	0
Q23188	ret-1	Q23188	Q23188	tr|Q23188|Q23188_CAEEL Reticulon-like protein OS=Caenorhabditis elegans OX=6239 GN=ret-1 PE=1 SV=1	Reticulon-like protein	ret-1	18.8255	19.2139	18.6905	19.2198	18.645	18.9412	18.4653	18.8815	-0.254196	-0.623611	0.115219	18.8603	-1.57663	0.15214	0.407789	-4.9574	0	0
P19625	mlc-1	P19625	P19625	sp|P19625|MLR1_CAEEL Myosin regulatory light chain 1 OS=Caenorhabditis elegans OX=6239 GN=mlc-1 PE=4 SV=1	Myosin regulatory light chain 1	mlc-1	21.0739	21.0814	21.3867	21.1309	21.0484	20.8269	20.8783	20.9025	-0.254193	-0.479058	-0.0293281	21.0411	-2.5901	0.031136	0.183036	-3.5324	0	0
P54889	alh-13	P54889	P54889	sp|P54889|ALH13_CAEEL Probable delta-1-pyrroline-5-carboxylate synthase OS=Caenorhabditis elegans OX=6239 GN=alh-13 PE=3 SV=2	Probable delta-1-pyrroline-5-carboxylate synthase;Glutamate 5-kinase;Gamma-glutamyl phosphate reductase	alh-13	20.6592	20.3486	20.3771	20.2355	20.2259	19.9315	20.0607	20.3864	-0.253987	-0.552528	0.0445543	20.2781	-1.94932	0.0857459	0.313064	-4.45777	0	0
Q9BLA0		Q9BLA0	Q9BLA0	tr|Q9BLA0|Q9BLA0_CAEEL FUBp (FUBP) Like OS=Caenorhabditis elegans OX=6239 GN=fubl-3 PE=1 SV=1			19.1198	19.0596	19.0235	18.7617	18.943	18.7484	18.7536	18.5045	-0.253769	-0.528707	0.0211689	18.8643	-2.11485	0.0660994	0.274945	-4.22395	0	0
H2KZN8	wrk-1	H2KZN8;H2KZN9;A0A4V0ING2;Q5WRR1;Q8MPV0	H2KZN8;H2KZN9;A0A4V0ING2;Q5WRR1;Q8MPV0	tr|H2KZN8|H2KZN8_CAEEL Wrapper/Rega-1/Klingon homolog OS=Caenorhabditis elegans OX=6239 GN=wrk-1 PE=1 SV=1;tr|H2KZN9|H2KZN9_CAEEL Wrapper/Rega-1/Klingon homolog OS=Caenorhabditis elegans OX=6239 GN=wrk-1 PE=1 SV=1;tr|A0A4V0ING2|A0A4V0ING2_CAEEL Wrapper/Reg		wrk-1	19.0249	19.3452	19.4947	19.8869	18.9573	19.1311	19.2548	19.3954	-0.253242	-0.672116	0.165631	19.3113	-1.38525	0.202038	0.464108	-5.19325	0	0
P34562	T05G5.9	P34562	P34562	sp|P34562|GCC2_CAEEL GRIP and coiled-coil domain-containing protein 2 OS=Caenorhabditis elegans OX=6239 GN=gcc-2 PE=4 SV=3	GRIP and coiled-coil domain-containing protein T05G5.9	T05G5.9	18.3158	18.2896	18.5637	19.0847	18.17	18.1983	18.3146	18.5611	-0.252463	-0.67707	0.172144	18.4372	-1.36234	0.20888	0.470919	-5.2203	0	0
O01530	asp-6	O01530	O01530	sp|O01530|ASP6_CAEEL Aspartic protease 6 OS=Caenorhabditis elegans OX=6239 GN=asp-6 PE=1 SV=1	Aspartic protease 6	asp-6	26.2083	25.6528	26.2625	25.9008	25.787	25.2836	26.062	25.8862	-0.251427	-0.702745	0.199892	25.8804	-1.27645	0.236325	0.498383	-5.31916	0	0
P92012	hpo-17	P92012	P92012	tr|P92012|P92012_CAEEL N-acetylglucosaminyldiphosphodolichol N-acetylglucosaminyltransferase OS=Caenorhabditis elegans OX=6239 GN=algn-13 PE=1 SV=2		hpo-17	16.0506	16.1721	16.1089	16.6028	15.9743	15.898	15.9769	16.0839	-0.250301	-0.544574	0.0439713	16.1084	-1.94889	0.0858023	0.313064	-4.45836	0	0
Q9BL07	Y54F10AM.8	Q9BL07	Q9BL07	sp|Q9BL07|PLBL3_CAEEL Putative phospholipase B-like 3 OS=Caenorhabditis elegans OX=6239 GN=Y54F10AM.8 PE=1 SV=1	Putative phospholipase B-like 3	Y54F10AM.8	20.6744	20.5752	20.9412	21.2175	20.5457	20.4599	20.629	20.7734	-0.250081	-0.592268	0.0921062	20.727	-1.67453	0.131163	0.379387	-4.83066	0	0
G5EBH7	calu-1	G5EBH7;H2L0I1	G5EBH7	tr|G5EBH7|G5EBH7_CAEEL CALUmenin (Calcium-binding protein) homolog OS=Caenorhabditis elegans OX=6239 GN=calu-1 PE=1 SV=1		calu-1	24.4939	24.4514	24.5787	24.6845	24.4161	24.0672	24.3776	24.3486	-0.24976	-0.48506	-0.0144602	24.4272	-2.43207	0.0399941	0.21039	-3.76432	0	0
Q9N370		Q9N370	Q9N370	tr|Q9N370|Q9N370_CAEEL Ubiquitin carboxyl-terminal hydrolase OS=Caenorhabditis elegans OX=6239 GN=CELE_Y55F3AM.9 PE=1 SV=1			18.5208	18.2656	18.2062	18.1145	18.2317	18.0339	18.1561	17.6875	-0.249486	-0.573501	0.0745296	18.152	-1.76423	0.114311	0.356468	-4.71146	0	0
G5EDM5		G5EDM5	G5EDM5	tr|G5EDM5|G5EDM5_CAEEL Uncharacterized protein OS=Caenorhabditis elegans OX=6239 GN=CELE_F36A2.3 PE=1 SV=1			16.3911	16.3528	16.0068	16.5174	15.9997	16.1249	16.0307	16.1157	-0.249269	-0.514179	0.015641	16.1924	-2.15598	0.0619417	0.265895	-4.16506	0	0
G5ECW0	ncx-3	G5ECW0	G5ECW0	tr|G5ECW0|G5ECW0_CAEEL Na/Ca eXchangers OS=Caenorhabditis elegans OX=6239 GN=ncx-3 PE=1 SV=2		ncx-3	18.2667	19.0256	18.5379	18.8021	17.8045	18.9489	18.3112	18.5716	-0.249079	-0.834279	0.336122	18.5336	-0.97523	0.356987	0.61324	-5.62989	0	0
Q19259		Q19259	Q19259	tr|Q19259|Q19259_CAEEL Uncharacterized protein OS=Caenorhabditis elegans OX=6239 GN=CELE_F09E5.11 PE=1 SV=2			18.3301	18.2846	18.1767	18.493	18.3185	18.1349	17.8557	17.9873	-0.246978	-0.521154	0.0271973	18.1976	-2.06398	0.0716189	0.28745	-4.29638	0	0
Q18449	C34D4.4	Q18449	Q18449	sp|Q18449|YC2L_CAEEL Uncharacterized Golgi apparatus membrane protein-like protein C34D4.4 OS=Caenorhabditis elegans OX=6239 GN=C34D4.4 PE=3 SV=2	Uncharacterized Golgi apparatus membrane protein-like protein C34D4.4	C34D4.4	15.4003	15.1755	15.2849	15.1849	15.2928	15.0432	14.8027	14.9215	-0.246356	-0.517279	0.0245677	15.1382	-2.08349	0.0694508	0.282509	-4.26865	0	0
O62146	F09B12.3	O62146	O62146	sp|O62146|PLBL2_CAEEL Putative phospholipase B-like 2 OS=Caenorhabditis elegans OX=6239 GN=F09B12.3 PE=1 SV=2	Putative phospholipase B-like 2	F09B12.3	23.0745	23.3173	23.2989	23.8523	22.8791	23.267	23.0439	23.3688	-0.246057	-0.659143	0.167028	23.2627	-1.36481	0.208133	0.470919	-5.2174	0	0
Q9UA63	mrpl-30	Q9UA63	Q9UA63	tr|Q9UA63|Q9UA63_CAEEL Mitochondrial Ribosomal Protein, Large OS=Caenorhabditis elegans OX=6239 GN=mrpl-30 PE=1 SV=1		mrpl-30	19.1071	18.9178	18.8307	18.4543	19.1309	18.5351	18.2696	18.3916	-0.245726	-0.726121	0.234669	18.7046	-1.172	0.273712	0.537282	-5.43362	0	0
Q19189	prx-12	Q19189	Q19189	sp|Q19189|PEX12_CAEEL Putative peroxisome assembly protein 12 OS=Caenorhabditis elegans OX=6239 GN=prx-12 PE=3 SV=1	Putative peroxisome assembly protein 12	prx-12	22.025	22.3456	22.001	22.4929	21.7074	22.1791	21.7506	22.2452	-0.245573	-0.635116	0.143969	22.0934	-1.44445	0.185253	0.450916	-5.12214	0	0
Q2Z1N7		Q2Z1N7;H2KY98;H2KY99	Q2Z1N7;H2KY98;H2KY99	tr|Q2Z1N7|Q2Z1N7_CAEEL Protein YIPF OS=Caenorhabditis elegans OX=6239 GN=CELE_Y25C1A.7 PE=1 SV=1;tr|H2KY98|H2KY98_CAEEL Protein YIPF OS=Caenorhabditis elegans OX=6239 GN=CELE_Y25C1A.7 PE=1 SV=1;tr|H2KY99|H2KY99_CAEEL Yip1 domain-containing protein OS=Caeno	Protein YIPF		16.5596	16.5686	16.5578	16.7391	16.5894	16.359	16.2174	16.2781	-0.245276	-0.477485	-0.0130664	16.4836	-2.42019	0.0407546	0.211973	-3.78171	0	0
Q18817	ben-1	Q18817	Q18817	tr|Q18817|Q18817_CAEEL Tubulin beta chain OS=Caenorhabditis elegans OX=6239 GN=ben-1 PE=1 SV=3		ben-1	18.0736	18.1006	18.2383	17.786	18.1001	17.8543	17.7417	17.5246	-0.24445	-0.575979	0.0870786	17.9274	-1.68945	0.12821	0.374402	-4.81103	0	0
P34600	ZK1098.1	P34600	P34600	sp|P34600|YO61_CAEEL WW domain-containing protein ZK1098.1 OS=Caenorhabditis elegans OX=6239 GN=ZK1098.1 PE=1 SV=2	WW domain-containing protein ZK1098.1	ZK1098.1	19.3124	19.3102	19.7058	21.5457	19.1288	19.766	19.9717	20.0312	-0.244088	-1.3683	0.880124	19.8465	-0.497477	0.631753	0.807573	-5.97867	0	0
Q19790	dur-1	Q19790;H9G2T6;H9G2U2;A0A061ACN9;Q95ZV0;H9G2U6;H9G2T7;Q7JLY3;D3YT33;D3YT34;H9G2U5;H9G2U7;H9G2T8;H9G2U0;H9G2U3;H9G2U4;Q7JLY2;H9G2T9;H9G2U1	Q19790;H9G2T6;H9G2U2;A0A061ACN9;Q95ZV0;H9G2U6;H9G2T7;Q7JLY3;D3YT33;D3YT34;H9G2U5;H9G2U7;H9G2T8;H9G2U0	tr|Q19790|Q19790_CAEEL Dauer Up-Regulated OS=Caenorhabditis elegans OX=6239 GN=dur-1 PE=1 SV=3;tr|H9G2T6|H9G2T6_CAEEL Dauer Up-Regulated OS=Caenorhabditis elegans OX=6239 GN=dur-1 PE=1 SV=1;tr|H9G2U2|H9G2U2_CAEEL Dauer Up-Regulated OS=Caenorhabditis elegan		dur-1	19.9251	19.8411	20.3027	20.2825	20.1472	19.8012	19.9514	19.4759	-0.24394	-0.633236	0.145355	19.9659	-1.43575	0.187639	0.454995	-5.13269	0	0
Q7YTF9		Q7YTF9;B3WFW5	Q7YTF9;B3WFW5	tr|Q7YTF9|Q7YTF9_CAEEL Transmembrane 9 superfamily member OS=Caenorhabditis elegans OX=6239 GN=CELE_ZK858.6 PE=1 SV=1;tr|B3WFW5|B3WFW5_CAEEL Transmembrane 9 superfamily member OS=Caenorhabditis elegans OX=6239 GN=CELE_ZK858.6 PE=1 SV=1			19.9431	19.8693	19.7567	19.695	19.8725	19.686	19.3089	19.4214	-0.24383	-0.55161	0.0639493	19.6941	-1.81519	0.105658	0.345016	-4.64257	0	0
P91495	npp-12	P91495	P91495	tr|P91495|P91495_CAEEL Nuclear Pore complex Protein OS=Caenorhabditis elegans OX=6239 GN=npp-12 PE=1 SV=1		npp-12	22.2826	22.2409	22.2567	22.0998	22.2304	21.9654	21.8688	21.8407	-0.243676	-0.483598	-0.00375293	22.0982	-2.3271	0.0472381	0.228405	-3.91759	0	0
Q5FC59		Q5FC59;Q19422	Q5FC59;Q19422	tr|Q5FC59|Q5FC59_CAEEL Uncharacterized protein OS=Caenorhabditis elegans OX=6239 GN=CELE_F13G3.7 PE=1 SV=1;tr|Q19422|Q19422_CAEEL Uncharacterized protein OS=Caenorhabditis elegans OX=6239 GN=CELE_F13G3.7 PE=1 SV=3			15.9633	16.0961	16.0538	16.4608	15.9666	15.9203	15.7189	15.9975	-0.242649	-0.528162	0.0428649	16.0222	-1.94727	0.0860206	0.313304	-4.46062	0	0
O44145	perm-2	O44145	O44145	tr|O44145|O44145_CAEEL PERMeable eggshell OS=Caenorhabditis elegans OX=6239 GN=perm-2 PE=1 SV=2		perm-2	24.9324	25.0306	24.7815	24.7045	24.6962	24.7273	24.3417	24.7165	-0.241822	-0.514985	0.0313397	24.7413	-2.02839	0.0757438	0.297103	-4.34677	0	0
O62519		O62519	O62519	tr|O62519|O62519_CAEEL Kinase OS=Caenorhabditis elegans OX=6239 GN=ipmk-1 PE=1 SV=3			18.8835	19.4243	19.2312	19.488	18.8521	19.0762	19.052	19.0819	-0.241206	-0.561676	0.0792645	19.1361	-1.72455	0.121501	0.364536	-4.76453	0	0
Q8MNU8	C29E4.12	Q8MNU8	Q8MNU8	sp|Q8MNU8|FMC1_CAEEL Protein FMC1 homolog OS=Caenorhabditis elegans OX=6239 GN=C29E4.12 PE=3 SV=1	UPF0562 protein C29E4.12	C29E4.12	21.9875	21.9811	22.0119	22.1093	21.9702	21.8109	21.692	21.6531	-0.240905	-0.450449	-0.0313621	21.902	-2.63419	0.0290392	0.175994	-3.46757	0	0
Q20913	yif-1	Q20913;Q2PJ77	Q20913;Q2PJ77	tr|Q20913|Q20913_CAEEL YIP1-Interacting Factor homolog OS=Caenorhabditis elegans OX=6239 GN=yif-1 PE=1 SV=2;tr|Q2PJ77|Q2PJ77_CAEEL YIP1-Interacting Factor homolog OS=Caenorhabditis elegans OX=6239 GN=yif-1 PE=1 SV=1		yif-1	13.6863	13.8993	13.9674	14.323	14.0223	13.5788	13.4886	13.8232	-0.240779	-0.619001	0.137443	13.8486	-1.45863	0.181416	0.4447	-5.10484	0	0
Q9XWG2		Q9XWG2	Q9XWG2	tr|Q9XWG2|Q9XWG2_CAEEL Complex I-B8 OS=Caenorhabditis elegans OX=6239 GN=CELE_Y63D3A.7 PE=1 SV=2			20.0823	21.3133	21.4408	22.6715	20.2916	21.0914	21.3754	21.7886	-0.240243	-1.44926	0.968776	21.2568	-0.455295	0.660562	0.825107	-5.99949	0	0
Q17636		Q17636	Q17636	tr|Q17636|Q17636_CAEEL Uncharacterized protein OS=Caenorhabditis elegans OX=6239 GN=C04G6.4 PE=1 SV=2			17.0897	16.9314	16.7233	16.9414	16.7259	16.5397	16.6331	16.8304	-0.239144	-0.479003	0.000714793	16.8019	-2.28444	0.0505441	0.236741	-3.97962	0	0
Q7Z1P7		Q7Z1P7;Q21850	Q7Z1P7;Q21850	tr|Q7Z1P7|Q7Z1P7_CAEEL Uncharacterized protein OS=Caenorhabditis elegans OX=6239 GN=CELE_R08E3.1 PE=1 SV=2;tr|Q21850|Q21850_CAEEL Uncharacterized protein OS=Caenorhabditis elegans OX=6239 GN=CELE_R08E3.1 PE=1 SV=6			22.6589	22.7599	23.581	22.9196	22.7333	22.6223	23.1459	22.4616	-0.239103	-0.754319	0.276113	22.8603	-1.06334	0.317562	0.581746	-5.54532	0	0
A0A1T5HUY1		A0A1T5HUY1;A0A1T5HUJ8;A0A1T5HUG1;A0A1T5HUI7;A0A1T5HUI4	A0A1T5HUY1;A0A1T5HUJ8;A0A1T5HUG1;A0A1T5HUI7;A0A1T5HUI4	tr|A0A1T5HUY1|A0A1T5HUY1_CAEEL RING-type domain-containing protein OS=Caenorhabditis elegans OX=6239 GN=CELE_H05L14.2 PE=1 SV=1;tr|A0A1T5HUJ8|A0A1T5HUJ8_CAEEL RING-type domain-containing protein OS=Caenorhabditis elegans OX=6239 GN=CELE_H05L14.2 PE=1 SV=1;			16.268	16.1197	15.8708	16.0551	15.8984	15.6683	16.2204	15.5716	-0.238704	-0.5935	0.116093	15.959	-1.54154	0.160369	0.419356	-5.00188	0	0
G5EEN7		G5EEN7	G5EEN7	tr|G5EEN7|G5EEN7_CAEEL Uncharacterized protein OS=Caenorhabditis elegans OX=6239 GN=CELE_Y39A1A.3 PE=1 SV=1			19.5106	19.1954	19.0507	18.8247	19.3	18.8826	18.6578	18.7867	-0.238538	-0.654208	0.177132	19.0261	-1.31487	0.22369	0.484777	-5.27544	0	0
O17954		O17954;G3MU72	O17954;G3MU72	tr|O17954|O17954_CAEEL Uncharacterized protein OS=Caenorhabditis elegans OX=6239 GN=CELE_LLC1.2 PE=1 SV=1;tr|G3MU72|G3MU72_CAEEL Uncharacterized protein OS=Caenorhabditis elegans OX=6239 GN=CELE_LLC1.2 PE=1 SV=1			22.4233	22.0639	22.6205	22.7466	22.2585	21.8599	22.3326	22.45	-0.238314	-0.647602	0.170974	22.3444	-1.33412	0.21758	0.479336	-5.25322	0	0
G5EFW0		G5EFW0	G5EFW0	tr|G5EFW0|G5EFW0_CAEEL Trans-Golgi Network protein homolog OS=Caenorhabditis elegans OX=6239 GN=tgn-38 PE=1 SV=1			17.2129	17.0993	16.9393	16.7652	17.2483	16.7205	16.6781	16.42	-0.23742	-0.651823	0.176983	16.8854	-1.31271	0.224386	0.485774	-5.27792	0	0
O02268	drr-1	O02268	O02268	tr|O02268|O02268_CAEEL MARVEL domain-containing protein OS=Caenorhabditis elegans OX=6239 GN=drr-1 PE=1 SV=1		drr-1	18.3478	18.4119	18.6256	18.2457	18.0969	18.2845	18.1774	18.1253	-0.236744	-0.465238	-0.00825103	18.2894	-2.374	0.0438523	0.218964	-3.84922	0	0
Q05062	cdc-42	Q05062	Q05062	sp|Q05062|CDC42_CAEEL Cell division control protein 42 homolog OS=Caenorhabditis elegans OX=6239 GN=cdc-42 PE=1 SV=2	Cell division control protein 42 homolog	cdc-42	21.3213	21.3508	21.4647	20.5289	21.3947	21.0962	20.8992	20.3301	-0.236357	-0.858607	0.385892	21.0482	-0.870321	0.40857	0.655168	-5.72301	0	0
O44505		O44505	O44505	tr|O44505|O44505_CAEEL Uncharacterized protein OS=Caenorhabditis elegans OX=6239 GN=CELE_R02D3.7 PE=4 SV=1			17.4059	18.3612	18.1194	19.3177	17.0788	18.2943	19.1194	17.7693	-0.235584	-1.38258	0.911413	18.1832	-0.470608	0.650031	0.819264	-5.99214	0	0
O45734	cpl-1	O45734	O45734	sp|O45734|CPL1_CAEEL Cathepsin L-like OS=Caenorhabditis elegans OX=6239 GN=cpl-1 PE=1 SV=1		cpl-1	25.2446	25.7189	24.6948	25.5628	24.9937	25.4942	24.4368	25.3567	-0.234957	-0.888114	0.418199	25.1878	-0.824226	0.432839	0.676374	-5.76117	0	0
P34454	F54F2.9	P34454	P34454	sp|P34454|YMA9_CAEEL Uncharacterized protein F54F2.9 OS=Caenorhabditis elegans OX=6239 GN=F54F2.9 PE=3 SV=3	Uncharacterized protein F54F2.9	F54F2.9	17.0546	17.1403	17.3283	17.2078	16.983	16.9362	16.9381	16.9362	-0.234327	-0.419943	-0.0487117	17.0656	-2.89257	0.0193408	0.143479	-3.08806	0	0
Q22038	rho-1	Q22038	Q22038	sp|Q22038|RHO1_CAEEL Ras-like GTP-binding protein rhoA OS=Caenorhabditis elegans OX=6239 GN=rho-1 PE=1 SV=1	Ras-like GTP-binding protein rhoA	rho-1	24.1787	24.3021	24.2865	23.5415	24.2509	24.0173	23.6656	23.4388	-0.234022	-0.752478	0.284434	23.9602	-1.03424	0.330193	0.591432	-5.57387	0	0
O18230	vti-1	O18230	O18230	tr|O18230|O18230_CAEEL t-SNARE coiled-coil homology domain-containing protein OS=Caenorhabditis elegans OX=6239 GN=vti-1 PE=1 SV=2		vti-1	15.9462	16.1473	16.3875	16.1412	16.1015	15.9562	15.9026	15.7261	-0.233953	-0.507869	0.0399635	16.0386	-1.95698	0.084724	0.312067	-4.44708	0	0
Q20865		Q20865	Q20865	tr|Q20865|Q20865_CAEEL Uncharacterized protein OS=Caenorhabditis elegans OX=6239 GN=CELE_F56C9.7 PE=1 SV=1			20.4749	20.6727	21.1469	21.0683	20.5522	20.3571	20.742	20.7789	-0.233107	-0.625882	0.159668	20.7241	-1.35984	0.20964	0.47127	-5.22324	0	0
A0A486WVF0	sma-1	A0A486WVF0;G5EBH3;G5EG97;A0A486WUT8;G5EC35;G5EFW3	A0A486WVF0;G5EBH3;G5EG97;A0A486WUT8;G5EC35;G5EFW3	tr|A0A486WVF0|A0A486WVF0_CAEEL SMAll OS=Caenorhabditis elegans OX=6239 GN=sma-1 PE=1 SV=1;tr|G5EBH3|G5EBH3_CAEEL SMAll OS=Caenorhabditis elegans OX=6239 GN=sma-1 PE=1 SV=1;tr|G5EG97|G5EG97_CAEEL SMAll OS=Caenorhabditis elegans OX=6239 GN=sma-1 PE=1 SV=1;tr		sma-1	22.9268	23.0073	23.2268	22.8195	23.0095	22.7406	22.8229	22.4756	-0.232941	-0.542958	0.0770767	22.8786	-1.72161	0.12205	0.365178	-4.76844	0	0
Q95QQ4	atic-1	Q95QQ4;Q7JNV5;Q95QQ5	Q95QQ4;Q7JNV5;Q95QQ5	tr|Q95QQ4|Q95QQ4_CAEEL 5-aminoimidazole-4-carboxamide ribonucleotide formyltransferase OS=Caenorhabditis elegans OX=6239 GN=atic-1 PE=1 SV=3;tr|Q7JNV5|Q7JNV5_CAEEL MGS domain-containing protein OS=Caenorhabditis elegans OX=6239 GN=atic-1 PE=1 SV=2;tr|Q95QQ		atic-1	23.8146	24.0173	23.6726	24.037	23.3554	23.8956	23.5413	23.8196	-0.232445	-0.562967	0.0980766	23.7692	-1.61137	0.144369	0.397854	-4.91285	0	0
P34213	rab-6.1	P34213	P34213	sp|P34213|RAB6A_CAEEL Ras-related protein Rab-6.1 OS=Caenorhabditis elegans OX=6239 GN=rab-6.1 PE=3 SV=1	Ras-related protein Rab-6.1	rab-6.1	22.5134	22.5597	22.4891	22.3947	22.4759	22.3607	22.0307	22.1605	-0.232281	-0.484359	0.019798	22.3731	-2.11131	0.0664694	0.275863	-4.229	0	0
P34542	R05D3.9/R05D3.10	P34542	P34542	sp|P34542|YNC9_CAEEL Uncharacterized protein R05D3.9 OS=Caenorhabditis elegans OX=6239 GN=R05D3.9/R05D3.10 PE=3 SV=3	Uncharacterized protein R05D3.9	R05D3.9/R05D3.10	19.5645	19.5874	19.5351	19.9641	19.3877	19.4864	19.3402	19.5149	-0.23046	-0.488108	0.0271876	19.5475	-2.04948	0.0732718	0.290768	-4.31693	0	0
H2L0M0	pod-2	H2L0M0;Q9GZI3;Q7KQ29	H2L0M0;Q9GZI3	tr|H2L0M0|H2L0M0_CAEEL Acetyl-CoA carboxylase OS=Caenorhabditis elegans OX=6239 GN=pod-2 PE=1 SV=1;tr|Q9GZI3|Q9GZI3_CAEEL Acetyl-CoA carboxylase OS=Caenorhabditis elegans OX=6239 GN=pod-2 PE=1 SV=1		pod-2	23.8385	23.7059	22.579	23.7379	23.2345	23.1261	23.0693	23.5098	-0.230396	-0.856141	0.395349	23.3501	-0.84363	0.422503	0.666153	-5.74532	0	0
Q95ZJ1	gly-5	Q95ZJ1	Q95ZJ1	sp|Q95ZJ1|GALT5_CAEEL Polypeptide N-acetylgalactosaminyltransferase 5 OS=Caenorhabditis elegans OX=6239 GN=gly-5 PE=2 SV=2	Polypeptide N-acetylgalactosaminyltransferase 5	gly-5	20.7137	20.6638	20.9831	20.9466	20.7634	20.4156	20.573	20.6345	-0.230161	-0.486595	0.0262733	20.7117	-2.05651	0.072466	0.289212	-4.30697	0	0
Q19192	pek-1	Q19192	Q19192	sp|Q19192|E2AKA_CAEEL Eukaryotic translation initiation factor 2-alpha kinase pek-1 OS=Caenorhabditis elegans OX=6239 GN=pek-1 PE=1 SV=2	Eukaryotic translation initiation factor 2-alpha kinase	pek-1	16.5055	16.3953	16.5457	16.4908	16.4183	16.1772	16.1176	16.3041	-0.229982	-0.435435	-0.0245291	16.3693	-2.56482	0.0324071	0.187125	-3.56957	0	0
P34212	arl-5	P34212	P34212	sp|P34212|ARL5_CAEEL ADP-ribosylation factor-like protein 5 OS=Caenorhabditis elegans OX=6239 GN=arl-5 PE=3 SV=3	ADP-ribosylation factor-like protein 5	arl-5	14.7532	14.5551	14.7857	14.1008	14.6765	14.3262	14.3214	13.952	-0.229685	-0.675377	0.216008	14.4339	-1.18079	0.270391	0.534813	-5.42425	0	0
Q22782	rab-6.2	Q22782;Q9BL44	Q22782	sp|Q22782|RAB6B_CAEEL Ras-related protein Rab-6.2 OS=Caenorhabditis elegans OX=6239 GN=rab-6.2 PE=3 SV=1	Ras-related protein Rab-6.2	rab-6.2	20.8149	20.8825	20.8921	20.903	20.7038	20.7345	20.5863	20.5524	-0.228886	-0.402721	-0.0550512	20.7587	-3.01688	0.0159332	0.130843	-2.9064	0	0
Q9BL28		Q9BL28	Q9BL28	tr|Q9BL28|Q9BL28_CAEEL Probable tRNA N6-adenosine threonylcarbamoyltransferase OS=Caenorhabditis elegans OX=6239 GN=CELE_Y71H2AM.1 PE=1 SV=4			19.1645	19.1257	19.362	19.0895	19.0762	19.0174	18.936	18.7981	-0.228535	-0.450088	-0.00698205	19.0712	-2.36347	0.0445909	0.220341	-3.86459	0	0
Q9UAT3	mct-2	Q9UAT3	Q9UAT3	tr|Q9UAT3|Q9UAT3_CAEEL MFS domain-containing protein OS=Caenorhabditis elegans OX=6239 GN=mct-2 PE=1 SV=2		mct-2	16.4574	16.37	16.5836	16.4804	16.5759	16.1546	16.0809	16.1662	-0.228465	-0.504629	0.0476986	16.3586	-1.89552	0.0932613	0.326623	-4.53246	0	0
Q09364	ZK1320.2	Q09364	Q09364	sp|Q09364|YS22_CAEEL Uncharacterized protein ZK1320.2 OS=Caenorhabditis elegans OX=6239 GN=ZK1320.2 PE=1 SV=1	Uncharacterized protein ZK1320.2	ZK1320.2	19.8241	19.4323	20.179	19.4158	19.623	19.3644	19.5867	19.3664	-0.227671	-0.633792	0.178451	19.599	-1.28448	0.233637	0.495557	-5.3101	0	0
Q18408	imp-3	Q18408;A0A0K3AUD2	Q18408;A0A0K3AUD2	tr|Q18408|Q18408_CAEEL IntraMembrane Protease (IMPAS) family OS=Caenorhabditis elegans OX=6239 GN=imp-3 PE=1 SV=3;tr|A0A0K3AUD2|A0A0K3AUD2_CAEEL IntraMembrane Protease (IMPAS) family OS=Caenorhabditis elegans OX=6239 GN=imp-3 PE=1 SV=1		imp-3	12.2042	12.1868	12.2933	12.4774	11.9388	11.9412	12.1032	12.2728	-0.226414	-0.475547	0.0227184	12.1772	-2.08232	0.0695785	0.282518	-4.27031	0	0
Q9XUF9		Q9XUF9;A0A0K3ARI2;U4PBX8	Q9XUF9;A0A0K3ARI2;U4PBX8	tr|Q9XUF9|Q9XUF9_CAEEL Uncharacterized protein OS=Caenorhabditis elegans OX=6239 GN=C49C3.4 PE=1 SV=1;tr|A0A0K3ARI2|A0A0K3ARI2_CAEEL Uncharacterized protein OS=Caenorhabditis elegans OX=6239 GN=C49C3.4 PE=1 SV=1;tr|U4PBX8|U4PBX8_CAEEL Uncharacterized prote			22.6094	22.6979	23.4586	22.676	22.6289	22.5301	23.0337	22.3445	-0.226208	-0.729964	0.277547	22.7474	-1.02888	0.332562	0.594257	-5.57906	0	0
D0Z5P0	sql-1	D0Z5P0	D0Z5P0	tr|D0Z5P0|D0Z5P0_CAEEL Suppressor of gpa-3QL dye-filling defect OS=Caenorhabditis elegans OX=6239 GN=sql-1 PE=1 SV=1		sql-1	17.968	17.672	17.5201	17.2892	17.7029	17.4349	17.3369	17.0711	-0.225882	-0.629192	0.177428	17.4994	-1.28327	0.23404	0.495944	-5.31146	0	0
Q9N4E2		Q9N4E2	Q9N4E2	tr|Q9N4E2|Q9N4E2_CAEEL Uncharacterized protein OS=Caenorhabditis elegans OX=6239 GN=CELE_Y73C8B.3 PE=1 SV=2			20.424	20.4027	20.1903	20.3722	20.3081	20.2371	19.7876	20.1573	-0.224772	-0.512809	0.0632652	20.2349	-1.78801	0.110194	0.352155	-4.67942	0	0
Q9NAP0	clec-190	Q9NAP0	Q9NAP0	tr|Q9NAP0|Q9NAP0_CAEEL C-type LECtin OS=Caenorhabditis elegans OX=6239 GN=clec-190 PE=1 SV=1		clec-190	18.3487	19.6507	19.1634	19.708	18.2555	19.6816	18.877	19.1606	-0.22402	-1.07894	0.630905	19.1057	-0.60039	0.564264	0.766942	-5.92067	0	0
G5EBY3	nmy-2	G5EBY3	G5EBY3	tr|G5EBY3|G5EBY3_CAEEL Non-muscle MYosin OS=Caenorhabditis elegans OX=6239 GN=nmy-2 PE=1 SV=1		nmy-2	25.4773	25.2908	24.9688	24.6539	25.3458	24.9968	24.5461	24.6076	-0.223653	-0.750533	0.303227	24.9859	-0.972607	0.358215	0.614157	-5.63232	0	0
Q18990	pyr-1	Q18990	Q18990	sp|Q18990|PYR1_CAEEL CAD protein OS=Caenorhabditis elegans OX=6239 GN=pyr-1 PE=1 SV=2		pyr-1	22.8374	22.7653	22.7678	22.8786	22.7158	22.5918	22.5296	22.5195	-0.223085	-0.401792	-0.0443781	22.7007	-2.86025	0.0203445	0.14776	-3.13542	0	0
O44649	cyp-35a5	O44649	O44649	tr|O44649|O44649_CAEEL CYtochrome P450 family OS=Caenorhabditis elegans OX=6239 GN=cyp-35a5 PE=1 SV=1		cyp-35a5	15.4675	15.1343	14.3191	15.2087	14.838	14.7372	14.4165	15.246	-0.222979	-0.827923	0.381964	14.9209	-0.844548	0.422019	0.665855	-5.74456	0	0
O45596		O45596	O45596	tr|O45596|O45596_CAEEL Uncharacterized protein OS=Caenorhabditis elegans OX=6239 GN=CELE_F57C2.4 PE=1 SV=1			20.3238	20.0975	20.0075	19.481	20.1967	19.8648	19.4793	19.4778	-0.222831	-0.728485	0.282823	19.866	-1.00971	0.341138	0.599823	-5.59746	0	0
Q9XU84	uda-1	Q9XU84	Q9XU84	sp|Q9XU84|UDA1_CAEEL Nucleoside-diphosphatase uda-1 OS=Caenorhabditis elegans OX=6239 GN=uda-1 PE=1 SV=1	Nucleoside-diphosphatase uda-1	uda-1	16.3189	16.272	16.1321	16.1343	16.1174	16.0424	15.7458	16.0621	-0.222388	-0.459968	0.0151919	16.1031	-2.14475	0.0630508	0.267918	-4.18117	0	0
O76360	egl-4	O76360;U4PEQ9;U4PRL6;Q8MQE2;H2KYN1;H2KYN2	O76360;U4PEQ9;U4PRL6	sp|O76360|EGL4_CAEEL cGMP-dependent protein kinase egl-4 OS=Caenorhabditis elegans OX=6239 GN=egl-4 PE=1 SV=2;tr|U4PEQ9|U4PEQ9_CAEEL cGMP-dependent protein kinase OS=Caenorhabditis elegans OX=6239 GN=egl-4 PE=1 SV=1;tr|U4PRL6|U4PRL6_CAEEL cGMP-dependent pr	cGMP-dependent protein kinase egl-4;cGMP-dependent protein kinase	egl-4	24.098	24.1039	23.8431	23.6465	23.9034	23.8071	23.5348	23.5573	-0.222215	-0.537228	0.0927987	23.8118	-1.61629	0.143299	0.396932	-4.9065	0	0
P45965	T09A5.5	P45965	P45965	sp|P45965|YNZ5_CAEEL Uncharacterized protein T09A5.5 OS=Caenorhabditis elegans OX=6239 GN=T09A5.5 PE=4 SV=1	Uncharacterized protein T09A5.5	T09A5.5	19.4798	19.44	19.2378	19.3313	19.5147	19.2015	18.8061	19.079	-0.221895	-0.56023	0.116441	19.2613	-1.50271	0.16994	0.430879	-5.05049	0	0
Q22797		Q22797	Q22797	tr|Q22797|Q22797_CAEEL Asparagine Linked Glycosylation (ALG) homolog, Nematode OS=Caenorhabditis elegans OX=6239 GN=algn-1 PE=1 SV=2			16.5473	16.6547	16.6046	16.6436	16.5362	16.4195	16.2708	16.3379	-0.22142	-0.410888	-0.0319515	16.5018	-2.67766	0.0271128	0.169333	-3.40366	0	0
Q9TXT9	bcmo-2	Q9TXT9;Q9U2E4	Q9TXT9	tr|Q9TXT9|Q9TXT9_CAEEL Beta-Carotene 15,15-MonoOxygenase OS=Caenorhabditis elegans OX=6239 GN=bcmo-2 PE=1 SV=2		bcmo-2	21.1187	20.8267	20.7179	21.1322	20.89	20.3663	20.3919	21.2682	-0.219791	-0.709857	0.270276	20.839	-1.02761	0.333123	0.59429	-5.58029	0	0
Q19901	hum-1	Q19901	Q19901	tr|Q19901|Q19901_CAEEL Heavy chain, Unconventional Myosin OS=Caenorhabditis elegans OX=6239 GN=hum-1 PE=1 SV=1		hum-1	17.8981	17.8672	17.7894	17.685	17.8071	17.6101	17.4922	17.4517	-0.219631	-0.451878	0.0126156	17.7001	-2.1668	0.0608912	0.262831	-4.14953	0	0
Q8T3D2		Q8T3D2	Q8T3D2	tr|Q8T3D2|Q8T3D2_CAEEL Uncharacterized protein OS=Caenorhabditis elegans OX=6239 GN=CELE_T08G11.1 PE=1 SV=1			18.6012	18.3561	18.2016	17.1456	18.4358	18.0758	17.5499	17.3653	-0.219403	-1.01875	0.579949	17.9664	-0.628897	0.546318	0.755782	-5.90285	0	0
P53993	B0361.8	P53993	P53993	sp|P53993|ALG11_CAEEL GDP-Man:Man(3)GlcNAc(2)-PP-Dol alpha-1,2-mannosyltransferase OS=Caenorhabditis elegans OX=6239 GN=algn-11 PE=3 SV=3	Uncharacterized glycosyltransferase B0361.8	B0361.8	18.056	18.134	18.3424	18.3803	18.0708	18.0214	17.9414	18.0088	-0.217561	-0.435721	0.000597717	18.1194	-2.28499	0.0505	0.236741	-3.97882	0	0
P90787	mans-1	P90787	P90787	tr|P90787|P90787_CAEEL alpha-1,2-Mannosidase OS=Caenorhabditis elegans OX=6239 GN=mans-1 PE=1 SV=1	alpha-1,2-Mannosidase	mans-1	18.3813	18.3031	18.3518	18.2988	18.2256	18.2514	17.9335	18.0558	-0.217199	-0.427087	-0.00731213	18.2252	-2.37109	0.0440555	0.218964	-3.85347	0	0
Q9BKU5		Q9BKU5;Q9BKU6	Q9BKU5;Q9BKU6	tr|Q9BKU5|Q9BKU5_CAEEL 60S ribosomal protein L27a OS=Caenorhabditis elegans OX=6239 GN=CELE_Y37E3.8 PE=1 SV=1;tr|Q9BKU6|Q9BKU6_CAEEL 60S ribosomal protein L27a OS=Caenorhabditis elegans OX=6239 GN=CELE_Y37E3.8 PE=1 SV=1			24.6511	24.7789	24.629	24.0259	24.7652	24.3724	24.1269	23.9525	-0.216972	-0.713391	0.279447	24.4127	-1.00145	0.344885	0.602178	-5.60531	0	0
Q21890	R102.4	Q21890;C6KRK8;C6KRK9	Q21890;C6KRK8	sp|Q21890|YF64_CAEEL Uncharacterized protein R102.4 OS=Caenorhabditis elegans OX=6239 GN=R102.4 PE=3 SV=3;tr|C6KRK8|C6KRK8_CAEEL Beta_elim_lyase domain-containing protein OS=Caenorhabditis elegans OX=6239 GN=CELE_R102.4 PE=1 SV=1	Uncharacterized protein R102.4	R102.4	23.1249	22.7747	22.3807	22.9471	22.5798	22.5371	22.4571	22.7867	-0.216655	-0.585327	0.152018	22.6985	-1.34649	0.21373	0.474101	-5.23885	0	0
Q10663	icl-1	Q10663	Q10663	sp|Q10663|GCP_CAEEL Bifunctional glyoxylate cycle protein OS=Caenorhabditis elegans OX=6239 GN=icl-1 PE=1 SV=2	Bifunctional glyoxylate cycle protein;Isocitrate lyase;Malate synthase	icl-1	25.8733	26.3484	26.311	26.5421	25.6363	26.2352	26.2426	26.0999	-0.215177	-0.632666	0.202312	26.1611	-1.18093	0.270335	0.534813	-5.42409	0	0
Q22342	atg-11	Q22342	Q22342	tr|Q22342|Q22342_CAEEL ATG11 domain-containing protein OS=Caenorhabditis elegans OX=6239 GN=epg-7 PE=1 SV=2		atg-11	16.0309	16.0872	15.9704	16.0059	15.8462	15.9039	15.7988	15.6863	-0.214797	-0.392742	-0.036853	15.9162	-2.76579	0.0235969	0.156844	-3.27408	0	0
O01803	rab-11.1	O01803	O01803	sp|O01803|RB11A_CAEEL Ras-related protein rab-11.1 OS=Caenorhabditis elegans OX=6239 GN=rab-11.1 PE=1 SV=1		rab-11.1	24.4857	24.4115	24.396	24.3111	24.4126	24.2881	23.9878	24.0578	-0.214521	-0.466075	0.0370318	24.2938	-1.95396	0.0851247	0.312402	-4.45129	0	0
Q9U2A6	efhd-1	Q9U2A6;Q8I0Z7;A8XMZ5	Q9U2A6;Q8I0Z7;A8XMZ5	tr|Q9U2A6|Q9U2A6_CAEEL EF HanD calcium binding protein OS=Caenorhabditis elegans OX=6239 GN=efhd-1 PE=1 SV=2;tr|Q8I0Z7|Q8I0Z7_CAEEL EF HanD calcium binding protein OS=Caenorhabditis elegans OX=6239 GN=efhd-1 PE=1 SV=2;tr|A8XMZ5|A8XMZ5_CAEEL EF HanD calcium		efhd-1	19.3756	19.3525	19.6528	18.9707	19.45	19.2064	19.2401	18.597	-0.214514	-0.687266	0.258239	19.2306	-1.03967	0.327805	0.590915	-5.56858	0	0
Q9N357		Q9N357	Q9N357	tr|Q9N357|Q9N357_CAEEL Thioredoxin domain-containing protein OS=Caenorhabditis elegans OX=6239 GN=CELE_Y55F3AR.2 PE=1 SV=2			18.9949	18.9972	19.0202	19.4056	19.0353	18.7863	18.8245	18.9143	-0.21435	-0.481264	0.0525637	18.9973	-1.84004	0.101666	0.340589	-4.6087	0	0
Q9TXP0	rps-27	Q9TXP0	Q9TXP0	sp|Q9TXP0|RS27_CAEEL 40S ribosomal protein S27 OS=Caenorhabditis elegans OX=6239 GN=rps-27 PE=1 SV=3	40S ribosomal protein S27	rps-27	23.9232	23.7216	23.5265	23.0473	23.6584	23.4011	23.2128	23.0915	-0.213707	-0.67461	0.247196	23.4478	-1.06239	0.317966	0.581746	-5.54626	0	0
A0A486WXI6	epg-3	A0A486WXI6;A0A486WWI5;A0A486WTI5;Q9XWU8	A0A486WXI6;A0A486WWI5;A0A486WTI5;Q9XWU8	tr|A0A486WXI6|A0A486WXI6_CAEEL Ectopic P granules protein 3 OS=Caenorhabditis elegans OX=6239 GN=epg-3 PE=1 SV=1;tr|A0A486WWI5|A0A486WWI5_CAEEL Ectopic P granules protein 3 OS=Caenorhabditis elegans OX=6239 GN=epg-3 PE=1 SV=1;tr|A0A486WTI5|A0A486WTI5_CAEEL	Ectopic P granules protein 3	epg-3	15.6732	16.0254	15.9258	16.2642	15.729	15.9471	15.4571	15.9008	-0.21361	-0.566724	0.139504	15.8653	-1.38606	0.201799	0.464108	-5.19229	0	0
A0PD34		A0PD34	A0PD34	tr|A0PD34|A0PD34_CAEEL BTB domain-containing protein OS=Caenorhabditis elegans OX=6239 GN=CELE_VM106R.1 PE=1 SV=2			11.3433	12.0368	12.6061	12.8546	12.2124	11.4317	12.3748	11.9676	-0.213592	-0.994644	0.567459	12.1034	-0.626586	0.54776	0.756847	-5.90432	0	0
Q18793		Q18793	Q18793	tr|Q18793|Q18793_CAEEL DUF1794 domain-containing protein OS=Caenorhabditis elegans OX=6239 GN=C52G5.2 PE=1 SV=1			17.95	18.1454	17.8499	18.4716	17.6507	17.9995	17.7826	18.1308	-0.213318	-0.582472	0.155836	17.9976	-1.32402	0.220768	0.482042	-5.26491	0	0
G5EEI4	asp-1	G5EEI4	G5EEI4	sp|G5EEI4|ASP1_CAEEL Aspartic protease 1 OS=Caenorhabditis elegans OX=6239 GN=asp-1 PE=1 SV=1		asp-1	25.885	25.1252	25.6916	25.3321	25.551	24.8309	25.3985	25.401	-0.213119	-0.691285	0.265046	25.4019	-1.02122	0.335968	0.596534	-5.58645	0	0
Q19311	F10F2.2	Q19311	Q19311	sp|Q19311|PUR4_CAEEL Probable phosphoribosylformylglycinamidine synthase OS=Caenorhabditis elegans OX=6239 GN=pfas-1 PE=3 SV=3	Probable phosphoribosylformylglycinamidine synthase	F10F2.2	23.3933	23.507	23.2796	23.5011	22.8984	23.3768	23.2361	23.3206	-0.212287	-0.487544	0.062971	23.3141	-1.76709	0.113808	0.356382	-4.70762	0	0
P53014	mlc-3	P53014;G8JY79	P53014	sp|P53014|MLE_CAEEL Myosin, essential light chain OS=Caenorhabditis elegans OX=6239 GN=mlc-3 PE=4 SV=1	Myosin, essential light chain	mlc-3	26.8533	27.0047	27.1893	27.0771	26.8456	26.7633	26.8608	26.8073	-0.211841	-0.416503	-0.00717923	26.9252	-2.37164	0.0440171	0.218964	-3.85267	0	0
P91180	fkb-5	P91180;Q95Q60	P91180;Q95Q60	tr|P91180|P91180_CAEEL Peptidylprolyl isomerase OS=Caenorhabditis elegans OX=6239 GN=fkb-5 PE=1 SV=1;tr|Q95Q60|Q95Q60_CAEEL Peptidylprolyl isomerase OS=Caenorhabditis elegans OX=6239 GN=fkb-5 PE=1 SV=1	Peptidyl-prolyl cis-trans isomerase	fkb-5	18.7471	18.8758	19.0042	19.9512	18.5739	18.7736	19.0252	19.3582	-0.211828	-0.855618	0.431961	19.0387	-0.753902	0.471735	0.705254	-5.816	0	0
Q22629	dgn-1	Q22629	Q22629	tr|Q22629|Q22629_CAEEL Alpha-dystroglycan OS=Caenorhabditis elegans OX=6239 GN=dgn-1 PE=1 SV=1		dgn-1	17.1048	17.1629	17.5711	17.2163	17.1425	17.0223	17.042	17.0014	-0.211761	-0.470149	0.0466273	17.1579	-1.87779	0.0958722	0.330055	-4.55691	0	0
P48152	rps-3	P48152	P48152	sp|P48152|RS3_CAEEL 40S ribosomal protein S3 OS=Caenorhabditis elegans OX=6239 GN=rps-3 PE=3 SV=1	40S ribosomal protein S3	rps-3	27.0219	26.8623	26.6444	26.1205	26.8273	26.5204	26.2721	26.1842	-0.211282	-0.707811	0.285246	26.5567	-0.974977	0.357106	0.61324	-5.63013	0	0
P90925	pah-1	P90925	P90925	sp|P90925|PH4H_CAEEL Phenylalanine-4-hydroxylase OS=Caenorhabditis elegans OX=6239 GN=pah-1 PE=1 SV=2	Probable phenylalanine-4-hydroxylase 1	pah-1	24.5348	24.8993	24.5957	24.9976	24.3448	24.8334	24.4037	24.604	-0.210371	-0.551194	0.130453	24.6517	-1.41427	0.193652	0.457991	-5.15862	0	0
V6CIR8	rme-2	V6CIR8;O44191	V6CIR8;O44191	tr|V6CIR8|V6CIR8_CAEEL Receptor Mediated Endocytosis OS=Caenorhabditis elegans OX=6239 GN=rme-2 PE=1 SV=1;tr|O44191|O44191_CAEEL Receptor Mediated Endocytosis OS=Caenorhabditis elegans OX=6239 GN=rme-2 PE=1 SV=3		rme-2	21.4493	21.3463	21.2269	21.1427	21.4938	21.0738	20.7855	20.9707	-0.210348	-0.56212	0.141425	21.1861	-1.3701	0.206542	0.469963	-5.21117	0	0
P54815	mspn-1	P54815	P54815	sp|P54815|MSP1_CAEEL Mitochondrial sorting homolog OS=Caenorhabditis elegans OX=6239 GN=mspn-1 PE=3 SV=2	Mitochondrial sorting homolog	mspn-1	16.909	16.714	16.5031	16.5084	16.6411	16.5041	16.2427	16.4053	-0.210323	-0.499321	0.0786742	16.5535	-1.66751	0.132574	0.381812	-4.83986	0	0
P46582	C34E10.8	P46582	P46582	sp|P46582|SUMV1_CAEEL Protein sumv-1 OS=Caenorhabditis elegans OX=6239 GN=sumv-1 PE=2 SV=2	Uncharacterized protein C34E10.8	C34E10.8	14.3664	14.2085	14.6777	14.3024	13.25	14.1207	15.6023	13.7428	-0.209786	-1.22689	0.807322	14.2839	-0.47259	0.648674	0.818202	-5.99117	0	0
Q21882	R09H10.3	Q21882;O44578	Q21882	sp|Q21882|HIUH1_CAEEL Probable 5-hydroxyisourate hydrolase R09H10.3 OS=Caenorhabditis elegans OX=6239 GN=R09H10.3 PE=1 SV=2	Probable 5-hydroxyisourate hydrolase R09H10.3	R09H10.3	17.6031	17.5916	17.9459	17.7297	17.183	17.1938	17.8635	17.7952	-0.208705	-0.630074	0.212665	17.6132	-1.13486	0.288116	0.553257	-5.47267	0	0
H2KZX4		H2KZX4;Q7JP80	H2KZX4;Q7JP80	tr|H2KZX4|H2KZX4_CAEEL EGF-like domain-containing protein OS=Caenorhabditis elegans OX=6239 GN=CELE_T13C2.6 PE=1 SV=1;tr|Q7JP80|Q7JP80_CAEEL EGF-like domain-containing protein OS=Caenorhabditis elegans OX=6239 GN=CELE_T13C2.6 PE=1 SV=1			19.8803	19.7566	19.8462	19.5585	19.7664	19.5219	19.4419	19.4804	-0.207761	-0.455367	0.0398443	19.6565	-1.92256	0.0894087	0.319039	-4.49501	0	0
O02215	cbl-1	O02215;A5JYW2	O02215	tr|O02215|O02215_CAEEL Gamma-cystathionase OS=Caenorhabditis elegans OX=6239 GN=cbl-1 PE=1 SV=3		cbl-1	21.9409	21.9441	21.9543	22.31	21.5423	21.7004	21.9914	22.0845	-0.207713	-0.543609	0.128183	21.9335	-1.41688	0.19291	0.457735	-5.15547	0	0
O18240	rps-18	O18240	O18240	tr|O18240|O18240_CAEEL 40S ribosomal protein S18 OS=Caenorhabditis elegans OX=6239 GN=rps-18 PE=1 SV=1		rps-18	26.1149	26.0191	25.7685	24.8624	26.1073	25.5202	25.2859	25.0266	-0.206231	-0.936058	0.523597	25.5881	-0.647453	0.534819	0.749779	-5.89084	0	0
Q20143		Q20143	Q20143	tr|Q20143|Q20143_CAEEL Trifunctional purine biosynthetic protein adenosine-3 OS=Caenorhabditis elegans OX=6239 GN=CELE_F38B6.4 PE=1 SV=3			21.5973	21.8908	21.5129	21.975	21.1314	21.7814	21.4928	21.7459	-0.206099	-0.598413	0.186214	21.6409	-1.2037	0.261884	0.523884	-5.39958	0	0
D6R8W5	nstp-10	D6R8W5;Q968A5	D6R8W5;Q968A5	tr|D6R8W5|D6R8W5_CAEEL TPT domain-containing protein OS=Caenorhabditis elegans OX=6239 GN=nstp-10 PE=1 SV=1;sp|Q968A5|FUC10_CAEEL GDP-fucose transporter OS=Caenorhabditis elegans OX=6239 GN=nstp-10 PE=2 SV=1	GDP-fucose transporter	nstp-10;C50F4.14	17.6642	17.5777	17.4444	17.4641	17.6773	17.2637	17.095	17.2912	-0.205785	-0.50367	0.0920995	17.4347	-1.58285	0.15072	0.407704	-4.94945	0	0
O17921	tbb-1	O17921	O17921	tr|O17921|O17921_CAEEL Tubulin beta chain OS=Caenorhabditis elegans OX=6239 GN=tbb-1 PE=1 SV=1		tbb-1	22.9557	22.614	22.6568	21.6722	22.8111	22.2697	22.1797	21.8165	-0.205455	-0.894353	0.483443	22.372	-0.68334	0.512998	0.734509	-5.86673	0	0
Q20007		Q20007	Q20007	tr|Q20007|Q20007_CAEEL Uncharacterized protein OS=Caenorhabditis elegans OX=6239 GN=CELE_F35A5.1 PE=1 SV=4			18.6005	19.1612	19.3543	19.772	18.8638	19.0438	19.0287	19.136	-0.203904	-0.711636	0.303827	19.12	-0.920168	0.383429	0.634072	-5.67983	0	0
Q19203	unc-98	Q19203	Q19203	sp|Q19203|UNC98_CAEEL Zinc finger protein unc-98 OS=Caenorhabditis elegans OX=6239 GN=unc-98 PE=1 SV=2	Zinc finger protein unc-98	unc-98	14.9377	16.0576	16.1581	16.2746	15.1339	15.6888	16.2688	15.5242	-0.203068	-0.974728	0.568593	15.7554	-0.602961	0.562632	0.765417	-5.9191	0	0
A0A1N7SYR7	vab-10	A0A1N7SYR7;A0A1N7SYN9;A0A1N7SYN7;G5EDD3;A0A1N7SYP3;A0A1N7SYN2;A0A1N7SYQ0;G5EFD1	A0A1N7SYR7;A0A1N7SYN9;A0A1N7SYN7;G5EDD3;A0A1N7SYP3;A0A1N7SYN2;A0A1N7SYQ0	tr|A0A1N7SYR7|A0A1N7SYR7_CAEEL GAR domain-containing protein OS=Caenorhabditis elegans OX=6239 GN=vab-10 PE=1 SV=1;tr|A0A1N7SYN9|A0A1N7SYN9_CAEEL GAR domain-containing protein OS=Caenorhabditis elegans OX=6239 GN=vab-10 PE=1 SV=1;tr|A0A1N7SYN7|A0A1N7SYN7_C		vab-10	21.7284	21.8599	21.919	22.0783	21.7923	21.6835	21.6504	21.6475	-0.202968	-0.416566	0.010629	21.7949	-2.17725	0.0598939	0.261339	-4.13452	0	0
Q19493	tbcd-1	Q19493	Q19493	sp|Q19493|TBCD_CAEEL Tubulin-specific chaperone D OS=Caenorhabditis elegans OX=6239 GN=tbcd-1 PE=3 SV=2		tbcd-1	19.6803	19.577	19.5189	19.5322	19.4861	19.374	19.3295	19.3074	-0.202866	-0.382753	-0.0229794	19.4757	-2.58396	0.0314402	0.184343	-3.54144	0	0
Q9BIB3	B0464.9	Q9BIB3	Q9BIB3	sp|Q9BIB3|PPME1_CAEEL Probable protein phosphatase methylesterase 1 OS=Caenorhabditis elegans OX=6239 GN=B0464.9 PE=3 SV=1	Probable protein phosphatase methylesterase 1	B0464.9	19.3144	19.6757	19.8874	19.6285	19.3903	19.5558	19.4126	19.3371	-0.202543	-0.490017	0.0849311	19.5252	-1.61434	0.143723	0.396932	-4.90902	0	0
G5ECN5	strd-1	G5ECN5	G5ECN5	sp|G5ECN5|STRD1_CAEEL STE20-related kinase adapter protein strd-1 OS=Caenorhabditis elegans OX=6239 GN=strd-1 PE=1 SV=1		strd-1	17.2104	17.434	16.9247	17.1473	16.8955	17.3199	16.6619	17.0309	-0.202078	-0.568767	0.16461	17.0781	-1.26269	0.240992	0.501938	-5.33461	0	0
O76672		O76672	O76672	tr|O76672|O76672_CAEEL Uncharacterized protein OS=Caenorhabditis elegans OX=6239 GN=CELE_H34I24.2 PE=1 SV=2			22.6487	22.7363	23.1812	22.4058	22.6132	22.7086	22.6914	22.1507	-0.202005	-0.633914	0.229904	22.642	-1.07163	0.314032	0.580944	-5.53708	0	0
Q9XW63		Q9XW63	Q9XW63	tr|Q9XW63|Q9XW63_CAEEL Uncharacterized protein OS=Caenorhabditis elegans OX=6239 GN=CELE_Y75B8A.24 PE=1 SV=2			16.9612	17.0146	16.8806	17.1207	16.8237	16.7623	16.807	16.7787	-0.201307	-0.379146	-0.0234685	16.8936	-2.59363	0.0309627	0.182493	-3.52722	0	0
Q1ZXS4		Q1ZXS4;O18092	Q1ZXS4;O18092	tr|Q1ZXS4|Q1ZXS4_CAEEL Uncharacterized protein OS=Caenorhabditis elegans OX=6239 GN=CELE_T20F10.2 PE=1 SV=1;tr|O18092|O18092_CAEEL Uncharacterized protein OS=Caenorhabditis elegans OX=6239 GN=CELE_T20F10.2 PE=1 SV=2			17.1708	17.1145	17.0039	17.2367	17.0844	17.0408	16.6967	16.9033	-0.200154	-0.443784	0.0434764	17.0314	-1.88238	0.0951898	0.32846	-4.55059	0	0
Q9N5M3		Q9N5M3	Q9N5M3	tr|Q9N5M3|Q9N5M3_CAEEL Uncharacterized protein OS=Caenorhabditis elegans OX=6239 GN=CELE_H20J04.6 PE=1 SV=2			15.7847	16.1685	16.2305	16.3259	16.1452	15.8379	15.8691	15.857	-0.200078	-0.508155	0.107998	16.0274	-1.48805	0.173684	0.435838	-5.06867	0	0
Q8T3G2	scpl-1	Q8T3G2	Q8T3G2	sp|Q8T3G2|SCPL1_CAEEL CTD small phosphatase-like protein 1 OS=Caenorhabditis elegans OX=6239 GN=scpl-1 PE=1 SV=2		scpl-1	19.5969	19.69	19.9576	19.7026	19.3646	19.5	20.3726	18.9109	-0.199729	-0.830837	0.431379	19.6369	-0.725124	0.488297	0.71771	-5.83722	0	0
O01498	stam-1	O01498	O01498	sp|O01498|STAM1_CAEEL Signal transducing adapter molecule 1 OS=Caenorhabditis elegans OX=6239 GN=stam-1 PE=1 SV=2	Signal transducing adapter molecule 1	stam-1	21.5222	21.3809	21.539	20.7118	21.4081	21.0356	21.137	20.7745	-0.199672	-0.680533	0.281188	21.1886	-0.951424	0.368248	0.620952	-5.65176	0	0
Q8TA83	dnj-10	Q8TA83	Q8TA83	sp|Q8TA83|DNJ10_CAEEL DnaJ homolog dnj-10 OS=Caenorhabditis elegans OX=6239 GN=dnj-10 PE=3 SV=1	DnaJ homolog dnj-10	dnj-10	19.7044	19.6408	19.6162	19.5063	19.7412	19.461	19.2164	19.2521	-0.199239	-0.487153	0.0886762	19.5173	-1.58557	0.150105	0.407251	-4.94598	0	0
Q9XX57	dct-16	Q9XX57	Q9XX57	tr|Q9XX57|Q9XX57_CAEEL DAF-16/FOXO Controlled, germline Tumor affecting OS=Caenorhabditis elegans OX=6239 GN=dct-16 PE=1 SV=1		dct-16	24.5277	24.3985	24.3175	23.7812	23.9652	24.0794	23.9621	24.2222	-0.19896	-0.570112	0.172193	24.1567	-1.22825	0.253014	0.514079	-5.3728	0	0
G5EEP9	frm-1	G5EEP9;G5EEG8;G5EBP4;G5EFD6	G5EEP9;G5EEG8;G5EBP4;G5EFD6	tr|G5EEP9|G5EEP9_CAEEL Moesin/ezrin/radixin homolog 1 OS=Caenorhabditis elegans OX=6239 GN=frm-1 PE=1 SV=1;tr|G5EEG8|G5EEG8_CAEEL Moesin/ezrin/radixin homolog 1 OS=Caenorhabditis elegans OX=6239 GN=frm-1 PE=1 SV=1;tr|G5EBP4|G5EBP4_CAEEL Moesin/ezrin/radixi		frm-1	22.3657	22.5572	22.5613	22.6347	22.4102	22.3554	22.2563	22.3014	-0.198905	-0.393936	-0.00387513	22.4303	-2.33679	0.0465182	0.226014	-3.90348	0	0
H2KZL6	yars-1	H2KZL6;Q8MPU1	H2KZL6;Q8MPU1	tr|H2KZL6|H2KZL6_CAEEL Tyrosine--tRNA ligase OS=Caenorhabditis elegans OX=6239 GN=yars-2 PE=1 SV=1;tr|Q8MPU1|Q8MPU1_CAEEL Tyrosine--tRNA ligase OS=Caenorhabditis elegans OX=6239 GN=yars-2 PE=1 SV=1	Tyrosine--tRNA ligase	yars-1	21.3808	21.5283	21.2449	21.5282	21.1911	21.2446	21.1312	21.3202	-0.198756	-0.410847	0.0133342	21.3212	-2.14721	0.0628061	0.267818	-4.17764	0	0
P25807	cpr-1	P25807	P25807	sp|P25807|CPR1_CAEEL Gut-specific cysteine proteinase OS=Caenorhabditis elegans OX=6239 GN=cpr-1 PE=1 SV=2	Gut-specific cysteine proteinase	cpr-1	22.4824	20.6862	19.4287	20.4387	21.5581	20.4395	19.7376	20.5129	-0.196974	-1.64165	1.2477	20.6605	-0.312402	0.762434	0.881674	-6.05686	0	0
Q18946		Q18946	Q18946	tr|Q18946|Q18946_CAEEL Uncharacterized protein OS=Caenorhabditis elegans OX=6239 GN=CELE_D1054.8 PE=1 SV=1			19.0866	19.5233	18.2729	19.6128	18.3593	19.1485	18.5194	19.6822	-0.196547	-1.04896	0.655865	19.0256	-0.528314	0.611102	0.795784	-5.96235	0	0
P52275	tbb-2	P52275;CON__ENSEMBL:ENSBTAP00000025008	P52275	sp|P52275|TBB2_CAEEL Tubulin beta-2 chain OS=Caenorhabditis elegans OX=6239 GN=tbb-2 PE=1 SV=1	Tubulin beta-2 chain	tbb-2	27.3058	27.0879	27.0175	26.2062	27.2392	26.6607	26.6962	26.2357	-0.196377	-0.829876	0.437123	26.8062	-0.710262	0.496995	0.723953	-5.84789	0	0
I2HA82	acl-2	I2HA82;Q22267	I2HA82;Q22267	tr|I2HA82|I2HA82_CAEEL PlsC domain-containing protein OS=Caenorhabditis elegans OX=6239 GN=acl-2 PE=1 SV=1;sp|Q22267|PLC2_CAEEL Putative 1-acyl-sn-glycerol-3-phosphate acyltransferase acl-2 OS=Caenorhabditis elegans OX=6239 GN=acl-2 PE=3 SV=1	Putative 1-acyl-sn-glycerol-3-phosphate acyltransferase acl-2	acl-2	14.9964	14.7919	14.9027	14.9843	14.8707	14.6072	14.675	14.738	-0.196111	-0.400194	0.007971	14.8208	-2.20177	0.0576145	0.256156	-4.09921	0	0
P34631	ubxn-4	P34631	P34631	sp|P34631|UBXN4_CAEEL UBX domain-containing protein 4 OS=Caenorhabditis elegans OX=6239 GN=ubxn-4 PE=1 SV=1	UBX domain-containing protein 4	ubxn-4	19.4269	19.4564	19.5602	19.4473	19.4217	19.2074	19.2735	19.2051	-0.195778	-0.381384	-0.0101723	19.3748	-2.41684	0.0409721	0.212066	-3.78661	0	0
P29355	sem-5	P29355	P29355	sp|P29355|SEM5_CAEEL Sex muscle abnormal protein 5 OS=Caenorhabditis elegans OX=6239 GN=sem-5 PE=1 SV=1	Sex muscle abnormal protein 5	sem-5	20.7969	20.9184	20.9421	21.4203	20.8561	20.7282	20.759	20.9526	-0.195434	-0.515792	0.124924	20.9217	-1.39778	0.198378	0.462553	-5.17835	0	0
G5EBW5	fecl-1	G5EBW5	G5EBW5	tr|G5EBW5|G5EBW5_CAEEL FErroChelatase-Like OS=Caenorhabditis elegans OX=6239 GN=fecl-1 PE=1 SV=1		fecl-1	18.7427	18.7584	18.7158	18.6603	18.6807	18.5788	18.4409	18.3958	-0.195219	-0.393068	0.00263031	18.6217	-2.2608	0.0524729	0.242565	-4.01389	0	0
A0A5E4LXR0	nmy-1	A0A5E4LXR0;Q20641	A0A5E4LXR0;Q20641	tr|A0A5E4LXR0|A0A5E4LXR0_CAEEL Non-muscle MYosin OS=Caenorhabditis elegans OX=6239 GN=nmy-1 PE=1 SV=1;tr|Q20641|Q20641_CAEEL Non-muscle MYosin OS=Caenorhabditis elegans OX=6239 GN=nmy-1 PE=1 SV=2		nmy-1	25.3211	25.1105	25.1281	24.5723	25.2426	24.874	24.7602	24.4779	-0.194312	-0.65733	0.268707	24.9358	-0.961558	0.363423	0.616962	-5.6425	0	0
Q17750	ufl-1	Q17750	Q17750	sp|Q17750|UFL1_CAEEL E3 UFM1-protein ligase 1 homolog OS=Caenorhabditis elegans OX=6239 GN=ufl-1 PE=3 SV=1	E3 UFM1-protein ligase 1 homolog	ufl-1	19.1298	18.9843	18.919	18.8279	18.9311	18.8204	18.5818	18.753	-0.193674	-0.432182	0.0448332	18.8684	-1.86057	0.0984763	0.335684	-4.58059	0	0
Q2L6Y4	ogt-1	Q2L6Y4;O18158	Q2L6Y4;O18158	tr|Q2L6Y4|Q2L6Y4_CAEEL Protein O-GlcNAc transferase OS=Caenorhabditis elegans OX=6239 GN=ogt-1 PE=1 SV=1;sp|O18158|OGT1_CAEEL UDP-N-acetylglucosamine--peptide N-acetylglucosaminyltransferase OS=Caenorhabditis elegans OX=6239 GN=ogt-1 PE=1 SV=2	UDP-N-acetylglucosamine--peptide N-acetylglucosaminyltransferase	ogt-1	15.5454	15.4123	15.8434	15.0859	15.4164	15.1001	15.5297	15.067	-0.193476	-0.599636	0.212684	15.375	-1.09145	0.305717	0.57504	-5.51718	0	0
Q94986	rab-3	Q94986;Q95QV3	Q94986;Q95QV3	sp|Q94986|RAB3_CAEEL Ras-related protein Rab-3 OS=Caenorhabditis elegans OX=6239 GN=rab-3 PE=1 SV=1;tr|Q95QV3|Q95QV3_CAEEL Ras-related protein Rab-3 OS=Caenorhabditis elegans OX=6239 GN=rab-3 PE=1 SV=1	Ras-related protein Rab-3	rab-3	18.6625	18.6989	18.9602	19.0082	18.8008	18.5752	18.6625	18.5184	-0.193254	-0.448788	0.0622804	18.7359	-1.73282	0.119968	0.363748	-4.7535	0	0
Q9N4G8	yop-1	Q9N4G8	Q9N4G8	tr|Q9N4G8|Q9N4G8_CAEEL Receptor expression-enhancing protein OS=Caenorhabditis elegans OX=6239 GN=yop-1 PE=1 SV=1	Receptor expression-enhancing protein	yop-1	22.7671	22.6561	22.4406	22.5304	22.6647	22.4814	22.1552	22.3236	-0.192306	-0.484955	0.100344	22.5024	-1.50564	0.169201	0.43066	-5.04685	0	0
A0A3P6N6C5	ptc-1	A0A3P6N6C5;Q09614	A0A3P6N6C5;Q09614	tr|A0A3P6N6C5|A0A3P6N6C5_CAEEL SSD domain-containing protein OS=Caenorhabditis elegans OX=6239 GN=ptc-1 PE=1 SV=1;sp|Q09614|PTC1_CAEEL Protein patched homolog 1 OS=Caenorhabditis elegans OX=6239 GN=ptc-1 PE=1 SV=2	Protein patched homolog 1	ptc-1	18.6751	18.678	18.535	18.5844	18.7369	18.5074	18.1056	18.3575	-0.191283	-0.495524	0.112958	18.5225	-1.44057	0.186313	0.452519	-5.12685	0	0
P34325	C08C3.4	P34325	P34325	sp|P34325|CYK7_CAEEL Cytokinesis defective protein 7 OS=Caenorhabditis elegans OX=6239 GN=cyk-7 PE=4 SV=2	Uncharacterized protein C08C3.4	C08C3.4	17.2855	16.9894	17.0708	16.4312	17.2388	16.6438	16.3381	16.792	-0.191029	-0.720387	0.33833	16.8487	-0.826845	0.431434	0.675268	-5.75905	0	0
A6ZJ62		A6ZJ62;Q20063	A6ZJ62;Q20063	tr|A6ZJ62|A6ZJ62_CAEEL Sulfhydryl oxidase OS=Caenorhabditis elegans OX=6239 GN=CELE_F35G2.1 PE=1 SV=1;tr|Q20063|Q20063_CAEEL Sulfhydryl oxidase OS=Caenorhabditis elegans OX=6239 GN=CELE_F35G2.1 PE=1 SV=1	Sulfhydryl oxidase		13.2471	13.2284	13.5858	13.5262	13.1092	13.192	13.2664	13.2564	-0.190884	-0.433577	0.0518091	13.3014	-1.80213	0.107815	0.34919	-4.6603	0	0
O02358		O02358	O02358	tr|O02358|O02358_CAEEL CUB_2 domain-containing protein OS=Caenorhabditis elegans OX=6239 GN=CELE_F35E12.6 PE=1 SV=2			20.5898	20.8871	21.9284	21.466	20.6993	20.6895	21.7871	20.9323	-0.190792	-0.974933	0.593348	21.1225	-0.557497	0.59189	0.784377	-5.94607	0	0
Q17657		Q17657	Q17657	tr|Q17657|Q17657_CAEEL Uncharacterized protein OS=Caenorhabditis elegans OX=6239 GN=C05D12.2 PE=1 SV=3			14.9623	15.3056	15.1755	15.7604	14.9502	15.1661	15.0128	15.3117	-0.190767	-0.58335	0.201817	15.2056	-1.11339	0.296721	0.5636	-5.49485	0	0
Q17740	ain-1	Q17740	Q17740	tr|Q17740|Q17740_CAEEL ALG-1 INteracting protein OS=Caenorhabditis elegans OX=6239 GN=ain-1 PE=1 SV=4		ain-1	16.9766	16.692	17.146	16.3318	16.8589	16.4638	16.7954	16.2654	-0.190738	-0.655689	0.274212	16.6912	-0.939953	0.373767	0.624054	-5.66215	0	0
O02220	mrpl-34	O02220	O02220	tr|O02220|O02220_CAEEL L51_S25_CI-B8 domain-containing protein OS=Caenorhabditis elegans OX=6239 GN=mrpl-34 PE=1 SV=1		mrpl-34	18.8165	18.6042	18.3132	18.0563	18.7327	18.4623	17.9881	17.8446	-0.190646	-0.726889	0.345597	18.3522	-0.814596	0.438032	0.679974	-5.76893	0	0
O01576	npp-11	O01576	O01576	tr|O01576|O01576_CAEEL Nuclear Pore complex Protein OS=Caenorhabditis elegans OX=6239 GN=npp-11 PE=1 SV=1		npp-11	18.7194	18.3428	18.2824	17.0234	18.5429	18.1592	17.7873	17.1168	-0.19044	-1.13254	0.751657	17.9968	-0.463167	0.655138	0.822897	-5.99574	0	0
G5EF60	stim-1	G5EF60	G5EF60	sp|G5EF60|STIM1_CAEEL Stromal interaction molecule 1 OS=Caenorhabditis elegans OX=6239 GN=stim-1 PE=1 SV=1	Stromal interaction molecule 1	stim-1	19.6674	20.2015	19.7998	19.8428	19.5111	20.1655	19.5058	19.5707	-0.189619	-0.598865	0.219627	19.7831	-1.06163	0.318293	0.581921	-5.54701	0	0
Q18198		Q18198	Q18198	tr|Q18198|Q18198_CAEEL Uncharacterized protein OS=Caenorhabditis elegans OX=6239 GN=C26B9.5 PE=1 SV=1			20.7657	21.3241	21.3507	21.721	20.8642	20.9927	21.1559	21.391	-0.189462	-0.655678	0.276754	21.1957	-0.931129	0.378054	0.627951	-5.67007	0	0
Q95Y15	npp-8	Q95Y15;M1Z882;Q95Y13	Q95Y15	tr|Q95Y15|Q95Y15_CAEEL Nuclear Pore complex Protein OS=Caenorhabditis elegans OX=6239 GN=npp-8 PE=1 SV=5		npp-8	18.7898	18.6556	18.8132	18.39	18.7239	18.4764	18.4392	18.2522	-0.189206	-0.493726	0.115314	18.5675	-1.42362	0.191014	0.456306	-5.14736	0	0
Q20449	lipl-2	Q20449	Q20449	tr|Q20449|Q20449_CAEEL Lipase OS=Caenorhabditis elegans OX=6239 GN=lipl-2 PE=3 SV=1	Lipase	lipl-2	19.7702	19.9137	19.2888	20.0101	19.4389	19.603	19.3737	19.8113	-0.188991	-0.582197	0.204215	19.6512	-1.10128	0.301661	0.56928	-5.50722	0	0
Q19426	mogs-1	Q19426	Q19426	sp|Q19426|MOGS1_CAEEL Mannosyl-oligosaccharide glucosidase OS=Caenorhabditis elegans OX=6239 GN=mogs-1 PE=1 SV=2	Mannosyl-oligosaccharide glucosidase	mogs-1	18.9735	19.2721	19.0939	19.3345	18.9751	19.1385	18.8317	18.9764	-0.188063	-0.437201	0.0610754	19.0745	-1.72957	0.120569	0.364032	-4.75784	0	0
Q22047	trcs-2	Q22047	Q22047	tr|Q22047|Q22047_CAEEL TRansport of membrane to Cell Surface OS=Caenorhabditis elegans OX=6239 GN=trcs-2 PE=1 SV=3		trcs-2	16.7702	16.614	16.5546	16.4377	16.3861	16.4691	16.4168	16.3539	-0.187631	-0.391899	0.0166368	16.5003	-2.10465	0.0671716	0.27699	-4.23851	0	0
Q19948	F32A5.4	Q19948	Q19948	sp|Q19948|YPP4_CAEEL Uncharacterized protein F32A5.4 OS=Caenorhabditis elegans OX=6239 GN=F32A5.4 PE=1 SV=1	Uncharacterized protein F32A5.4	F32A5.4	17.5821	18.1236	18.9282	17.9488	17.8034	18.1546	18.7031	17.1718	-0.187447	-1.03484	0.659951	18.052	-0.506834	0.625449	0.803308	-5.97382	0	0
O76840	mig-6	O76840	O76840	sp|O76840|PPN1_CAEEL Papilin OS=Caenorhabditis elegans OX=6239 GN=mig-6 PE=1 SV=1	Papilin	mig-6	24.6215	25.1062	25.4147	25.9349	24.849	25.088	25.1469	25.2461	-0.186824	-0.766501	0.392852	25.1759	-0.738454	0.48058	0.712769	-5.82748	0	0
Q95Q35	exoc-8	Q95Q35;Q7YTV2	Q95Q35	tr|Q95Q35|Q95Q35_CAEEL Exo84_C domain-containing protein OS=Caenorhabditis elegans OX=6239 GN=exoc-8 PE=1 SV=1		exoc-8	17.8032	17.8157	17.9172	17.7939	17.7029	17.7425	17.6927	17.4451	-0.186696	-0.39115	0.0177582	17.7391	-2.09225	0.0684979	0.281172	-4.25618	0	0
Q21166	sur-5	Q21166	Q21166	sp|Q21166|SUR5_CAEEL Acetoacetyl-CoA synthetase OS=Caenorhabditis elegans OX=6239 GN=sur-5 PE=2 SV=1	Acetoacetyl-CoA synthetase	sur-5	20.8547	20.5457	20.414	20.4933	20.3832	20.1208	20.4709	20.5878	-0.186262	-0.492743	0.120219	20.4838	-1.3925	0.199913	0.46266	-5.18464	0	0
Q9NAH6	rsks-1	Q9NAH6	Q9NAH6	sp|Q9NAH6|KS6B_CAEEL Ribosomal protein S6 kinase beta OS=Caenorhabditis elegans OX=6239 GN=rsks-1 PE=1 SV=2	Ribosomal protein S6 kinase	rsks-1	20.6729	20.578	20.5465	20.1446	20.5418	20.2592	20.2081	20.1881	-0.186178	-0.5002	0.127843	20.3924	-1.35845	0.210061	0.471302	-5.22486	0	0
Q3Y3Z9		Q3Y3Z9	Q3Y3Z9	tr|Q3Y3Z9|Q3Y3Z9_CAEEL Uncharacterized protein OS=Caenorhabditis elegans OX=6239 GN=C01B10.11 PE=1 SV=3			21.9079	21.8582	21.379	22.0036	21.5956	21.7203	21.3986	21.6896	-0.186168	-0.525089	0.152752	21.6941	-1.25859	0.242399	0.503935	-5.3392	0	0
P51404	rps-13	P51404	P51404	sp|P51404|RS13_CAEEL 40S ribosomal protein S13 OS=Caenorhabditis elegans OX=6239 GN=rps-13 PE=3 SV=2	40S ribosomal protein S13	rps-13	24.921	24.894	24.7345	23.441	24.8754	24.494	24.2425	23.635	-0.185893	-1.05494	0.683155	24.4047	-0.49011	0.636739	0.811099	-5.98243	0	0
Q9XUB9	nra-1	Q9XUB9	Q9XUB9	sp|Q9XUB9|NRA1_CAEEL Nicotinic receptor-associated protein 1 OS=Caenorhabditis elegans OX=6239 GN=nra-1 PE=1 SV=1	Nicotinic receptor-associated protein 1	nra-1	18.1754	18.2492	18.5114	18.4201	18.0848	18.0233	18.232	18.2781	-0.184463	-0.424217	0.0552903	18.2468	-1.76287	0.114551	0.356655	-4.71329	0	0
Q22022	aakg-5	Q22022;Q8I112	Q22022;Q8I112	tr|Q22022|Q22022_CAEEL AMP-Activated protein Kinase Gamma subunit OS=Caenorhabditis elegans OX=6239 GN=aakg-5 PE=4 SV=1;tr|Q8I112|Q8I112_CAEEL AMP-Activated protein Kinase Gamma subunit OS=Caenorhabditis elegans OX=6239 GN=aakg-5 PE=4 SV=1		aakg-5	14.6829	14.6891	14.1702	14.4599	14.5901	14.352	14.2103	14.1168	-0.183215	-0.527084	0.160654	14.4089	-1.2208	0.255681	0.516987	-5.38097	0	0
Q93240		Q93240	Q93240	tr|Q93240|Q93240_CAEEL Uncharacterized protein OS=Caenorhabditis elegans OX=6239 GN=C17G1.2 PE=1 SV=1			17.3154	17.3193	17.5417	17.0787	17.3731	17.1197	17.0329	16.9978	-0.182932	-0.469956	0.104093	17.2223	-1.46031	0.180967	0.444083	-5.10279	0	0
Q8ITV7		Q8ITV7;Q8ITV6	Q8ITV7;Q8ITV6	tr|Q8ITV7|Q8ITV7_CAEEL FHA domain-containing protein OS=Caenorhabditis elegans OX=6239 GN=edc-4 PE=1 SV=1;tr|Q8ITV6|Q8ITV6_CAEEL FHA domain-containing protein OS=Caenorhabditis elegans OX=6239 GN=edc-4 PE=1 SV=1			21.0586	20.8984	20.8972	20.6009	20.9076	20.6724	20.5886	20.5552	-0.182836	-0.465318	0.0996457	20.7724	-1.48302	0.174985	0.436972	-5.07488	0	0
Q20621		Q20621;A6ZJ46	Q20621;A6ZJ46	tr|Q20621|Q20621_CAEEL SH3 domain-containing protein OS=Caenorhabditis elegans OX=6239 GN=CELE_F49E2.2 PE=1 SV=3;tr|A6ZJ46|A6ZJ46_CAEEL SH3 domain-containing protein OS=Caenorhabditis elegans OX=6239 GN=CELE_F49E2.2 PE=1 SV=1			19.4087	19.3416	19.4009	19.1249	19.1708	19.0383	19.3221	19.015	-0.182481	-0.421216	0.0562545	19.2278	-1.75136	0.116598	0.359005	-4.72873	0	0
Q7Z121	clec-266	Q7Z121;H2KZ06;H2KZ07	Q7Z121;H2KZ06;H2KZ07	tr|Q7Z121|Q7Z121_CAEEL C-type lectin domain-containing protein OS=Caenorhabditis elegans OX=6239 GN=clec-266 PE=1 SV=1;tr|H2KZ06|H2KZ06_CAEEL C-type lectin domain-containing protein OS=Caenorhabditis elegans OX=6239 GN=clec-266 PE=1 SV=1;tr|H2KZ07|H2KZ07_C		clec-266	19.534	19.678	20.0848	18.1769	19.7715	19.6634	19.1577	18.1513	-0.182471	-1.27331	0.908368	19.2772	-0.383273	0.711141	0.853072	-6.03098	0	0
G5EDV7		G5EDV7	G5EDV7	tr|G5EDV7|G5EDV7_CAEEL Uncharacterized protein OS=Caenorhabditis elegans OX=6239 GN=CELE_Y53H1B.2 PE=1 SV=1			22.4119	22.8823	22.7032	22.7667	22.3277	22.8325	22.4917	22.3846	-0.18192	-0.510214	0.146374	22.6001	-1.26967	0.238614	0.500222	-5.32678	0	0
Q9XUY4		Q9XUY4;Q8MQ23	Q9XUY4;Q8MQ23	tr|Q9XUY4|Q9XUY4_CAEEL Carboxylic ester hydrolase OS=Caenorhabditis elegans OX=6239 GN=cest-13 PE=1 SV=2;tr|Q8MQ23|Q8MQ23_CAEEL Carboxylic ester hydrolase OS=Caenorhabditis elegans OX=6239 GN=cest-13 PE=1 SV=1	Carboxylic ester hydrolase		18.9395	18.1476	18.7073	18.4127	18.603	18.0626	18.2345	18.5794	-0.181912	-0.630059	0.266234	18.4608	-0.930074	0.378569	0.628575	-5.67102	0	0
O44134		O44134	O44134	tr|O44134|O44134_CAEEL Uncharacterized protein OS=Caenorhabditis elegans OX=6239 GN=C24D10.4 PE=1 SV=1			16.2965	16.3933	16.2463	16.5231	16.3168	16.2328	15.9616	16.2204	-0.181906	-0.422236	0.058425	16.2738	-1.73425	0.119705	0.363474	-4.7516	0	0
Q18486	coq-8	Q18486	Q18486	sp|Q18486|COQ8_CAEEL Atypical kinase coq-8, mitochondrial OS=Caenorhabditis elegans OX=6239 GN=coq-8 PE=3 SV=2	Atypical kinase coq-8, mitochondrial	coq-8	20.8106	20.835	20.7057	20.6419	20.7367	20.605	20.4782	20.4509	-0.180571	-0.393543	0.0324006	20.658	-1.94268	0.0866404	0.31463	-4.46702	0	0
O61848		O61848;H2KZW0;H2KZW1;Q2MGE5	O61848;H2KZW0;H2KZW1	tr|O61848|O61848_CAEEL CaLponIn-liKe proteins OS=Caenorhabditis elegans OX=6239 GN=clik-3 PE=1 SV=2;tr|H2KZW0|H2KZW0_CAEEL CaLponIn-liKe proteins OS=Caenorhabditis elegans OX=6239 GN=clik-3 PE=1 SV=1;tr|H2KZW1|H2KZW1_CAEEL CaLponIn-liKe proteins OS=Caenorh			19.9112	20.2764	20.6316	20.5104	20.6482	19.8748	20.1339	19.9509	-0.180443	-0.661713	0.300827	20.2422	-0.859065	0.414406	0.659856	-5.73249	0	0
Q23146	rab-7	Q23146	Q23146	tr|Q23146|Q23146_CAEEL RAB family OS=Caenorhabditis elegans OX=6239 GN=rab-7 PE=1 SV=1		rab-7	23.0159	22.9476	22.7777	22.8122	22.9321	22.8759	22.4197	22.6049	-0.180199	-0.476259	0.115861	22.7982	-1.39459	0.199304	0.46266	-5.18215	0	0
G5EDQ4	cle-1	G5EDQ4;G5EDV5;G5EF89;G5EGA4	G5EDQ4;G5EDV5;G5EF89;G5EGA4	tr|G5EDQ4|G5EDQ4_CAEEL CLE-1C protein OS=Caenorhabditis elegans OX=6239 GN=cle-1 PE=1 SV=1;tr|G5EDV5|G5EDV5_CAEEL CLE-1B protein OS=Caenorhabditis elegans OX=6239 GN=cle-1 PE=1 SV=1;tr|G5EF89|G5EF89_CAEEL Endostatin domain-containing protein OS=Caenorhabdi		cle-1	20.935	21.2277	21.5536	21.7134	21.1042	21.0444	21.2471	21.3151	-0.179711	-0.567036	0.207614	21.2676	-1.0631	0.317663	0.581746	-5.54556	0	0
Q9XVJ2	T03F6.3	Q9XVJ2	Q9XVJ2	sp|Q9XVJ2|GNPI_CAEEL Probable glucosamine-6-phosphate isomerase OS=Caenorhabditis elegans OX=6239 GN=T03F6.3 PE=3 SV=1	Probable glucosamine-6-phosphate isomerase	T03F6.3	22.1226	22.624	22.0572	22.6396	21.7853	22.4696	22.0693	22.4013	-0.179472	-0.637608	0.278663	22.2711	-0.897592	0.394673	0.643685	-5.69963	0	0
Q21152	far-8	Q21152	Q21152	tr|Q21152|Q21152_CAEEL Fatty Acid/Retinol binding protein OS=Caenorhabditis elegans OX=6239 GN=far-8 PE=1 SV=2		far-8	19.561	20.0068	19.7576	20.5483	19.6855	19.8354	19.71	19.9268	-0.178972	-0.633444	0.2755	19.8789	-0.902304	0.392307	0.642151	-5.69553	0	0
A0A1N7SYS5	Y37D8A.17	A0A1N7SYS5;A0A1N7SYR4;A0A1N7SYQ5;Q9XWV0	A0A1N7SYS5;A0A1N7SYR4;A0A1N7SYQ5;Q9XWV0	tr|A0A1N7SYS5|A0A1N7SYS5_CAEEL Transmembrane protein 33 homolog OS=Caenorhabditis elegans OX=6239 GN=npp-25 PE=1 SV=1;tr|A0A1N7SYR4|A0A1N7SYR4_CAEEL Transmembrane protein 33 homolog OS=Caenorhabditis elegans OX=6239 GN=npp-25 PE=1 SV=1;tr|A0A1N7SYQ5|A0A1N7	Transmembrane protein 33 homolog	Y37D8A.17	19.1258	19.0584	18.9226	18.965	19.0559	18.9444	18.625	18.7327	-0.178423	-0.434678	0.0778315	18.9287	-1.59534	0.147908	0.40341	-4.93346	0	0
P51403	rps-2	P51403	P51403	sp|P51403|RS2_CAEEL 40S ribosomal protein S2 OS=Caenorhabditis elegans OX=6239 GN=rps-2 PE=3 SV=1	40S ribosomal protein S2	rps-2	27.5622	27.3305	27.0451	26.289	27.3413	26.9096	26.6193	26.6434	-0.178274	-0.825345	0.468798	26.9675	-0.631262	0.544844	0.755657	-5.90133	0	0
Q21950	R11G10.2	Q21950	Q21950	sp|Q21950|SBP_CAEEL Putative selenium-binding protein OS=Caenorhabditis elegans OX=6239 GN=R11G10.2 PE=3 SV=2	Putative selenium-binding protein	R11G10.2	24.7303	24.9446	24.7049	24.9784	24.4821	24.8532	24.4554	24.8553	-0.178037	-0.473739	0.117665	24.7505	-1.37953	0.203727	0.466387	-5.20003	0	0
Q18453	rsd-3	Q18453	Q18453	tr|Q18453|Q18453_CAEEL ENTH domain-containing protein OS=Caenorhabditis elegans OX=6239 GN=rsd-3 PE=1 SV=1		rsd-3	17.1289	17.2369	17.17	17.1573	17.268	16.9887	16.8366	16.8884	-0.177844	-0.419443	0.0637558	17.0843	-1.68662	0.128764	0.375534	-4.81475	0	0
U4PR75		U4PR75;U4PEB6	U4PR75;U4PEB6	tr|U4PR75|U4PR75_CAEEL FHA domain-containing protein OS=Caenorhabditis elegans OX=6239 GN=CELE_M4.1 PE=1 SV=1;tr|U4PEB6|U4PEB6_CAEEL FHA domain-containing protein OS=Caenorhabditis elegans OX=6239 GN=CELE_M4.1 PE=1 SV=1			19.3828	19.1806	19.0136	18.9743	19.2092	18.9247	18.8799	18.8281	-0.177328	-0.463192	0.108535	19.0492	-1.42133	0.191657	0.456593	-5.15012	0	0
Q9BKT9	npp-13	Q9BKT9;X5M8Y9	Q9BKT9;X5M8Y9	tr|Q9BKT9|Q9BKT9_CAEEL Nuclear pore protein OS=Caenorhabditis elegans OX=6239 GN=npp-13 PE=1 SV=1;tr|X5M8Y9|X5M8Y9_CAEEL Nuclear pore protein OS=Caenorhabditis elegans OX=6239 GN=npp-13 PE=1 SV=1		npp-13	21.1055	20.9135	20.8571	20.0931	20.9816	20.5861	20.4486	20.2469	-0.176493	-0.724985	0.371999	20.6541	-0.737278	0.481257	0.712825	-5.82834	0	0
D3NQB3		D3NQB3;K8ESJ1;Q9NA35;K8F7X5	D3NQB3;K8ESJ1;Q9NA35;K8F7X5	tr|D3NQB3|D3NQB3_CAEEL General transcription factor IIH subunit 4 OS=Caenorhabditis elegans OX=6239 GN=gft-2H4 PE=1 SV=1;tr|K8ESJ1|K8ESJ1_CAEEL General transcription factor IIH subunit 4 OS=Caenorhabditis elegans OX=6239 GN=gft-2H4 PE=1 SV=1;tr|Q9NA35|Q9NA			13.706	13.4053	12.8581	13.4314	12.8962	12.836	13.8182	13.1451	-0.176351	-0.75318	0.400478	13.262	-0.700495	0.502764	0.728659	-5.8548	0	0
G5EDD4	tba-4	G5EDD4	G5EDD4	tr|G5EDD4|G5EDD4_CAEEL Tubulin alpha chain OS=Caenorhabditis elegans OX=6239 GN=tba-4 PE=1 SV=1		tba-4	22.4067	22.1994	22.2081	21.6058	22.261	21.8835	21.9168	21.6536	-0.1763	-0.617314	0.264714	22.0169	-0.915956	0.385509	0.635699	-5.68355	0	0
Q20476		Q20476	Q20476	tr|Q20476|Q20476_CAEEL BTB domain-containing protein OS=Caenorhabditis elegans OX=6239 GN=CELE_F46G10.1 PE=1 SV=3			22.7526	22.9818	23.3165	22.8896	22.7045	22.6892	22.7905	23.0534	-0.175701	-0.496528	0.145126	22.8973	-1.25481	0.243699	0.506067	-5.34341	0	0
Q9GRZ9	tcc-1	Q9GRZ9	Q9GRZ9	tr|Q9GRZ9|Q9GRZ9_CAEEL Transmembrane and Coiled-Coil protein OS=Caenorhabditis elegans OX=6239 GN=tcc-1 PE=1 SV=1		tcc-1	25.0351	25.0633	24.8216	24.8237	24.9482	24.8583	24.5613	24.6802	-0.173907	-0.431546	0.0837319	24.849	-1.54661	0.159156	0.417403	-4.99549	0	0
O01532	asp-5	O01532	O01532	tr|O01532|O01532_CAEEL Peptidase A1 domain-containing protein OS=Caenorhabditis elegans OX=6239 GN=asp-5 PE=1 SV=1		asp-5	24.3848	23.8212	24.0639	23.902	23.9678	23.3484	24.1399	24.0224	-0.173348	-0.620022	0.273326	23.9563	-0.889208	0.398909	0.647545	-5.70688	0	0
O18154	tba-7	O18154	O18154	tr|O18154|O18154_CAEEL Tubulin alpha chain OS=Caenorhabditis elegans OX=6239 GN=tba-7 PE=1 SV=1		tba-7	23.744	23.5436	23.4756	22.6718	23.5861	23.1727	23.0617	22.9229	-0.17296	-0.72959	0.38367	23.2723	-0.711958	0.495997	0.723521	-5.84668	0	0
O45380	tps-2	O45380;U4PLZ2	O45380	sp|O45380|TPS2_CAEEL Alpha,alpha-trehalose-phosphate synthase [UDP-forming] 2 OS=Caenorhabditis elegans OX=6239 GN=tps-2 PE=2 SV=3	Alpha,alpha-trehalose-phosphate synthase [UDP-forming] 2	tps-2	21.4237	21.5659	21.4333	21.3341	21.1943	21.4139	21.2306	21.2267	-0.172818	-0.371224	0.0255875	21.3528	-1.99577	0.0797257	0.304241	-4.39272	0	0
Q19766	tomm-20	Q19766	Q19766	sp|Q19766|TOM20_CAEEL Mitochondrial import receptor subunit TOM20 homolog OS=Caenorhabditis elegans OX=6239 GN=tomm-20 PE=1 SV=1	Mitochondrial import receptor subunit TOM20 homolog	tomm-20	13.8737	14.5264	14.8145	16.3256	14.4687	14.896	15.0605	14.4253	-0.172429	-1.2384	0.893545	14.7988	-0.370628	0.720188	0.857793	-6.03598	0	0
Q09359	ZK1307.1	Q09359;A0A7I9BCB0	Q09359;A0A7I9BCB0	sp|Q09359|YS11_CAEEL Uncharacterized protein ZK1307.1 OS=Caenorhabditis elegans OX=6239 GN=ZK1307.1 PE=4 SV=1;tr|A0A7I9BCB0|A0A7I9BCB0_CAEEL Uncharacterized protein OS=Caenorhabditis elegans OX=6239 GN=ZK1307.1 PE=4 SV=1	Uncharacterized protein ZK1307.1	ZK1307.1	24.304	24.2193	24.057	24.3039	23.9604	24.0079	23.9897	24.2383	-0.171995	-0.394701	0.0507122	24.135	-1.76952	0.113382	0.356094	-4.70434	0	0
Q20122		Q20122	Q20122	tr|Q20122|Q20122_CAEEL Acyl carrier protein OS=Caenorhabditis elegans OX=6239 GN=CELE_F37C12.3 PE=1 SV=2	Acyl carrier protein		22.5783	22.6342	22.4912	22.5126	22.4884	22.4872	22.2782	22.2747	-0.171932	-0.370475	0.0266116	22.4681	-1.98416	0.0811915	0.307402	-4.40903	0	0
Q20206	rps-11	Q20206	Q20206	tr|Q20206|Q20206_CAEEL 40S ribosomal protein S11 OS=Caenorhabditis elegans OX=6239 GN=rps-11 PE=1 SV=1		rps-11	25.7066	25.687	25.5179	25.0297	25.6993	25.3887	25.1146	25.0527	-0.171496	-0.616865	0.273872	25.3996	-0.882288	0.40243	0.649873	-5.71282	0	0
Q9XXR2		Q9XXR2	Q9XXR2	tr|Q9XXR2|Q9XXR2_CAEEL Transcellular chaperone signaling (X)cross tissue OS=Caenorhabditis elegans OX=6239 GN=txt-14 PE=1 SV=1			15.3185	15.6474	16.2004	15.6902	15.475	15.5558	15.5752	15.5651	-0.171384	-0.557477	0.214709	15.6285	-1.01708	0.337823	0.597596	-5.59042	0	0
Q02331	ZK370.4	Q02331	Q02331	sp|Q02331|PLPL7_CAEEL Patatin-like phospholipase domain-containing protein ZK370.4 OS=Caenorhabditis elegans OX=6239 GN=ZK370.4 PE=3 SV=3	Uncharacterized NTE family protein ZK370.4	ZK370.4	16.0863	16.2841	16.1001	16.8165	16.2071	16.2054	15.9021	16.2868	-0.171383	-0.570702	0.227935	16.236	-0.983385	0.35319	0.610246	-5.6223	0	0
Q21266		Q21266	Q21266	tr|Q21266|Q21266_CAEEL Carboxylic ester hydrolase OS=Caenorhabditis elegans OX=6239 GN=cest-17 PE=1 SV=1	Carboxylic ester hydrolase		19.2392	19.3282	19.0594	19.723	18.9851	19.1659	19.1607	19.3554	-0.170706	-0.513447	0.172034	19.2521	-1.14119	0.285619	0.549868	-5.46608	0	0
O62512		O62512	O62512	tr|O62512|O62512_CAEEL Peptidase_M3 domain-containing protein OS=Caenorhabditis elegans OX=6239 GN=CELE_ZK550.3 PE=1 SV=3			21.4082	21.2966	21.2681	21.1917	21.3538	21.1134	20.9553	21.0609	-0.170288	-0.406701	0.0661243	21.206	-1.6504	0.136072	0.386366	-4.86223	0	0
Q9U367		Q9U367	Q9U367	tr|Q9U367|Q9U367_CAEEL ANK_REP_REGION domain-containing protein OS=Caenorhabditis elegans OX=6239 GN=CELE_T16G1.9 PE=1 SV=1			18.4538	18.4235	18.4196	18.3856	18.3355	18.3005	18.1981	18.1684	-0.170018	-0.337656	-0.00237975	18.3356	-2.32379	0.047487	0.228984	-3.92241	0	0
G5EGA7	ras-2	G5EGA7	G5EGA7	tr|G5EGA7|G5EGA7_CAEEL GTP binding protein OS=Caenorhabditis elegans OX=6239 GN=ras-2 PE=1 SV=1		ras-2	20.6068	20.5835	20.3892	20.1145	20.4368	20.4371	20.1123	20.0322	-0.168913	-0.505936	0.16811	20.339	-1.14836	0.282813	0.545632	-5.45858	0	0
O17766	lipl-7	O17766	O17766	tr|O17766|O17766_CAEEL Lipase OS=Caenorhabditis elegans OX=6239 GN=lipl-7 PE=1 SV=2	Lipase	lipl-7	17.9113	17.947	18.1442	18.1455	17.9693	17.8062	17.8912	17.8072	-0.168514	-0.37342	0.0363933	17.9527	-1.88431	0.0949039	0.328395	-4.54793	0	0
Q20239	aagr-3	Q20239;Q9U3F8;J7SA48	Q20239;Q9U3F8;J7SA48	tr|Q20239|Q20239_CAEEL DUF5110 domain-containing protein OS=Caenorhabditis elegans OX=6239 GN=aagr-3 PE=1 SV=1;tr|Q9U3F8|Q9U3F8_CAEEL DUF5110 domain-containing protein OS=Caenorhabditis elegans OX=6239 GN=aagr-3 PE=1 SV=1;tr|J7SA48|J7SA48_CAEEL DUF5110 dom		aagr-3	23.6144	23.5926	23.5628	24.0425	23.551	23.4192	23.4899	23.6782	-0.168457	-0.454316	0.117402	23.6188	-1.35024	0.212573	0.473157	-5.23447	0	0
A0A168H1X0		A0A168H1X0;A0A164D380	A0A168H1X0;A0A164D380	tr|A0A168H1X0|A0A168H1X0_CAEEL Rab-GAP TBC domain-containing protein OS=Caenorhabditis elegans OX=6239 GN=tbc-14 PE=1 SV=1;tr|A0A164D380|A0A164D380_CAEEL Rab-GAP TBC domain-containing protein OS=Caenorhabditis elegans OX=6239 GN=tbc-14 PE=1 SV=1			22.1429	21.9106	21.9583	21.379	22.0988	21.7093	21.5273	21.3821	-0.168341	-0.631443	0.294761	21.7635	-0.832893	0.428201	0.672546	-5.75413	0	0
Q9TYZ4		Q9TYZ4	Q9TYZ4	tr|Q9TYZ4|Q9TYZ4_CAEEL Uncharacterized protein OS=Caenorhabditis elegans OX=6239 GN=CELE_H35B03.1 PE=1 SV=2			19.4355	19.5944	19.4896	19.3576	19.2878	19.4266	19.2399	19.25	-0.16819	-0.362383	0.0260032	19.3852	-1.98445	0.0811534	0.307402	-4.40861	0	0
Q9Y041	hgo-1	Q9Y041	Q9Y041	sp|Q9Y041|HGD_CAEEL Homogentisate 1,2-dioxygenase OS=Caenorhabditis elegans OX=6239 GN=hgo-1 PE=2 SV=2	Homogentisate 1,2-dioxygenase	hgo-1	23.805	23.888	23.8057	24.0891	23.6029	23.8499	23.6339	23.8306	-0.167613	-0.400128	0.0649019	23.8131	-1.6517	0.135802	0.386059	-4.86053	0	0
P12845	myo-2	P12845	P12845	sp|P12845|MYO2_CAEEL Myosin-2 OS=Caenorhabditis elegans OX=6239 GN=myo-2 PE=1 SV=2	Myosin-2	myo-2	26.0749	25.8827	26.3928	26.3519	26.2289	25.633	26.1144	26.0555	-0.167604	-0.542417	0.207208	26.0918	-1.02458	0.33447	0.595068	-5.58321	0	0
Q8MQC1		Q8MQC1	Q8MQC1	tr|Q8MQC1|Q8MQC1_CAEEL Uncharacterized protein OS=Caenorhabditis elegans OX=6239 GN=C25H3.7 PE=1 SV=1			19.9495	19.9889	19.8317	19.8232	19.8105	19.8447	19.5909	19.6773	-0.167473	-0.370208	0.0352614	19.8146	-1.89275	0.0936653	0.3267	-4.53629	0	0
O16462	grd-5	O16462	O16462	tr|O16462|O16462_CAEEL Ground-like domain-containing protein OS=Caenorhabditis elegans OX=6239 GN=grd-5 PE=1 SV=1		grd-5	19.5408	21.0346	21.4373	21.2942	19.9733	20.7376	21.2855	20.6431	-0.166863	-1.17631	0.842585	20.7433	-0.37875	0.714372	0.8544	-6.03279	0	0
Q4R118		Q4R118	Q4R118	tr|Q4R118|Q4R118_CAEEL Uncharacterized protein OS=Caenorhabditis elegans OX=6239 GN=C18H7.11 PE=1 SV=2			12.9743	13.8753	14.0076	14.6608	13.5658	13.7971	13.8081	13.6823	-0.166171	-0.866555	0.534213	13.7964	-0.543618	0.600986	0.791067	-5.95391	0	0
G5EDC9		G5EDC9	G5EDC9	tr|G5EDC9|G5EDC9_CAEEL Uncharacterized protein OS=Caenorhabditis elegans OX=6239 GN=CELE_W07A12.8 PE=1 SV=1			16.8937	16.7384	15.8224	17.0981	16.2425	16.6333	15.9959	17.0164	-0.166119	-0.881964	0.549725	16.5551	-0.531712	0.608847	0.794429	-5.9605	0	0
W6RRU8	ntl-4	W6RRU8;W6SBC7;Q9GYQ9;W6RTE4	W6RRU8;W6SBC7;Q9GYQ9;W6RTE4	tr|W6RRU8|W6RRU8_CAEEL NOT-Like (Yeast CCR4/NOT complex component) OS=Caenorhabditis elegans OX=6239 GN=ntl-4 PE=1 SV=1;tr|W6SBC7|W6SBC7_CAEEL NOT-Like (Yeast CCR4/NOT complex component) OS=Caenorhabditis elegans OX=6239 GN=ntl-4 PE=1 SV=1;tr|Q9GYQ9|Q9GYQ9		ntl-4	15.8711	15.6723	16.4585	16.5632	15.9452	16.06	16.0817	15.8161	-0.165526	-0.630328	0.299276	16.0585	-0.815967	0.43729	0.679474	-5.76783	0	0
H2KYT1	math-14	H2KYT1;F3NWW3	H2KYT1;F3NWW3	tr|H2KYT1|H2KYT1_CAEEL MATH domain-containing protein OS=Caenorhabditis elegans OX=6239 GN=math-14 PE=1 SV=1;tr|F3NWW3|F3NWW3_CAEEL MATH domain-containing protein OS=Caenorhabditis elegans OX=6239 GN=math-14 PE=1 SV=1		math-14	15.3837	15.3765	15.5474	15.5524	15.2529	15.3712	15.3069	15.267	-0.16547	-0.347337	0.0163968	15.3822	-2.08469	0.0693198	0.282231	-4.26695	0	0
O44954	sdha-2	O44954	O44954	tr|O44954|O44954_CAEEL Succinate dehydrogenase [ubiquinone] flavoprotein subunit, mitochondrial OS=Caenorhabditis elegans OX=6239 GN=sdha-2 PE=1 SV=1		sdha-2	21.4607	21.4069	21.2889	21.2648	21.4548	21.1814	20.9787	21.146	-0.165111	-0.423051	0.0928291	21.2728	-1.46667	0.179274	0.441594	-5.095	0	0
Q09263	C32D5.3	Q09263	Q09263	sp|Q09263|EFR3_CAEEL Protein EFR3 homolog OS=Caenorhabditis elegans OX=6239 GN=efr-3 PE=3 SV=1	Protein EFR3 homolog	C32D5.3	17.6281	17.7437	17.845	17.913	17.5357	17.6128	17.6472	17.6764	-0.164421	-0.36298	0.034138	17.7003	-1.89733	0.0929986	0.326623	-4.52996	0	0
P34653	panl-3	P34653	P34653	sp|P34653|PAN3_CAEEL PAN2-PAN3 deadenylation complex subunit PAN3 OS=Caenorhabditis elegans OX=6239 GN=panl-3 PE=1 SV=3	PAB-dependent poly(A)-specific ribonuclease subunit PAN3	panl-3	18.7735	18.866	18.8904	18.872	18.7518	18.7285	18.6205	18.644	-0.164278	-0.330859	0.00230351	18.7684	-2.25958	0.0525747	0.242565	-4.01566	0	0
P34548	sqv-3	P34548	P34548	sp|P34548|SQV3_CAEEL Xylosylprotein 4-beta-galactosyltransferase OS=Caenorhabditis elegans OX=6239 GN=sqv-3 PE=1 SV=1	Probable galactosyltransferase sqv-3	sqv-3	14.1262	13.9847	13.8301	13.6606	13.9551	13.7864	13.4242	13.7792	-0.164198	-0.490795	0.1624	13.8183	-1.15194	0.281419	0.544343	-5.45482	0	0
Q9NF11		Q9NF11	Q9NF11	tr|Q9NF11|Q9NF11_CAEEL Hypoxanthine phosphoribosyltransferase OS=Caenorhabditis elegans OX=6239 GN=hprt-1 PE=1 SV=1			23.9998	24.0888	23.9656	24.1829	23.7552	23.9688	23.8936	23.9653	-0.163552	-0.362935	0.035831	23.9775	-1.8795	0.0956176	0.329431	-4.55456	0	0
H2L0K4		H2L0K4;Q8WTM0	H2L0K4;Q8WTM0	tr|H2L0K4|H2L0K4_CAEEL Uncharacterized protein OS=Caenorhabditis elegans OX=6239 GN=CELE_Y45G5AL.1 PE=1 SV=1;tr|Q8WTM0|Q8WTM0_CAEEL Uncharacterized protein OS=Caenorhabditis elegans OX=6239 GN=CELE_Y45G5AL.1 PE=1 SV=1			20.5399	20.6693	20.6587	20.7357	20.5443	20.5024	20.4437	20.4594	-0.16341	-0.335256	0.00843648	20.5692	-2.17878	0.0597489	0.261339	-4.13231	0	0
O02266	alh-7	O02266;G3MU66	O02266;G3MU66	tr|O02266|O02266_CAEEL Aldedh domain-containing protein OS=Caenorhabditis elegans OX=6239 GN=alh-7 PE=1 SV=2;tr|G3MU66|G3MU66_CAEEL Aldedh domain-containing protein OS=Caenorhabditis elegans OX=6239 GN=alh-7 PE=1 SV=1		alh-7	23.5908	23.4813	23.194	23.1277	23.401	23.2822	22.8714	23.1857	-0.16338	-0.505701	0.178942	23.2668	-1.09355	0.304847	0.573883	-5.51506	0	0
Q7Z1Q3	alh-12	Q7Z1Q3;Q7Z1Q2	Q7Z1Q3;Q7Z1Q2	tr|Q7Z1Q3|Q7Z1Q3_CAEEL Aldedh domain-containing protein OS=Caenorhabditis elegans OX=6239 GN=alh-12 PE=1 SV=1;tr|Q7Z1Q2|Q7Z1Q2_CAEEL Aldedh domain-containing protein OS=Caenorhabditis elegans OX=6239 GN=alh-12 PE=1 SV=1		alh-12	25.2963	25.3234	25.0923	25.5048	24.9156	25.2294	25.1561	25.2627	-0.163259	-0.430893	0.104376	25.2226	-1.39768	0.198407	0.462553	-5.17847	0	0
P02567	myo-1	P02567	P02567	sp|P02567|MYO1_CAEEL Myosin-1 OS=Caenorhabditis elegans OX=6239 GN=myo-1 PE=1 SV=3	Myosin-1	myo-1	26.0002	25.8189	26.2898	26.309	26.1485	25.5476	26.0347	26.0341	-0.163247	-0.54088	0.214385	26.0229	-0.990494	0.349904	0.608112	-5.61564	0	0
H2KYN3	acdh-13	H2KYN3	H2KYN3	tr|H2KYN3|H2KYN3_CAEEL Acyl CoA DeHydrogenase OS=Caenorhabditis elegans OX=6239 GN=acdh-13 PE=1 SV=1		acdh-13	19.5199	19.3872	19.2037	19.0782	19.3779	19.1832	18.9364	19.0388	-0.163176	-0.466853	0.140501	19.2157	-1.23117	0.251975	0.513878	-5.36958	0	0
D3DEL8	jac-1	D3DEL8;A0A078BQQ1;A0A078BPM1;D3DEL7;A0A078BPN7;A0A078BS85;Q9U308	D3DEL8;A0A078BQQ1;A0A078BPM1;D3DEL7;A0A078BPN7;A0A078BS85;Q9U308	tr|D3DEL8|D3DEL8_CAEEL Juxtamembrane domain-associated catenin OS=Caenorhabditis elegans OX=6239 GN=jac-1 PE=1 SV=1;tr|A0A078BQQ1|A0A078BQQ1_CAEEL Juxtamembrane domain-associated catenin OS=Caenorhabditis elegans OX=6239 GN=jac-1 PE=1 SV=1;tr|A0A078BPM1|A0	Juxtamembrane domain-associated catenin	jac-1	14.8361	14.7069	14.8147	14.7112	14.6226	14.6929	14.5795	14.5217	-0.163052	-0.337946	0.0118419	14.6857	-2.13612	0.0639158	0.269488	-4.19352	0	0
Q09409	cid-1	Q09409	Q09409	tr|Q09409|Q09409_CAEEL 4Fe-4S ferredoxin-type domain-containing protein OS=Caenorhabditis elegans OX=6239 GN=cid-1 PE=1 SV=1		cid-1	20.8511	21.0375	20.8381	21.1671	20.8047	20.8583	20.7216	20.8586	-0.16267	-0.38386	0.0585197	20.8921	-1.68507	0.129069	0.375938	-4.81679	0	0
Q20790		Q20790	Q20790	tr|Q20790|Q20790_CAEEL Uncharacterized protein OS=Caenorhabditis elegans OX=6239 GN=CELE_F54F7.3 PE=1 SV=1			20.5995	20.7757	21.2765	20.9744	20.7751	20.703	21.1165	20.3819	-0.162372	-0.595157	0.270412	20.8253	-0.859637	0.414108	0.659615	-5.73201	0	0
O17155	clec-3	O17155	O17155	tr|O17155|O17155_CAEEL C-type LECtin OS=Caenorhabditis elegans OX=6239 GN=clec-3 PE=4 SV=2		clec-3	16.4769	16.7186	15.951	17.3303	15.7605	16.1153	16.5097	17.4488	-0.160611	-1.07364	0.752419	16.5389	-0.403057	0.697082	0.84503	-6.02285	0	0
P41931	odc-1	P41931	P41931	sp|P41931|DCOR_CAEEL Ornithine decarboxylase OS=Caenorhabditis elegans OX=6239 GN=odc-1 PE=1 SV=2	Ornithine decarboxylase	odc-1	19.7993	20.9683	20.3231	21.1212	19.6166	21.1041	20.2196	20.6325	-0.159789	-1.02689	0.707317	20.4731	-0.42223	0.683574	0.837132	-6.01459	0	0
O62515	ZK550.6	O62515	O62515	sp|O62515|PAHX_CAEEL Probable phytanoyl-CoA dioxygenase OS=Caenorhabditis elegans OX=6239 GN=ZK550.6 PE=3 SV=2	Probable phytanoyl-CoA dioxygenase	ZK550.6	21.537	21.5177	21.5303	21.4898	21.3821	21.0955	21.4639	21.4972	-0.159015	-0.389951	0.0719209	21.4392	-1.57769	0.151897	0.407789	-4.95604	0	0
G5EBJ7	fbp-1	G5EBJ7	G5EBJ7	tr|G5EBJ7|G5EBJ7_CAEEL Fructose-bisphosphatase OS=Caenorhabditis elegans OX=6239 GN=fbp-1 PE=1 SV=1		fbp-1	25.2585	25.4171	25.292	25.2529	24.9547	25.2983	25.1167	25.2166	-0.158519	-0.376707	0.0596693	25.2258	-1.66466	0.133151	0.382173	-4.8436	0	0
Q19967	emo-1	Q19967	Q19967	sp|Q19967|EMO1_CAEEL Protein transport protein Sec61 subunit gamma OS=Caenorhabditis elegans OX=6239 GN=sec-61.G PE=2 SV=1	Protein transport protein Sec61 subunit gamma	emo-1	18.4643	18.6598	18.3079	18.5549	18.3868	18.4232	18.0886	18.4544	-0.158479	-0.421803	0.104845	18.4175	-1.37897	0.203893	0.46653	-5.20069	0	0
Q23629	ZK836.2	Q23629;F5GUD7	Q23629;F5GUD7	sp|Q23629|DHTK1_CAEEL Probable 2-oxoglutarate dehydrogenase E1 component DHKTD1 homolog, mitochondrial OS=Caenorhabditis elegans OX=6239 GN=ogdh-2 PE=3 SV=4;tr|F5GUD7|F5GUD7_CAEEL Oxoglutarate dehydrogenase (succinyl-transferring) OS=Caenorhabditis elegans	Probable 2-oxoglutarate dehydrogenase E1 component DHKTD1 homolog, mitochondrial	ZK836.2	24.0305	24.0294	23.8875	24.0536	23.9938	23.8209	23.625	23.9347	-0.156638	-0.384207	0.0709316	23.9219	-1.57709	0.152033	0.407789	-4.9568	0	0
P90893	F56F10.1	P90893	P90893	sp|P90893|YM9I_CAEEL Putative serine protease F56F10.1 OS=Caenorhabditis elegans OX=6239 GN=F56F10.1 PE=1 SV=2	Putative serine protease F56F10.1	F56F10.1	20.8606	21.4105	21.6236	21.7994	21.1156	21.0469	21.5018	21.4039	-0.156457	-0.630449	0.317534	21.3453	-0.75631	0.470367	0.704377	-5.81419	0	0
P02566	unc-54	P02566	P02566	sp|P02566|MYO4_CAEEL Myosin-4 OS=Caenorhabditis elegans OX=6239 GN=unc-54 PE=1 SV=2	Myosin-4	unc-54	29.9375	29.9324	29.9146	29.8037	29.9279	29.5151	29.7684	29.7526	-0.156033	-0.385174	0.0731074	29.819	-1.56023	0.155936	0.412805	-4.97824	0	0
Q965R9		Q965R9	Q965R9	tr|Q965R9|Q965R9_CAEEL BSD domain-containing protein OS=Caenorhabditis elegans OX=6239 GN=CELE_Y97E10AR.6 PE=1 SV=2			15.4639	15.1585	15.2053	15.0059	15.3773	15.0909	14.6223	15.1231	-0.154965	-0.541664	0.231735	15.1309	-0.918192	0.384404	0.634985	-5.68158	0	0
G5EEK8	sca-1	G5EEK8;A8WI68	G5EEK8;A8WI68	tr|G5EEK8|G5EEK8_CAEEL Calcium-transporting ATPase OS=Caenorhabditis elegans OX=6239 GN=sca-1 PE=1 SV=1;tr|A8WI68|A8WI68_CAEEL Calcium-transporting ATPase OS=Caenorhabditis elegans OX=6239 GN=sca-1 PE=1 SV=1	Calcium-transporting ATPase	sca-1	18.4283	18.6152	18.2915	18.4394	18.6343	18.4374	17.9771	18.11	-0.153857	-0.505284	0.197571	18.3667	-1.00313	0.344122	0.601978	-5.60372	0	0
Q9BKS0	Y82E9BR.3	Q9BKS0	Q9BKS0	sp|Q9BKS0|AT5G_CAEEL ATP synthase lipid-binding protein, mitochondrial OS=Caenorhabditis elegans OX=6239 GN=Y82E9BR.3 PE=3 SV=1	ATP synthase lipid-binding protein, mitochondrial	Y82E9BR.3	21.1012	21.4058	21.0408	21.1581	21.4664	21.3718	20.4266	20.8268	-0.153573	-0.673881	0.366736	21.0997	-0.676282	0.517246	0.737402	-5.87157	0	0
P34480	F59B2.3	P34480	P34480	sp|P34480|NAGA_CAEEL N-acetylglucosamine-6-phosphate deacetylase OS=Caenorhabditis elegans OX=6239 GN=F59B2.3 PE=3 SV=1	Putative N-acetylglucosamine-6-phosphate deacetylase	F59B2.3	21.3273	21.6059	21.1286	21.8528	20.8826	21.5209	21.2272	21.6708	-0.15327	-0.634317	0.327778	21.402	-0.730035	0.485445	0.716943	-5.83365	0	0
Q21504		Q21504	Q21504	tr|Q21504|Q21504_CAEEL DAO domain-containing protein OS=Caenorhabditis elegans OX=6239 GN=CELE_M04B2.4 PE=1 SV=1			15.4249	15.3574	15.2449	15.3387	15.2045	15.1607	14.991	15.4007	-0.152278	-0.38337	0.0788144	15.2653	-1.50982	0.168149	0.430085	-5.04164	0	0
Q9U2G5	mrp-7	Q9U2G5	Q9U2G5	tr|Q9U2G5|Q9U2G5_CAEEL Uncharacterized protein OS=Caenorhabditis elegans OX=6239 GN=mrp-7 PE=1 SV=3		mrp-7	21.4847	21.4448	21.2669	20.9775	21.3513	21.2956	20.9147	21.0034	-0.152186	-0.492141	0.18777	21.2174	-1.02571	0.333966	0.594679	-5.58212	0	0
G5EC87		G5EC87	G5EC87	tr|G5EC87|G5EC87_CAEEL Glucosidase 2 subunit beta OS=Caenorhabditis elegans OX=6239 GN=CELE_ZK1307.8 PE=1 SV=1			22.3244	22.3514	22.307	22.6312	22.3234	22.1435	22.1803	22.3598	-0.151763	-0.384329	0.0808032	22.3276	-1.49518	0.171853	0.433531	-5.05984	0	0
Q17698		Q17698	Q17698	tr|Q17698|Q17698_CAEEL DUF148 domain-containing protein OS=Caenorhabditis elegans OX=6239 GN=nlp-77 PE=1 SV=1			24.1311	24.3544	24.0021	23.3546	23.7924	23.9919	23.7316	23.7238	-0.150646	-0.609897	0.308605	23.8852	-0.751593	0.473051	0.706517	-5.81773	0	0
Q95Q18	Y53F4B.39	Q95Q18	Q95Q18	sp|Q95Q18|LACB2_CAEEL Beta-lactamase-like protein 2 homolog OS=Caenorhabditis elegans OX=6239 GN=Y53F4B.39 PE=3 SV=1	Beta-lactamase-like protein 2 homolog	Y53F4B.39	22.2315	21.9869	21.812	22.0663	21.9072	21.6732	21.7741	22.145	-0.149281	-0.448551	0.149988	21.9495	-1.14293	0.284938	0.549262	-5.46427	0	0
Q3HKC4	pcyt-1	Q3HKC4;P49583	Q3HKC4;P49583	tr|Q3HKC4|Q3HKC4_CAEEL CTP_transf_like domain-containing protein OS=Caenorhabditis elegans OX=6239 GN=pcyt-1 PE=1 SV=1;sp|P49583|PCY1_CAEEL Putative choline-phosphate cytidylyltransferase OS=Caenorhabditis elegans OX=6239 GN=F08C6.2 PE=3 SV=2	Putative choline-phosphate cytidylyltransferase	pcyt-1;F08C6.2	20.2498	19.7503	19.5016	19.3879	19.8669	19.6982	19.2963	19.4316	-0.149135	-0.621335	0.323064	19.6478	-0.723653	0.489154	0.71771	-5.83828	0	0
G5EDM4	nrfl-1	G5EDM4	G5EDM4	sp|G5EDM4|NHRF1_CAEEL Na(+)/H(+) exchange regulatory cofactor-like protein nrfl-1 OS=Caenorhabditis elegans OX=6239 GN=nrfl-1 PE=1 SV=1		nrfl-1	23.0101	22.7039	22.7271	22.6022	22.8058	22.5196	22.6067	22.518	-0.148287	-0.408353	0.111778	22.6867	-1.30646	0.226406	0.487336	-5.28508	0	0
Q9XWZ2	acdh-11	Q9XWZ2	Q9XWZ2	sp|Q9XWZ2|ACD11_CAEEL Acyl-CoA dehydrogenase family member 11 OS=Caenorhabditis elegans OX=6239 GN=acdh-11 PE=1 SV=1		acdh-11	24.2269	24.2916	23.967	24.0777	24.0255	24.0467	23.852	24.054	-0.146233	-0.370582	0.0781163	24.0677	-1.49347	0.172292	0.434013	-5.06196	0	0
P52887	C08H9.3	P52887	P52887	sp|P52887|ALG8_CAEEL Probable dolichyl pyrophosphate Glc1Man9GlcNAc2 alpha-1,3-glucosyltransferase OS=Caenorhabditis elegans OX=6239 GN=algn-8 PE=3 SV=3	Probable dolichyl pyrophosphate Glc1Man9GlcNAc2 alpha-1,3-glucosyltransferase	C08H9.3	15.8806	15.924	15.5667	16.0202	15.9817	15.9958	15.4959	15.3334	-0.146161	-0.553816	0.261494	15.7748	-0.821513	0.434298	0.677161	-5.76337	0	0
O45679	cysl-2	O45679	O45679	sp|O45679|CYSK2_CAEEL Bifunctional L-3-cyanoalanine synthase/cysteine synthase OS=Caenorhabditis elegans OX=6239 GN=cysl-2 PE=1 SV=1	Bifunctional L-3-cyanoalanine synthase/cysteine synthase	cysl-2	24.8958	24.1614	25.3548	25.059	24.612	24.0973	25.0333	25.1439	-0.14613	-0.838754	0.546494	24.7947	-0.483412	0.641289	0.812648	-5.98581	0	0
Q19873	wdr-46	Q19873	Q19873	tr|Q19873|Q19873_CAEEL WD_REPEATS_REGION domain-containing protein OS=Caenorhabditis elegans OX=6239 GN=wdr-46 PE=1 SV=1		wdr-46	21.2781	21.9072	21.0548	21.4016	20.9797	21.9938	20.5697	21.5157	-0.145681	-0.860533	0.569172	21.3376	-0.46694	0.652546	0.820807	-5.99392	0	0
A0A078BPJ4	itx-1	A0A078BPJ4;A0A078BPL3;H1ZUX6;A0A078BS63;O45000	A0A078BPJ4;A0A078BPL3;H1ZUX6;A0A078BS63;O45000	tr|A0A078BPJ4|A0A078BPJ4_CAEEL InTestinal NeureXin-like OS=Caenorhabditis elegans OX=6239 GN=itx-1 PE=1 SV=1;tr|A0A078BPL3|A0A078BPL3_CAEEL InTestinal NeureXin-like OS=Caenorhabditis elegans OX=6239 GN=itx-1 PE=1 SV=1;tr|H1ZUX6|H1ZUX6_CAEEL InTestinal Neur		itx-1	13.3962	14.251	13.7123	14.5265	13.698	13.955	13.5867	14.0645	-0.145455	-0.707277	0.416366	13.8988	-0.593208	0.568838	0.770137	-5.92505	0	0
O16298	hpo-18	O16298	O16298	tr|O16298|O16298_CAEEL Uncharacterized protein OS=Caenorhabditis elegans OX=6239 GN=hpo-18 PE=1 SV=1		hpo-18	17.1542	17.4841	17.9922	17.5515	17.4987	17.1327	17.7079	17.2615	-0.145293	-0.587559	0.296974	17.4729	-0.752722	0.472407	0.70579	-5.81688	0	0
Q19842	pcca-1	Q19842	Q19842	sp|Q19842|PCCA_CAEEL Propionyl-CoA carboxylase alpha chain, mitochondrial OS=Caenorhabditis elegans OX=6239 GN=pcca-1 PE=1 SV=1	Propionyl-CoA carboxylase alpha chain, mitochondrial	pcca-1	26.2555	26.3432	26.5659	26.4759	26.1561	26.2606	26.3432	26.301	-0.144908	-0.357975	0.0681603	26.3377	-1.55829	0.156392	0.413768	-4.98071	0	0
Q19685	mrps-33	Q19685	Q19685	tr|Q19685|Q19685_CAEEL Mitochondrial Ribosomal Protein, Small OS=Caenorhabditis elegans OX=6239 GN=mrps-33 PE=1 SV=1		mrps-33	18.9488	18.9221	18.9797	18.8415	18.8843	18.8127	18.7216	18.6968	-0.144178	-0.32211	0.0337537	18.8509	-1.85661	0.0990836	0.337244	-4.58602	0	0
Q9XUY2	aakb-1	Q9XUY2	Q9XUY2	tr|Q9XUY2|Q9XUY2_CAEEL AMPKBI domain-containing protein OS=Caenorhabditis elegans OX=6239 GN=aakb-1 PE=1 SV=1		aakb-1	18.7037	18.732	18.5785	18.2072	18.5015	18.6478	18.2139	18.2828	-0.143871	-0.48203	0.194289	18.4834	-0.974823	0.357178	0.61324	-5.63027	0	0
G5EDG9	hex-3	G5EDG9	G5EDG9	tr|G5EDG9|G5EDG9_CAEEL Beta-N-acetylhexosaminidase OS=Caenorhabditis elegans OX=6239 GN=hex-3 PE=1 SV=1		hex-3	20.8641	20.9517	20.7221	21.0648	20.728	20.9275	20.4004	20.9715	-0.143834	-0.468343	0.180676	20.8288	-1.01556	0.338501	0.597842	-5.59187	0	0
O02628	cyp-35a2	O02628	O02628	tr|O02628|O02628_CAEEL CYtochrome P450 family OS=Caenorhabditis elegans OX=6239 GN=cyp-35a2 PE=1 SV=2		cyp-35a2	16.7522	16.4964	15.7453	16.7944	16.2637	16.281	15.9439	16.7243	-0.143827	-0.729256	0.441601	16.3751	-0.562915	0.58836	0.782913	-5.94296	0	0
G5EF46		G5EF46;G5EBT9	G5EF46;G5EBT9	tr|G5EF46|G5EF46_CAEEL Glutaminyl-peptide cyclotransferase OS=Caenorhabditis elegans OX=6239 GN=CELE_H27A22.1 PE=1 SV=1;tr|G5EBT9|G5EBT9_CAEEL Glutaminyl-peptide cyclotransferase OS=Caenorhabditis elegans OX=6239 GN=CELE_H27A22.1 PE=1 SV=1			17.5581	17.5177	17.3254	17.634	17.6169	17.1849	17.2027	17.4571	-0.143405	-0.424433	0.137622	17.4371	-1.1692	0.274776	0.537729	-5.43659	0	0
O01835	cpb-3	O01835	O01835	sp|O01835|CPB3_CAEEL Cytoplasmic polyadenylation element-binding protein 3 OS=Caenorhabditis elegans OX=6239 GN=cpb-3 PE=2 SV=2	Cytoplasmic polyadenylation element-binding protein 3	cpb-3	17.3225	17.1246	16.9811	16.0875	17.4097	16.7293	16.5175	16.288	-0.142777	-0.867826	0.582273	16.8075	-0.451196	0.663395	0.826811	-6.00143	0	0
Q09365	ZK1320.3	Q09365	Q09365	sp|Q09365|YS23_CAEEL Uncharacterized protein ZK1320.3 OS=Caenorhabditis elegans OX=6239 GN=ZK1320.3 PE=1 SV=1	Uncharacterized protein ZK1320.3	ZK1320.3	20.317	20.2855	20.6625	20.3418	20.396	19.644	20.6724	20.3248	-0.142414	-0.62334	0.338511	20.3305	-0.678503	0.515907	0.736524	-5.87005	0	0
Q10046	vglu-3	Q10046	Q10046	sp|Q10046|VGLU3_CAEEL Potential vesicular glutamate transporter vglu-3 OS=Caenorhabditis elegans OX=6239 GN=vglu-3 PE=3 SV=1	Potential vesicular glutamate transporter vglu-3	vglu-3	21.9112	22.3517	21.9711	21.9356	21.4881	22.5012	21.6887	21.9258	-0.141424	-0.635716	0.352868	21.9717	-0.655564	0.529839	0.746516	-5.88549	0	0
Q9XTU2		Q9XTU2;E1B6W2	Q9XTU2;E1B6W2	tr|Q9XTU2|Q9XTU2_CAEEL Uncharacterized protein OS=Caenorhabditis elegans OX=6239 GN=CELE_Y49E10.21 PE=1 SV=2;tr|E1B6W2|E1B6W2_CAEEL Uncharacterized protein OS=Caenorhabditis elegans OX=6239 GN=CELE_Y49E10.21 PE=1 SV=2			18.5028	18.4592	18.5104	18.4291	18.468	18.302	18.1468	18.4197	-0.14127	-0.34638	0.0638389	18.4047	-1.57812	0.151798	0.407789	-4.95549	0	0
Q09991	K10B2.2	Q09991	Q09991	sp|Q09991|CTS41_CAEEL Serine carboxypeptidase ctsa-4.1 OS=Caenorhabditis elegans OX=6239 GN=ctsa-4.1 PE=3 SV=1	Uncharacterized serine carboxypeptidase K10B2.2	K10B2.2	20.2589	19.8147	20.0139	19.4636	20.1751	19.3957	19.6819	19.7334	-0.141242	-0.617353	0.334868	19.8172	-0.679723	0.515172	0.736046	-5.86922	0	0
Q21821		Q21821	Q21821	tr|Q21821|Q21821_CAEEL Uncharacterized protein OS=Caenorhabditis elegans OX=6239 GN=CELE_R07E5.7 PE=1 SV=1			0	9.93386	9.88193	9.91614	0	9.69969	9.6395	9.82873	-0.141005	-7.5153	7.23329	7.36248	-0.0448296	0.965443	0.982906	-6.10748	0	0
G5EC10	lec-9	G5EC10	G5EC10	tr|G5EC10|G5EC10_CAEEL Galectin OS=Caenorhabditis elegans OX=6239 GN=lec-9 PE=1 SV=1	Galectin	lec-9	23.7304	23.8092	23.6396	24.1884	23.3908	23.8005	23.6094	24.0035	-0.140852	-0.517053	0.235349	23.7715	-0.857862	0.415033	0.660154	-5.7335	0	0
Q2L6V4		Q2L6V4	Q2L6V4	tr|Q2L6V4|Q2L6V4_CAEEL Uncharacterized protein OS=Caenorhabditis elegans OX=6239 GN=CELE_K11H12.11 PE=4 SV=1			17.8411	17.6228	17.6456	17.4561	17.6761	17.73	17.2261	17.3711	-0.14059	-0.457334	0.176153	17.5711	-1.01701	0.337855	0.597596	-5.59049	0	0
Q19346		Q19346;S6EZK7	Q19346;S6EZK7	tr|Q19346|Q19346_CAEEL VWFA domain-containing protein OS=Caenorhabditis elegans OX=6239 GN=vwa-8 PE=1 SV=3;tr|S6EZK7|S6EZK7_CAEEL VWFA domain-containing protein OS=Caenorhabditis elegans OX=6239 GN=vwa-8 PE=1 SV=1			22.7231	22.888	22.7058	22.4983	22.5149	22.7268	22.5338	22.4785	-0.140332	-0.379524	0.0988608	22.6336	-1.34426	0.214419	0.475163	-5.24145	0	0
O02168	aakg-2	O02168	O02168	tr|O02168|O02168_CAEEL AMP-Activated protein Kinase Gamma subunit OS=Caenorhabditis elegans OX=6239 GN=aakg-2 PE=1 SV=2		aakg-2	20.4335	20.4578	20.4568	20.0258	20.3369	20.2804	20.1856	20.0099	-0.140282	-0.428993	0.148428	20.2733	-1.11331	0.296752	0.5636	-5.49493	0	0
G5EFD7		G5EFD7	G5EFD7	tr|G5EFD7|G5EFD7_CAEEL WD_REPEATS_REGION domain-containing protein OS=Caenorhabditis elegans OX=6239 GN=CELE_F46C5.9 PE=1 SV=1			20.5251	20.6082	20.6218	20.7471	20.5815	20.4515	20.4247	20.4836	-0.14022	-0.323789	0.0433497	20.5554	-1.75018	0.116809	0.359169	-4.7303	0	0
Q9GPA0	uggt-1	Q9GPA0;G5EF14	Q9GPA0	tr|Q9GPA0|Q9GPA0_CAEEL UDP-Glucose Glycoprotein glucosylTransferase OS=Caenorhabditis elegans OX=6239 GN=uggt-1 PE=1 SV=1		uggt-1	22.8776	22.7959	22.9127	23.2048	22.8752	22.6537	22.7418	22.9612	-0.139762	-0.402739	0.123215	22.8779	-1.21772	0.256789	0.518761	-5.38433	0	0
O44518	gex-2	O44518	O44518	sp|O44518|CYFIP_CAEEL Cytoplasmic FMR1-interacting protein homolog OS=Caenorhabditis elegans OX=6239 GN=gex-2 PE=1 SV=4	Cytoplasmic FMR1-interacting protein homolog	gex-2	18.0586	18.1402	18.2153	18.2947	17.9077	18.081	18.1194	18.0422	-0.139608	-0.337199	0.0579834	18.1074	-1.61889	0.142736	0.396508	-4.90314	0	0
Q9N3F8	ral-1	Q9N3F8;H2L0Q6	Q9N3F8;H2L0Q6	tr|Q9N3F8|Q9N3F8_CAEEL RAL (Ras-related GTPase) homolog OS=Caenorhabditis elegans OX=6239 GN=ral-1 PE=1 SV=1;tr|H2L0Q6|H2L0Q6_CAEEL RAL (Ras-related GTPase) homolog OS=Caenorhabditis elegans OX=6239 GN=ral-1 PE=1 SV=1		ral-1	21.1366	21.3372	21.4311	21.1937	21.3076	21.1923	21.0964	20.9448	-0.13939	-0.385804	0.107024	21.205	-1.29611	0.229788	0.490351	-5.2969	0	0
O16362	cyp-33c4	O16362;O16670;A0A0K3AUW1;A0A0M9JJ78;O16673;O16671;A0A0M7RF98;Q965T7	O16362;O16670;A0A0K3AUW1;A0A0M9JJ78;O16673;O16671;A0A0M7RF98	tr|O16362|O16362_CAEEL CYtochrome P450 family OS=Caenorhabditis elegans OX=6239 GN=cyp-33c4 PE=1 SV=1;tr|O16670|O16670_CAEEL CYtochrome P450 family OS=Caenorhabditis elegans OX=6239 GN=cyp-33c3 PE=3 SV=1;tr|A0A0K3AUW1|A0A0K3AUW1_CAEEL CYtochrome P450 famil		cyp-33c4;cyp-33c3;cyp-33c7;cyp-33c5	17.091	17.3874	17.5089	17.5296	17.2447	17.2724	17.2866	17.1559	-0.139321	-0.390891	0.112249	17.3096	-1.26892	0.238871	0.500296	-5.32763	0	0
O02161	tim-44	O02161	O02161	sp|O02161|TIM44_CAEEL Probable mitochondrial import inner membrane translocase subunit tin-44 OS=Caenorhabditis elegans OX=6239 GN=tin-44 PE=3 SV=1	Probable mitochondrial import inner membrane translocase subunit tim-44	tim-44	22.9964	22.884	22.671	22.2987	22.7603	22.7329	22.439	22.3612	-0.13919	-0.52617	0.24779	22.6429	-0.824128	0.432891	0.676374	-5.76125	0	0
Q9NAB1	gst-29	Q9NAB1	Q9NAB1	tr|Q9NAB1|Q9NAB1_CAEEL Glutathione S-Transferase OS=Caenorhabditis elegans OX=6239 GN=gst-29 PE=1 SV=1		gst-29	16.4789	16.8874	16.9541	17.1669	16.2929	16.9409	16.7388	16.9588	-0.138988	-0.575786	0.29781	16.8023	-0.729075	0.486002	0.717192	-5.83435	0	0
Q22515		Q22515	Q22515	tr|Q22515|Q22515_CAEEL Uncharacterized protein OS=Caenorhabditis elegans OX=6239 GN=CELE_T14G8.3 PE=1 SV=2			24.0635	23.8774	23.9974	24.4914	24.1104	23.6795	23.8702	24.2138	-0.138966	-0.51824	0.240307	24.0379	-0.839522	0.424677	0.668177	-5.7487	0	0
Q9BL60	vps-20	Q9BL60	Q9BL60	tr|Q9BL60|Q9BL60_CAEEL Related to yeast Vacuolar Protein Sorting factor OS=Caenorhabditis elegans OX=6239 GN=vps-20 PE=1 SV=1		vps-20	20.1777	20.2586	20.328	20.0325	20.0521	20.1357	20.1199	19.9338	-0.138796	-0.349939	0.0723477	20.1298	-1.50617	0.169067	0.43066	-5.04619	0	0
D7SFN6		D7SFN6;D9N138;A0A486WVK8;D9N139;A0A486WWU3;Q18874	D7SFN6;D9N138;A0A486WVK8;D9N139;A0A486WWU3;Q18874	tr|D7SFN6|D7SFN6_CAEEL Uncharacterized protein OS=Caenorhabditis elegans OX=6239 GN=C56A3.6 PE=1 SV=1;tr|D9N138|D9N138_CAEEL Uncharacterized protein OS=Caenorhabditis elegans OX=6239 GN=C56A3.6 PE=1 SV=1;tr|A0A486WVK8|A0A486WVK8_CAEEL Uncharacterized prote			15.9381	16.1756	16.031	16.3666	16.0501	16.0451	15.8156	16.0477	-0.138168	-0.397273	0.120937	16.0587	-1.22182	0.255313	0.516708	-5.37985	0	0
Q95QH5	skpo-3	Q95QH5;H2KZ53	Q95QH5;H2KZ53	tr|Q95QH5|Q95QH5_CAEEL ShKT domain-containing protein OS=Caenorhabditis elegans OX=6239 GN=skpo-3 PE=1 SV=1;tr|H2KZ53|H2KZ53_CAEEL ShKT domain-containing protein OS=Caenorhabditis elegans OX=6239 GN=skpo-3 PE=1 SV=1		skpo-3	17.9993	18.2751	18.1258	18.7782	17.6672	18.1862	18.2098	18.5625	-0.138165	-0.648855	0.372525	18.2255	-0.619891	0.551951	0.758995	-5.90856	0	0
P53588	F47B10.1	P53588	P53588	sp|P53588|SUCB1_CAEEL Succinate--CoA ligase [ADP-forming] subunit beta, mitochondrial OS=Caenorhabditis elegans OX=6239 GN=suca-1 PE=3 SV=1	Probable succinyl-CoA ligase [ADP-forming] subunit beta, mitochondrial	F47B10.1	25.3907	25.1492	25.1008	24.6357	25.1898	24.9299	24.7992	24.8051	-0.138088	-0.521927	0.245751	25.0001	-0.824292	0.432803	0.676374	-5.76112	0	0
O45346	osm-11	O45346	O45346	tr|O45346|O45346_CAEEL Uncharacterized protein OS=Caenorhabditis elegans OX=6239 GN=osm-11 PE=1 SV=1		osm-11	17.2626	17.9789	18.622	19.6634	17.5588	18.0483	18.7901	18.5783	-0.137869	-1.27617	1.00043	18.3128	-0.277515	0.788166	0.893141	-6.06772	0	0
[truncated: 3,333 more rows]
